# Supplementary material for: Crystal structure and Hirshfeld surface analysis of 2,2′-[(3,5-di-tert-butyl-4-hy­droxy­phen­yl)methanedi­yl]bis­(3-hy­droxy-5,5-di­methyl­cyclo­hex-2-en-1-one)
Source: Acta Crystallogr E Crystallogr Commun. 2023 Apr 14;79(Pt 5):436–40. doi: 10.1107/S2056989023003171 (PMC10162074; doi:10.1107/S2056989023003171)
Supplement: Supplementary file 1 [file e-79-00436-sup1.cif]

##############################################################################
#                                                                            #
# This CIF contains the data in a paper accepted for publication in          #
# Acta Crystallographica Section E. It conforms to the requirements of       #
# Notes for Authors for Acta Crystallographica Section E, and has been       #
# peer reviewed under the auspices of the IUCr Commission on Journals.       #
#                                                                            #
# Full details of the Crystallographic Information File format               #
# are given in the paper "The Crystallographic Information File (CIF):       #
# a New Standard Archive File for Crystallography" by S. R. Hall, F. H.      #
# Allen and I. D. Brown [Acta Cryst. (1991), A47, 655-685].                  #
#                                                                            #
# The current version of the core CIF dictionary is obtainable from          #
# ftp://ftp.iucr.org/pub/cif_core.dic.                                       #
#                                                                            #
# Software is freely available for graphical display of the structure(s)     #
# in this CIF. For information consult the CIF software page                 #
# http://www.iucr.org/resources/cif/software.                                #
#                                                                            #
# This file may be used for bona fide research purposes within the           #
# scientific community so long as proper attribution is given to the journal # 
# article from which it was obtained.                                        #
#                                                                            #
##############################################################################
data_I
_journal_date_recd_electronic     2023-03-10
_journal_date_accepted     2023-04-05
_journal_name_full     'Acta Crystallographica, Section E'
_journal_year     2023
_journal_volume     79
_journal_issue      5
_journal_page_first     0
_journal_page_last     0
_journal_paper_category     GO
_journal_paper_doi     10.1107/S2056989023003171
_journal_coeditor_code     ZN2027
_publ_contact_author_name     'Ajaya Bhattarai'
_publ_contact_author_address
;
Department of Chemistry,
M.M.A.M.C (Tribhuvan University) Biratnagar,
Nepal
;
_publ_contact_author_email     'ajaya.bhattarai@mmamc.tu.edu.np'
_publ_contact_author_fax     ?
_publ_contact_author_phone     ?
_publ_section_title
;\
Crystal structure and Hirshfeld surface analysis of
2,2'-[(3,5-di-<i>tert</i>-butyl-4-hydroxyphenyl)methanediyl]bis(3-hydroxy-5,\
5-dimethylcyclohex-2-en-1-one)
;
loop_
    _publ_author_name
    _publ_author_address
    'Ali N. Khalilov'
;
"Composite Materials" Scientific Research Center,
Azerbaijan State Economic University (UNEC),
H. Aliyev str. 135, Az 1063,
Baku, Azerbaijan
Department of Chemistry,
Baku State University,
Z. Khalilov str. 23, Az, 1148
Baku, Azerbaijan
;
    'Victor N. Khrustalev'
;
Peoples' Friendship University of Russia (RUDN University),
Miklukho-Maklay St.6, Moscow, 117198
Russian Federation
N. D. Zelinsky Institute of Organic Chemistry RAS,
Leninsky Prosp. 47, Moscow, 119991
Russian Federation
;
    'Larissa V. Aleksandrova'
;
Peoples' Friendship University of Russia (RUDN University),
Miklukho-Maklay St.6, Moscow, 117198
Russian Federation
;
    'Akkurt, Mehmet'
;
Department of Physics,
Faculty of Sciences,
Erciyes University,
38039 Kayseri,
Turkey
;
    'Rovnag M. Rzayev'
;
"Composite Materials" Scientific Research Center,
Azerbaijan State Economic University (UNEC),
H. Aliyev str. 135, Az 1063,
Baku, Azerbaijan
;
    'Ajaya Bhattarai'
;
Department of Chemistry,
M.M.A.M.C (Tribhuvan University) Biratnagar,
Nepal
;
    '\.Ibrahim G. Mamedov'
;
Department of Chemistry,
Baku State University,
Z. Khalilov str. 23, Az, 1148
Baku, Azerbaijan
;
_publ_section_synopsis
;
In the title compound, molecules are linked together by O---H...O and C---H...O
hydrogen bonds, forming zigzag chains that are parallel to the (001) plane and
run along the <i>b</i>-axis direction. van der Waals interactions between
these chains along the <i>a</i> and <i>c</i> axes maintain the molecular
packing.
;
_chemical_name_systematic
;\
2,2'-[(3,5-Di-<i>tert</i>-butyl-4-hydroxyphenyl)methanediyl]bis(3-\
hydroxy-5,5-dimethylcyclohex-2-en-1-one)
;
_chemical_name_common     ?
_chemical_formula_moiety     'C31 H44 O5'
_chemical_formula_sum     'C31 H44 O5'
_chemical_formula_iupac     'C31 H44 O5'
_chemical_formula_weight     496.66
_chemical_melting_point     ?
_space_group_crystal_system     monoclinic
_space_group_name_H-M_alt     'P 21/c'
_space_group_name_Hall     '-P 2ybc'
loop_
    _space_group_symop_operation_xyz
    'x, y, z'
    '-x, y+1/2, -z+1/2'
    '-x, -y, -z'
    'x, -y-1/2, z-1/2'
_cell_length_a     12.40591(9)
_cell_length_b     10.98934(10)
_cell_length_c     20.58063(17)
_cell_angle_alpha     90
_cell_angle_beta     98.4293(7)
_cell_angle_gamma     90
_cell_volume     2775.50(4)
_cell_formula_units_Z     4
_cell_measurement_reflns_used     41183
_cell_measurement_theta_min     3.578
_cell_measurement_theta_max     77.753
_cell_measurement_temperature     100(2)
_exptl_crystal_description     prism
_exptl_crystal_colour     colourless
_exptl_crystal_size_max     0.33
_exptl_crystal_size_mid     0.21
_exptl_crystal_size_min     0.18
_exptl_crystal_density_diffrn     1.189
_exptl_crystal_density_meas     ?
_exptl_crystal_density_method     ?
_exptl_crystal_F_000     1080
loop_
    _exptl_crystal_face_index_h
    _exptl_crystal_face_index_k
    _exptl_crystal_face_index_l
    _exptl_crystal_face_perp_dist
    -1 1 -1 0.0608
    1 1 -1 0.0867
    -1 -1 1 0.1110
    0 -1 1 0.0893
    0 0 1 0.0957
    0 0 -1 0.0957
    1 0 0 0.1502
    1 -1 0 0.1080
    2 -6 -6 0.0947
    0 6 6 0.1089
    -3 3 12 0.0747
_exptl_absorpt_coefficient_mu     0.625
_exptl_absorpt_correction_type     gaussian
_exptl_absorpt_process_details
;
(CrysAlisPro; Rigaku OD, 2022)
;
_exptl_absorpt_correction_T_min     0.362
_exptl_absorpt_correction_T_max     1.000
_exptl_special_details     ?
_diffrn_ambient_temperature     100(2)
_diffrn_source     'micro-focus sealed X-ray tube'
_diffrn_radiation_type     CuK\a
_diffrn_radiation_wavelength     1.54184
_diffrn_measurement_device_type     'XtaLAB Synergy, Dualflex, HyPix'
_diffrn_measurement_method     '\f and \w scans'
_diffrn_detector_area_resol_mean     ?
_diffrn_reflns_number     61789
_diffrn_reflns_av_R_equivalents     0.0466
_diffrn_reflns_av_unetI/netI     0.0190
_diffrn_reflns_theta_min     3.602
_diffrn_reflns_theta_max     77.899
_diffrn_reflns_theta_full     67.684
_diffrn_measured_fraction_theta_max     0.991
_diffrn_measured_fraction_theta_full     0.999
_diffrn_reflns_limit_h_min     -13
_diffrn_reflns_limit_h_max     15
_diffrn_reflns_limit_k_min     -13
_diffrn_reflns_limit_k_max     13
_diffrn_reflns_limit_l_min     -26
_diffrn_reflns_limit_l_max     26
_diffrn_standards_number     0
_diffrn_standards_interval_count     0
_diffrn_standards_interval_time     0
_diffrn_standards_decay_%     0
_refine_special_details     ?
_reflns_number_total     5870
_reflns_number_gt     5540
_reflns_threshold_expression     'I > 2\s(I)'
_refine_ls_structure_factor_coef     Fsqd
_refine_ls_matrix_type     full
_refine_ls_R_factor_all     0.0402
_refine_ls_R_factor_gt     0.0386
_refine_ls_wR_factor_gt     0.1029
_refine_ls_wR_factor_ref     0.1043
_refine_ls_goodness_of_fit_ref     1.031
_refine_ls_restrained_S_all     1.031
_refine_ls_number_reflns     5870
_refine_ls_number_parameters     347
_refine_ls_number_restraints     0
_refine_ls_hydrogen_treatment     mixed
_refine_ls_weighting_scheme     calc
_refine_ls_weighting_details
              'w=1/[\s^2^(Fo^2^)+(0.0581P)^2^+0.9674P] where P=(Fo^2^+2Fc^2^)/3'
_atom_sites_solution_hydrogens     mixed
_atom_sites_solution_primary     difmap
_atom_sites_solution_secondary     difmap
_refine_ls_shift/su_max     0.001
_refine_ls_shift/su_mean     0.000
_refine_diff_density_max     0.267
_refine_diff_density_min     -0.264
_refine_ls_extinction_method     none
_refine_ls_extinction_coef     .
loop_
    _atom_type_symbol
    _atom_type_description
    _atom_type_scat_dispersion_real
    _atom_type_scat_dispersion_imag
    _atom_type_scat_source
    'C' 'C' 0.0181 0.0091
                         'International Tables Vol C Tables 4.2.6.8 and 6.1.1.4'
    'H' 'H' 0.0000 0.0000
                         'International Tables Vol C Tables 4.2.6.8 and 6.1.1.4'
    'O' 'O' 0.0492 0.0322
                         'International Tables Vol C Tables 4.2.6.8 and 6.1.1.4'
_computing_data_collection
;
CrysAlisPro 1.171.42.72a (Rigaku OD, 2022)
;
_computing_cell_refinement
;
CrysAlisPro 1.171.42.72a (Rigaku OD, 2022)
;
_computing_data_reduction
;
CrysAlisPro 1.171.42.72a (Rigaku OD, 2022)
;
_computing_structure_solution
;
<i>SHELXT2014/5</i> (Sheldrick, 2015a)
;
_computing_structure_refinement
;
<i>SHELXL2018/3</i> (Sheldrick, 2015b)
;
_computing_molecular_graphics
;
ORTEP-3 for Windows (Farrugia, 2012)
;
_computing_publication_material
;
PLATON (Spek, 2020)
;
loop_
    _atom_site_type_symbol
    _atom_site_label
    _atom_site_fract_x
    _atom_site_fract_y
    _atom_site_fract_z
    _atom_site_U_iso_or_equiv
    _atom_site_adp_type
    _atom_site_calc_flag
    _atom_site_occupancy
    _atom_site_disorder_assembly
    _atom_site_disorder_group
    O O1 0.67352(6) 0.68092(7) 0.79581(4) 0.02223(17) Uani d 1 . .
    H H1O 0.7151(15) 0.6706(16) 0.7621(9) 0.046(5) Uiso d 1 . .
    O O2 0.39003(6) 0.48506(8) 0.65828(4) 0.02641(18) Uani d 1 . .
    O O3 0.47791(6) 0.57142(7) 0.55974(4) 0.02175(17) Uani d 1 . .
    H H3O 0.4532(15) 0.5356(17) 0.5969(9) 0.049(5) Uiso d 1 . .
    O O4 0.79022(6) 0.69306(7) 0.69970(3) 0.01951(16) Uani d 1 . .
    O O5 0.99582(6) 0.26695(8) 0.81386(4) 0.02279(17) Uani d 1 . .
    H H5O 1.0464(15) 0.2572(16) 0.7907(9) 0.041(4) Uiso d 1 . .
    C C1 0.61903(8) 0.51072(9) 0.68241(5) 0.0160(2) Uani d 1 . .
    H H1 0.5758 0.4455 0.6566 0.019 Uiso calc 1 . .
    C C2 0.54278(8) 0.56043(9) 0.72776(5) 0.0171(2) Uani d 1 . .
    C C3 0.57463(8) 0.63356(9) 0.78073(5) 0.0186(2) Uani d 1 . .
    C C4 0.50033(9) 0.66692(11) 0.82932(6) 0.0245(2) Uani d 1 . .
    H H4A 0.4701 0.7491 0.8186 0.029 Uiso calc 1 . .
    H H4B 0.5435 0.6707 0.8737 0.029 Uiso calc 1 . .
    C C5 0.40583(9) 0.57748(10) 0.83053(5) 0.0217(2) Uani d 1 . .
    C C6 0.35058(9) 0.56319(12) 0.75965(6) 0.0265(2) Uani d 1 . .
    H H6A 0.2947 0.4985 0.7579 0.032 Uiso calc 1 . .
    H H6B 0.3127 0.6401 0.7454 0.032 Uiso calc 1 . .
    C C7 0.42799(9) 0.53188(10) 0.71194(5) 0.0211(2) Uani d 1 . .
    C C8 0.32572(10) 0.62886(12) 0.87359(6) 0.0307(3) Uani d 1 . .
    H H8A 0.3632 0.6401 0.9185 0.046 Uiso calc 1 . .
    H H8B 0.2650 0.5719 0.8739 0.046 Uiso calc 1 . .
    H H8C 0.2977 0.7073 0.8559 0.046 Uiso calc 1 . .
    C C9 0.44652(10) 0.45389(12) 0.85835(6) 0.0304(3) Uani d 1 . .
    H H9A 0.4965 0.4189 0.8307 0.046 Uiso calc 1 . .
    H H9B 0.3844 0.3991 0.8590 0.046 Uiso calc 1 . .
    H H9C 0.4848 0.4646 0.9031 0.046 Uiso calc 1 . .
    C C10 0.64598(8) 0.60075(9) 0.63062(5) 0.0162(2) Uani d 1 . .
    C C11 0.57732(8) 0.61877(9) 0.57293(5) 0.0176(2) Uani d 1 . .
    C C12 0.60567(8) 0.69745(10) 0.51805(5) 0.0197(2) Uani d 1 . .
    H H12A 0.5757 0.7800 0.5224 0.024 Uiso calc 1 . .
    H H12B 0.5709 0.6634 0.4756 0.024 Uiso calc 1 . .
    C C13 0.72887(8) 0.70697(10) 0.51767(5) 0.0192(2) Uani d 1 . .
    C C14 0.78192(8) 0.74319(10) 0.58701(5) 0.0193(2) Uani d 1 . .
    H H14A 0.8614 0.7292 0.5905 0.023 Uiso calc 1 . .
    H H14B 0.7707 0.8315 0.5926 0.023 Uiso calc 1 . .
    C C15 0.74074(8) 0.67709(9) 0.64281(5) 0.0169(2) Uani d 1 . .
    C C16 0.75463(10) 0.80530(11) 0.46958(6) 0.0266(2) Uani d 1 . .
    H H16A 0.7221 0.8826 0.4804 0.040 Uiso calc 1 . .
    H H16B 0.7244 0.7814 0.4247 0.040 Uiso calc 1 . .
    H H16C 0.8338 0.8148 0.4728 0.040 Uiso calc 1 . .
    C C17 0.77368(9) 0.58492(10) 0.49695(5) 0.0231(2) Uani d 1 . .
    H H17A 0.8532 0.5899 0.5002 0.035 Uiso calc 1 . .
    H H17B 0.7422 0.5667 0.4515 0.035 Uiso calc 1 . .
    H H17C 0.7543 0.5202 0.5259 0.035 Uiso calc 1 . .
    C C18 0.72031(8) 0.44419(9) 0.71819(5) 0.0169(2) Uani d 1 . .
    C C19 0.80443(8) 0.41235(9) 0.68346(5) 0.0176(2) Uani d 1 . .
    H H19 0.7982 0.4341 0.6384 0.021 Uiso calc 1 . .
    C C20 0.89755(8) 0.34983(9) 0.71204(5) 0.0174(2) Uani d 1 . .
    C C21 0.90520(8) 0.32072(9) 0.77939(5) 0.0177(2) Uani d 1 . .
    C C22 0.82019(8) 0.34622(9) 0.81580(5) 0.0175(2) Uani d 1 . .
    C C23 0.72883(8) 0.40755(9) 0.78330(5) 0.0177(2) Uani d 1 . .
    H H23 0.6702 0.4248 0.8068 0.021 Uiso calc 1 . .
    C C24 0.98864(9) 0.31798(10) 0.67141(5) 0.0206(2) Uani d 1 . .
    C C25 0.95624(10) 0.35071(13) 0.59845(5) 0.0307(3) Uani d 1 . .
    H H25A 0.8885 0.3087 0.5811 0.046 Uiso calc 1 . .
    H H25B 1.0142 0.3255 0.5738 0.046 Uiso calc 1 . .
    H H25C 0.9454 0.4388 0.5941 0.046 Uiso calc 1 . .
    C C26 1.09148(9) 0.39337(11) 0.69613(6) 0.0249(2) Uani d 1 . .
    H H26A 1.0742 0.4803 0.6916 0.037 Uiso calc 1 . .
    H H26B 1.1491 0.3734 0.6700 0.037 Uiso calc 1 . .
    H H26C 1.1164 0.3743 0.7424 0.037 Uiso calc 1 . .
    C C27 1.01253(9) 0.17986(11) 0.67306(6) 0.0249(2) Uani d 1 . .
    H H27A 1.0304 0.1529 0.7188 0.037 Uiso calc 1 . .
    H H27B 1.0742 0.1632 0.6496 0.037 Uiso calc 1 . .
    H H27C 0.9481 0.1359 0.6519 0.037 Uiso calc 1 . .
    C C28 0.82892(9) 0.31386(10) 0.88945(5) 0.0190(2) Uani d 1 . .
    C C29 0.72191(9) 0.33977(11) 0.91629(5) 0.0248(2) Uani d 1 . .
    H H29A 0.7048 0.4267 0.9118 0.037 Uiso calc 1 . .
    H H29B 0.7299 0.3167 0.9628 0.037 Uiso calc 1 . .
    H H29C 0.6628 0.2924 0.8914 0.037 Uiso calc 1 . .
    C C30 0.85384(9) 0.17769(10) 0.90225(5) 0.0221(2) Uani d 1 . .
    H H30A 0.7966 0.1284 0.8769 0.033 Uiso calc 1 . .
    H H30B 0.8564 0.1604 0.9492 0.033 Uiso calc 1 . .
    H H30C 0.9244 0.1578 0.8888 0.033 Uiso calc 1 . .
    C C31 0.91838(9) 0.39252(10) 0.92908(5) 0.0235(2) Uani d 1 . .
    H H31A 0.9879 0.3783 0.9130 0.035 Uiso calc 1 . .
    H H31B 0.9254 0.3705 0.9757 0.035 Uiso calc 1 . .
    H H31C 0.8987 0.4787 0.9237 0.035 Uiso calc 1 . .
loop_
    _atom_site_aniso_label
    _atom_site_aniso_U_11
    _atom_site_aniso_U_22
    _atom_site_aniso_U_33
    _atom_site_aniso_U_12
    _atom_site_aniso_U_13
    _atom_site_aniso_U_23
    O1 0.0206(4) 0.0269(4) 0.0198(4) -0.0059(3) 0.0049(3) -0.0048(3)
    O2 0.0183(4) 0.0367(5) 0.0231(4) -0.0052(3) -0.0008(3) -0.0003(3)
    O3 0.0160(4) 0.0296(4) 0.0183(4) -0.0029(3) -0.0017(3) -0.0008(3)
    O4 0.0183(4) 0.0242(4) 0.0154(3) -0.0040(3) 0.0005(3) -0.0014(3)
    O5 0.0179(4) 0.0335(4) 0.0168(3) 0.0085(3) 0.0021(3) 0.0044(3)
    C1 0.0152(5) 0.0165(5) 0.0156(4) -0.0006(4) 0.0002(3) -0.0001(4)
    C2 0.0156(5) 0.0178(5) 0.0178(5) 0.0016(4) 0.0017(4) 0.0031(4)
    C3 0.0178(5) 0.0184(5) 0.0196(5) 0.0007(4) 0.0030(4) 0.0029(4)
    C4 0.0252(6) 0.0245(5) 0.0254(5) -0.0009(4) 0.0093(4) -0.0035(4)
    C5 0.0180(5) 0.0250(5) 0.0231(5) 0.0034(4) 0.0061(4) 0.0048(4)
    C6 0.0157(5) 0.0384(7) 0.0255(6) 0.0018(4) 0.0034(4) 0.0043(5)
    C7 0.0175(5) 0.0236(5) 0.0215(5) 0.0004(4) 0.0008(4) 0.0044(4)
    C8 0.0269(6) 0.0366(7) 0.0312(6) 0.0074(5) 0.0129(5) 0.0055(5)
    C9 0.0268(6) 0.0315(6) 0.0352(6) 0.0062(5) 0.0124(5) 0.0131(5)
    C10 0.0162(5) 0.0165(5) 0.0157(4) 0.0008(4) 0.0015(4) -0.0007(3)
    C11 0.0169(5) 0.0182(5) 0.0173(5) 0.0016(4) 0.0009(4) -0.0022(4)
    C12 0.0198(5) 0.0221(5) 0.0161(5) 0.0021(4) -0.0007(4) 0.0009(4)
    C13 0.0203(5) 0.0225(5) 0.0145(5) 0.0002(4) 0.0015(4) 0.0016(4)
    C14 0.0191(5) 0.0210(5) 0.0177(5) -0.0030(4) 0.0022(4) 0.0002(4)
    C15 0.0165(5) 0.0180(5) 0.0159(4) 0.0018(4) 0.0016(4) -0.0009(4)
    C16 0.0274(6) 0.0315(6) 0.0210(5) -0.0006(5) 0.0033(4) 0.0075(4)
    C17 0.0234(5) 0.0273(6) 0.0185(5) 0.0028(4) 0.0033(4) -0.0015(4)
    C18 0.0160(5) 0.0163(5) 0.0177(5) 0.0002(4) 0.0005(4) 0.0001(4)
    C19 0.0189(5) 0.0190(5) 0.0147(4) 0.0002(4) 0.0015(4) 0.0004(4)
    C20 0.0165(5) 0.0188(5) 0.0166(5) 0.0005(4) 0.0017(4) -0.0007(4)
    C21 0.0167(5) 0.0184(5) 0.0170(5) 0.0018(4) -0.0003(4) 0.0011(4)
    C22 0.0193(5) 0.0175(5) 0.0155(5) 0.0004(4) 0.0017(4) 0.0007(4)
    C23 0.0168(5) 0.0183(5) 0.0182(5) 0.0012(4) 0.0036(4) 0.0004(4)
    C24 0.0178(5) 0.0278(6) 0.0164(5) 0.0046(4) 0.0032(4) 0.0019(4)
    C25 0.0249(6) 0.0499(8) 0.0182(5) 0.0127(5) 0.0067(4) 0.0051(5)
    C26 0.0192(5) 0.0281(6) 0.0279(5) 0.0018(4) 0.0048(4) 0.0071(4)
    C27 0.0223(5) 0.0286(6) 0.0235(5) 0.0050(4) 0.0024(4) -0.0053(4)
    C28 0.0211(5) 0.0209(5) 0.0151(5) 0.0025(4) 0.0029(4) 0.0012(4)
    C29 0.0258(6) 0.0315(6) 0.0184(5) 0.0060(4) 0.0072(4) 0.0039(4)
    C30 0.0265(5) 0.0211(5) 0.0186(5) 0.0018(4) 0.0028(4) 0.0031(4)
    C31 0.0272(6) 0.0237(5) 0.0189(5) 0.0006(4) 0.0011(4) -0.0018(4)
_geom_special_details
;
 All esds (except the esd in the dihedral angle between two l.s. planes)
 are estimated using the full covariance matrix.  The cell esds are taken
 into account individually in the estimation of esds in distances, angles
 and torsion angles; correlations between esds in cell parameters are only
 used when they are defined by crystal symmetry.  An approximate (isotropic)
 treatment of cell esds is used for estimating esds involving l.s. planes.
;
loop_
    _geom_bond_atom_site_label_1
    _geom_bond_atom_site_label_2
    _geom_bond_site_symmetry_2
    _geom_bond_distance
    _geom_bond_publ_flag
    O1 C3 . 1.3268(13) ?
    O1 H1O . 0.930(19) ?
    O2 C7 . 1.2466(14) ?
    O3 C11 . 1.3293(13) ?
    O3 H3O . 0.950(19) ?
    O4 C15 . 1.2521(12) ?
    O5 C21 . 1.3720(12) ?
    O5 H5O . 0.848(19) ?
    C1 C2 . 1.5241(14) ?
    C1 C10 . 1.5270(14) ?
    C1 C18 . 1.5442(13) ?
    C1 H1 . 1.0000 ?
    C2 C3 . 1.3654(15) ?
    C2 C7 . 1.4479(14) ?
    C3 C4 . 1.5015(14) ?
    C4 C5 . 1.5329(15) ?
    C4 H4A . 0.9900 ?
    C4 H4B . 0.9900 ?
    C5 C6 . 1.5262(16) ?
    C5 C9 . 1.5305(15) ?
    C5 C8 . 1.5329(15) ?
    C6 C7 . 1.5104(15) ?
    C6 H6A . 0.9900 ?
    C6 H6B . 0.9900 ?
    C8 H8A . 0.9800 ?
    C8 H8B . 0.9800 ?
    C8 H8C . 0.9800 ?
    C9 H9A . 0.9800 ?
    C9 H9B . 0.9800 ?
    C9 H9C . 0.9800 ?
    C10 C11 . 1.3703(14) ?
    C10 C15 . 1.4361(14) ?
    C11 C12 . 1.5044(14) ?
    C12 C13 . 1.5332(14) ?
    C12 H12A . 0.9900 ?
    C12 H12B . 0.9900 ?
    C13 C16 . 1.5305(15) ?
    C13 C14 . 1.5338(14) ?
    C13 C17 . 1.5360(15) ?
    C14 C15 . 1.5098(14) ?
    C14 H14A . 0.9900 ?
    C14 H14B . 0.9900 ?
    C16 H16A . 0.9800 ?
    C16 H16B . 0.9800 ?
    C16 H16C . 0.9800 ?
    C17 H17A . 0.9800 ?
    C17 H17B . 0.9800 ?
    C17 H17C . 0.9800 ?
    C18 C23 . 1.3882(14) ?
    C18 C19 . 1.3931(14) ?
    C19 C20 . 1.3977(14) ?
    C19 H19 . 0.9500 ?
    C20 C21 . 1.4121(14) ?
    C20 C24 . 1.5414(14) ?
    C21 C22 . 1.4085(14) ?
    C22 C23 . 1.4014(14) ?
    C22 C28 . 1.5453(13) ?
    C23 H23 . 0.9500 ?
    C24 C25 . 1.5390(14) ?
    C24 C26 . 1.5436(16) ?
    C24 C27 . 1.5459(16) ?
    C25 H25A . 0.9800 ?
    C25 H25B . 0.9800 ?
    C25 H25C . 0.9800 ?
    C26 H26A . 0.9800 ?
    C26 H26B . 0.9800 ?
    C26 H26C . 0.9800 ?
    C27 H27A . 0.9800 ?
    C27 H27B . 0.9800 ?
    C27 H27C . 0.9800 ?
    C28 C29 . 1.5373(14) ?
    C28 C31 . 1.5423(15) ?
    C28 C30 . 1.5429(14) ?
    C29 H29A . 0.9800 ?
    C29 H29B . 0.9800 ?
    C29 H29C . 0.9800 ?
    C30 H30A . 0.9800 ?
    C30 H30B . 0.9800 ?
    C30 H30C . 0.9800 ?
    C31 H31A . 0.9800 ?
    C31 H31B . 0.9800 ?
    C31 H31C . 0.9800 ?
loop_
    _geom_angle_atom_site_label_1
    _geom_angle_atom_site_label_2
    _geom_angle_atom_site_label_3
    _geom_angle_site_symmetry_1
    _geom_angle_site_symmetry_3
    _geom_angle
    _geom_angle_publ_flag
    C3 O1 H1O . . 111.9(11) ?
    C11 O3 H3O . . 113.4(11) ?
    C21 O5 H5O . . 112.4(12) ?
    C2 C1 C10 . . 114.48(8) ?
    C2 C1 C18 . . 114.35(8) ?
    C10 C1 C18 . . 113.17(8) ?
    C2 C1 H1 . . 104.4 ?
    C10 C1 H1 . . 104.4 ?
    C18 C1 H1 . . 104.4 ?
    C3 C2 C7 . . 117.84(9) ?
    C3 C2 C1 . . 124.54(9) ?
    C7 C2 C1 . . 117.58(9) ?
    O1 C3 C2 . . 124.54(9) ?
    O1 C3 C4 . . 112.67(9) ?
    C2 C3 C4 . . 122.78(10) ?
    C3 C4 C5 . . 113.58(9) ?
    C3 C4 H4A . . 108.9 ?
    C5 C4 H4A . . 108.9 ?
    C3 C4 H4B . . 108.9 ?
    C5 C4 H4B . . 108.9 ?
    H4A C4 H4B . . 107.7 ?
    C6 C5 C9 . . 110.09(10) ?
    C6 C5 C4 . . 106.73(9) ?
    C9 C5 C4 . . 111.35(9) ?
    C6 C5 C8 . . 110.61(9) ?
    C9 C5 C8 . . 108.47(9) ?
    C4 C5 C8 . . 109.60(10) ?
    C7 C6 C5 . . 113.92(9) ?
    C7 C6 H6A . . 108.8 ?
    C5 C6 H6A . . 108.8 ?
    C7 C6 H6B . . 108.8 ?
    C5 C6 H6B . . 108.8 ?
    H6A C6 H6B . . 107.7 ?
    O2 C7 C2 . . 121.33(10) ?
    O2 C7 C6 . . 118.45(10) ?
    C2 C7 C6 . . 120.18(10) ?
    C5 C8 H8A . . 109.5 ?
    C5 C8 H8B . . 109.5 ?
    H8A C8 H8B . . 109.5 ?
    C5 C8 H8C . . 109.5 ?
    H8A C8 H8C . . 109.5 ?
    H8B C8 H8C . . 109.5 ?
    C5 C9 H9A . . 109.5 ?
    C5 C9 H9B . . 109.5 ?
    H9A C9 H9B . . 109.5 ?
    C5 C9 H9C . . 109.5 ?
    H9A C9 H9C . . 109.5 ?
    H9B C9 H9C . . 109.5 ?
    C11 C10 C15 . . 117.13(9) ?
    C11 C10 C1 . . 121.77(9) ?
    C15 C10 C1 . . 120.93(8) ?
    O3 C11 C10 . . 124.11(9) ?
    O3 C11 C12 . . 112.55(8) ?
    C10 C11 C12 . . 123.32(9) ?
    C11 C12 C13 . . 112.71(8) ?
    C11 C12 H12A . . 109.1 ?
    C13 C12 H12A . . 109.0 ?
    C11 C12 H12B . . 109.0 ?
    C13 C12 H12B . . 109.1 ?
    H12A C12 H12B . . 107.8 ?
    C16 C13 C12 . . 110.75(9) ?
    C16 C13 C14 . . 108.46(9) ?
    C12 C13 C14 . . 107.76(8) ?
    C16 C13 C17 . . 108.58(9) ?
    C12 C13 C17 . . 110.09(9) ?
    C14 C13 C17 . . 111.20(8) ?
    C15 C14 C13 . . 115.84(9) ?
    C15 C14 H14A . . 108.3 ?
    C13 C14 H14A . . 108.3 ?
    C15 C14 H14B . . 108.3 ?
    C13 C14 H14B . . 108.3 ?
    H14A C14 H14B . . 107.4 ?
    O4 C15 C10 . . 121.45(9) ?
    O4 C15 C14 . . 118.02(9) ?
    C10 C15 C14 . . 120.51(9) ?
    C13 C16 H16A . . 109.5 ?
    C13 C16 H16B . . 109.5 ?
    H16A C16 H16B . . 109.5 ?
    C13 C16 H16C . . 109.5 ?
    H16A C16 H16C . . 109.5 ?
    H16B C16 H16C . . 109.5 ?
    C13 C17 H17A . . 109.5 ?
    C13 C17 H17B . . 109.5 ?
    H17A C17 H17B . . 109.5 ?
    C13 C17 H17C . . 109.5 ?
    H17A C17 H17C . . 109.5 ?
    H17B C17 H17C . . 109.5 ?
    C23 C18 C19 . . 117.75(9) ?
    C23 C18 C1 . . 122.62(9) ?
    C19 C18 C1 . . 119.51(9) ?
    C18 C19 C20 . . 122.87(9) ?
    C18 C19 H19 . . 118.6 ?
    C20 C19 H19 . . 118.6 ?
    C19 C20 C21 . . 117.18(9) ?
    C19 C20 C24 . . 120.65(9) ?
    C21 C20 C24 . . 122.14(9) ?
    O5 C21 C22 . . 115.54(9) ?
    O5 C21 C20 . . 122.49(9) ?
    C22 C21 C20 . . 121.96(9) ?
    C23 C22 C21 . . 117.25(9) ?
    C23 C22 C28 . . 120.95(9) ?
    C21 C22 C28 . . 121.73(9) ?
    C18 C23 C22 . . 122.82(9) ?
    C18 C23 H23 . . 118.6 ?
    C22 C23 H23 . . 118.6 ?
    C25 C24 C20 . . 111.64(9) ?
    C25 C24 C26 . . 106.33(9) ?
    C20 C24 C26 . . 109.60(9) ?
    C25 C24 C27 . . 105.83(9) ?
    C20 C24 C27 . . 111.38(9) ?
    C26 C24 C27 . . 111.91(9) ?
    C24 C25 H25A . . 109.5 ?
    C24 C25 H25B . . 109.5 ?
    H25A C25 H25B . . 109.5 ?
    C24 C25 H25C . . 109.5 ?
    H25A C25 H25C . . 109.5 ?
    H25B C25 H25C . . 109.5 ?
    C24 C26 H26A . . 109.5 ?
    C24 C26 H26B . . 109.5 ?
    H26A C26 H26B . . 109.5 ?
    C24 C26 H26C . . 109.5 ?
    H26A C26 H26C . . 109.5 ?
    H26B C26 H26C . . 109.5 ?
    C24 C27 H27A . . 109.5 ?
    C24 C27 H27B . . 109.5 ?
    H27A C27 H27B . . 109.5 ?
    C24 C27 H27C . . 109.5 ?
    H27A C27 H27C . . 109.5 ?
    H27B C27 H27C . . 109.5 ?
    C29 C28 C31 . . 107.37(9) ?
    C29 C28 C30 . . 106.28(9) ?
    C31 C28 C30 . . 110.04(9) ?
    C29 C28 C22 . . 111.71(8) ?
    C31 C28 C22 . . 109.34(8) ?
    C30 C28 C22 . . 111.97(8) ?
    C28 C29 H29A . . 109.5 ?
    C28 C29 H29B . . 109.5 ?
    H29A C29 H29B . . 109.5 ?
    C28 C29 H29C . . 109.5 ?
    H29A C29 H29C . . 109.5 ?
    H29B C29 H29C . . 109.5 ?
    C28 C30 H30A . . 109.5 ?
    C28 C30 H30B . . 109.5 ?
    H30A C30 H30B . . 109.5 ?
    C28 C30 H30C . . 109.5 ?
    H30A C30 H30C . . 109.5 ?
    H30B C30 H30C . . 109.5 ?
    C28 C31 H31A . . 109.5 ?
    C28 C31 H31B . . 109.5 ?
    H31A C31 H31B . . 109.5 ?
    C28 C31 H31C . . 109.5 ?
    H31A C31 H31C . . 109.5 ?
    H31B C31 H31C . . 109.5 ?
loop_
    _geom_torsion_atom_site_label_1
    _geom_torsion_atom_site_label_2
    _geom_torsion_atom_site_label_3
    _geom_torsion_atom_site_label_4
    _geom_torsion_site_symmetry_1
    _geom_torsion_site_symmetry_2
    _geom_torsion_site_symmetry_3
    _geom_torsion_site_symmetry_4
    _geom_torsion
    _geom_torsion_publ_flag
    C10 C1 C2 C3 . . . . -80.31(12) ?
    C18 C1 C2 C3 . . . . 52.59(13) ?
    C10 C1 C2 C7 . . . . 97.16(11) ?
    C18 C1 C2 C7 . . . . -129.95(9) ?
    C7 C2 C3 O1 . . . . -170.29(10) ?
    C1 C2 C3 O1 . . . . 7.17(16) ?
    C7 C2 C3 C4 . . . . 10.96(15) ?
    C1 C2 C3 C4 . . . . -171.58(9) ?
    O1 C3 C4 C5 . . . . -156.69(9) ?
    C2 C3 C4 C5 . . . . 22.20(15) ?
    C3 C4 C5 C6 . . . . -51.77(12) ?
    C3 C4 C5 C9 . . . . 68.40(12) ?
    C3 C4 C5 C8 . . . . -171.58(9) ?
    C9 C5 C6 C7 . . . . -69.22(12) ?
    C4 C5 C6 C7 . . . . 51.76(13) ?
    C8 C5 C6 C7 . . . . 170.91(10) ?
    C3 C2 C7 O2 . . . . 166.72(10) ?
    C1 C2 C7 O2 . . . . -10.92(15) ?
    C3 C2 C7 C6 . . . . -10.86(15) ?
    C1 C2 C7 C6 . . . . 171.50(9) ?
    C5 C6 C7 O2 . . . . 159.86(10) ?
    C5 C6 C7 C2 . . . . -22.50(15) ?
    C2 C1 C10 C11 . . . . -82.41(12) ?
    C18 C1 C10 C11 . . . . 144.14(9) ?
    C2 C1 C10 C15 . . . . 92.66(11) ?
    C18 C1 C10 C15 . . . . -40.79(12) ?
    C15 C10 C11 O3 . . . . -167.64(9) ?
    C1 C10 C11 O3 . . . . 7.61(15) ?
    C15 C10 C11 C12 . . . . 10.77(15) ?
    C1 C10 C11 C12 . . . . -173.97(9) ?
    O3 C11 C12 C13 . . . . -155.18(9) ?
    C10 C11 C12 C13 . . . . 26.24(14) ?
    C11 C12 C13 C16 . . . . -169.61(9) ?
    C11 C12 C13 C14 . . . . -51.12(11) ?
    C11 C12 C13 C17 . . . . 70.30(11) ?
    C16 C13 C14 C15 . . . . 163.76(9) ?
    C12 C13 C14 C15 . . . . 43.82(12) ?
    C17 C13 C14 C15 . . . . -76.92(11) ?
    C11 C10 C15 O4 . . . . 159.09(10) ?
    C1 C10 C15 O4 . . . . -16.20(15) ?
    C11 C10 C15 C14 . . . . -19.37(14) ?
    C1 C10 C15 C14 . . . . 165.34(9) ?
    C13 C14 C15 O4 . . . . 171.74(9) ?
    C13 C14 C15 C10 . . . . -9.75(14) ?
    C2 C1 C18 C23 . . . . 14.42(14) ?
    C10 C1 C18 C23 . . . . 147.93(10) ?
    C2 C1 C18 C19 . . . . -169.61(9) ?
    C10 C1 C18 C19 . . . . -36.10(13) ?
    C23 C18 C19 C20 . . . . -2.46(15) ?
    C1 C18 C19 C20 . . . . -178.62(9) ?
    C18 C19 C20 C21 . . . . -1.08(15) ?
    C18 C19 C20 C24 . . . . -179.42(10) ?
    C19 C20 C21 O5 . . . . -175.48(9) ?
    C24 C20 C21 O5 . . . . 2.84(16) ?
    C19 C20 C21 C22 . . . . 3.91(15) ?
    C24 C20 C21 C22 . . . . -177.77(10) ?
    O5 C21 C22 C23 . . . . 176.38(9) ?
    C20 C21 C22 C23 . . . . -3.06(15) ?
    O5 C21 C22 C28 . . . . -0.72(14) ?
    C20 C21 C22 C28 . . . . 179.85(9) ?
    C19 C18 C23 C22 . . . . 3.40(15) ?
    C1 C18 C23 C22 . . . . 179.43(9) ?
    C21 C22 C23 C18 . . . . -0.72(15) ?
    C28 C22 C23 C18 . . . . 176.40(10) ?
    C19 C20 C24 C25 . . . . -6.12(15) ?
    C21 C20 C24 C25 . . . . 175.62(10) ?
    C19 C20 C24 C26 . . . . 111.43(11) ?
    C21 C20 C24 C26 . . . . -66.83(13) ?
    C19 C20 C24 C27 . . . . -124.18(10) ?
    C21 C20 C24 C27 . . . . 57.56(13) ?
    C23 C22 C28 C29 . . . . 8.36(14) ?
    C21 C22 C28 C29 . . . . -174.66(10) ?
    C23 C22 C28 C31 . . . . -110.35(11) ?
    C21 C22 C28 C31 . . . . 66.63(12) ?
    C23 C22 C28 C30 . . . . 127.43(10) ?
    C21 C22 C28 C30 . . . . -55.59(13) ?
loop_
    _geom_hbond_atom_site_label_D
    _geom_hbond_atom_site_label_H
    _geom_hbond_atom_site_label_A
    _geom_hbond_site_symmetry_A
    _geom_hbond_distance_DH
    _geom_hbond_distance_HA
    _geom_hbond_distance_DA
    _geom_hbond_angle_DHA
    O1 H1O O4 . 0.930(19) 1.711(19) 2.6201(11) 164.7(17)
    O3 H3O O2 . 0.950(19) 1.68(2) 2.6174(11) 170.3(17)
    O5 H5O O4 2_746 0.848(19) 2.128(18) 2.8285(11) 139.7(16)
    C14 H14A O5 2_756 0.99 2.48 3.1912(12) 128.3
_shelx_space_group_comment
;
The symmetry employed for this shelxl refinement is uniquely defined
by the following loop, which should always be used as a source of
symmetry information in preference to the above space-group names.
They are only intended as comments.
;
_shelx_estimated_absorpt_T_min     0.820
_shelx_estimated_absorpt_T_max     0.896
_shelx_hkl_file
;
   0   0  -1    0.22    0.07
   0   0  -1    0.02    0.07
   0   0  -2 5112.79  164.53
   0   0  -3    0.09    0.17
   0   0   3    0.09    0.10
   0   0  -3    0.10    0.21
   0   0  -4   62.22    2.36
   0   0  -4   59.76    2.40
   0   0  -5    0.28    0.30
   0   0  -5    0.55    0.45
   0   0  -6  633.06   21.07
   0   0  -6  639.77   21.17
   0   0  -7    0.72    0.33
   0   0  -7    0.57    0.40
   0   0  -8 1718.83   56.18
   0   0  -8 1724.08   56.29
   0   0  -9   -0.14    0.38
   0   0  -9   -0.16    0.47
   0   0 -10 1643.12   53.93
   0   0 -10 1645.34   54.11
   0   0 -11    0.30    0.40
   0   0  11   -0.10    0.48
   0   0 -11    0.48    0.56
   0   0 -12   12.72    1.19
   0   0  12   11.88    1.14
   0   0 -12   13.65    1.35
   0   0  13    1.04    0.55
   0   0 -13    0.25    0.60
   0   0 -13    0.59    0.50
   0   0  13    0.54    0.53
   0   0 -14  131.70    5.69
   0   0 -14  123.07    4.76
   0   0 -14  132.81    4.80
   0   0  14  133.87    4.84
   0   0 -14  124.53    4.82
   0   0 -14  127.35    5.80
   0   0  14  125.57    5.42
   0   0  15    0.21    0.57
   0   0 -15    0.68    0.67
   0   0 -15    0.49    0.63
   0   0 -15    0.41    0.48
   0   0 -15    0.24    0.44
   0   0 -15    0.38    0.60
   0   0  15    0.12    0.45
   0   0  15    0.99    0.43
   0   0 -16   28.58    2.25
   0   0 -16   26.79    1.53
   0   0 -16   25.74    1.46
   0   0 -16   24.78    2.12
   0   0  16   28.84    1.56
   0   0 -16   27.50    1.60
   0   0  17    0.72    0.58
   0   0 -17   -0.30    0.60
   0   0  17   -0.04    0.48
   0   0 -17    0.44    0.75
   0   0 -17   -0.19    0.53
   0   0 -17    0.27    0.82
   0   0 -18    0.32    0.67
   0   0 -18    0.59    0.55
   0   0  18   -0.34    0.54
   0   0  18    0.40    0.65
   0   0  19    0.86    0.87
   0   0  19   -0.07    0.54
   0   0 -19    0.43    0.66
   0   0  19    0.27    0.64
   0   0 -19   -0.10    0.54
   0   0 -20  117.31    4.37
   0   0 -20  121.76    4.50
   0   0  20  129.22    4.53
   0   0  21    0.20    0.52
   0   0 -21    0.24    0.49
   0   0  22   13.04    0.97
   0   0  23   -0.07    0.42
   0   0  23   -0.12    0.38
   0   0  24    5.15    0.52
   0   0 -24    5.32    0.65
   0   0 -25   -0.31    0.35
   0   0  25    0.13    0.25
   0   0 -25   -0.05    0.23
   0   1   0   25.46    0.61
   0  -1   0    0.19    0.10
   0  -1  -1  734.69   23.83
   0  -1  -2  710.35   24.08
   0   1  -2  754.01   24.08
   0   1  -2  745.97   24.02
   0  -1  -2  743.34   24.05
   0   1  -3    6.15    0.55
   0   1  -3    5.35    0.45
   0   1  -4 2132.18   69.64
   0  -1  -4 2094.98   69.64
   0   1  -4 2208.31   69.54
   0   1  -5  551.63   18.60
   0   1  -5  562.89   18.49
   0  -1   5  556.84   18.29
   0   1  -6   13.62    0.96
   0  -1   6   12.90    0.83
   0  -1  -6   11.62    0.91
   0   1  -7   34.46    1.98
   0  -1  -7   33.66    1.90
   0   1  -7   37.02    1.84
   0  -1   7   35.91    1.55
   0  -1  -7   35.76    1.83
   0   1  -7   35.79    1.73
   0   1  -8  474.65   15.96
   0  -1  -8  453.08   16.11
   0  -1  -8  474.99   15.98
   0  -1   8  470.55   15.48
   0   1  -8  460.36   15.80
   0   1  -9    0.51    0.46
   0  -1  -9    0.24    0.56
   0   1  -9    0.04    0.37
   0  -1   9    0.49    0.40
   0  -1  -9    1.10    0.48
   0  -1 -10    3.34    0.77
   0   1 -10    3.25    0.68
   0  -1  10    3.32    0.56
   0   1 -10    2.70    0.54
   0  -1 -10    3.13    0.64
   0  -1 -11   21.09    1.75
   0   1 -11   26.26    1.76
   0  -1  11   21.86    1.36
   0   1 -11   23.36    1.57
   0  -1 -11   24.84    1.73
   0   1 -12   20.69    1.64
   0  -1  12   17.24    1.25
   0  -1 -12   20.18    1.73
   0   1  12   19.38    1.59
   0  -1 -12   20.89    1.65
   0   1 -12   21.43    1.51
   0  -1  13    0.87    0.48
   0   1 -13    1.67    0.54
   0  -1 -13    0.32    0.56
   0   1  13    1.08    0.70
   0   1 -13    0.99    0.41
   0   1  13    1.84    0.55
   0   1 -13    1.66    0.66
   0  -1 -13    1.34    0.76
   0   1  13    1.33    0.53
   0  -1 -13    1.51    0.59
   0   1 -14    0.50    0.51
   0   1  14    0.39    0.66
   0  -1 -14    0.70    0.67
   0   1 -14    0.37    0.43
   0   1 -14    0.21    0.60
   0  -1 -14    0.76    0.61
   0   1 -14    0.55    0.41
   0  -1 -14    0.31    0.45
   0  -1  14    1.42    0.56
   0   1  14    0.34    0.47
   0  -1 -14    0.57    0.45
   0   1 -14    0.77    0.55
   0  -1 -14    0.58    0.71
   0   1  14    1.00    0.58
   0   1  14    0.40    0.38
   0  -1 -15   59.07    3.59
   0   1 -15   63.52    3.42
   0   1 -15   65.85    2.79
   0  -1 -15   65.00    2.83
   0   1 -15   63.94    2.81
   0   1 -15   63.40    2.72
   0  -1 -15   61.63    2.73
   0   1  15   94.13    3.63
   0  -1  15   92.30    3.50
   0  -1 -15   65.33    2.77
   0   1  15   60.34    3.47
   0   1 -15   65.26    3.63
   0  -1 -15   64.51    3.75
   0   1  15  106.89    3.78
   0   1  15   66.00    2.78
   0  -1 -16  206.64    9.42
   0   1 -16  195.56    9.10
   0   1 -16  240.03    8.49
   0  -1 -16  239.90    8.52
   0   1 -16  233.54    8.39
   0  -1 -16  232.52    8.43
   0   1  16  328.00    9.54
   0  -1 -16  244.34    8.47
   0   1  16  226.92    9.42
   0   1 -16  235.43    9.58
   0  -1 -16  245.17    9.81
   0   1  16  241.59    8.48
   0  -1 -17    0.30    0.83
   0   1 -17    1.72    0.64
   0  -1 -17    2.27    0.83
   0   1 -17    1.62    0.56
   0  -1 -17    1.45    0.63
   0   1  17    2.17    0.72
   0  -1  17    1.41    0.67
   0  -1 -17    1.31    0.57
   0  -1 -17    1.07    0.69
   0   1  17    2.09    0.56
   0  -1 -18   38.00    1.86
   0   1 -18   32.84    1.75
   0  -1 -18   36.64    1.98
   0   1  18   40.37    1.90
   0  -1 -18   27.07    2.41
   0   1  18   45.45    2.53
   0   1 -18   39.51    1.92
   0  -1 -19   53.48    2.51
   0   1 -19   54.77    3.86
   0  -1  19   47.73    3.59
   0   1  19   53.27    3.71
   0  -1 -19   45.60    3.73
   0   1 -19   51.40    2.38
   0   1  19   56.78    2.42
   0   1  19   60.78    3.03
   0   1 -19   49.17    2.26
   0  -1 -19   50.78    2.34
   0   1 -20   32.65    1.75
   0   1  20   35.62    1.76
   0  -1  20   31.64    1.63
   0   1  20   38.63    2.32
   0  -1 -20   33.83    1.70
   0  -1 -21   21.66    1.27
   0   1 -21   21.83    1.34
   0   1  21   24.98    1.36
   0  -1  21   21.71    1.20
   0   1  22  141.14    4.78
   0  -1 -22  123.79    4.63
   0   1 -22  127.51    4.66
   0   1 -22  140.77    4.78
   0  -1  22  117.15    4.78
   0   1 -23    3.39    0.55
   0   1 -23    3.56    0.58
   0   1  23    2.45    0.47
   0  -1  23    2.57    0.48
   0   1  23    2.98    0.51
   0   1 -24    0.47    0.39
   0   1  24    0.36    0.28
   0  -1  24   -0.02    0.27
   0   1 -24    0.16    0.45
   0  -1  24    0.78    0.39
   0   1 -25   15.27    0.79
   0  -1  25   17.52    0.84
   0   1 -25   17.90    0.83
   0   1 -25   19.52    0.88
   0   1 -25   15.77    0.77
   0   2   0  629.86   21.57
   0  -2   0  683.24   21.51
   0   2   1   87.89    3.27
   0  -2   1   91.38    3.11
   0  -2  -1   87.08    3.17
   0   2  -1   81.63    3.22
   0   2  -2  563.07   17.96
   0  -2  -2  521.38   18.32
   0  -2  -3   65.75    2.67
   0   2  -3   67.25    2.63
   0  -2  -3   58.33    2.53
   0  -2  -4   23.10    1.42
   0   2  -4   25.17    1.38
   0  -2  -4   23.52    1.30
   0   2  -5    9.06    0.86
   0  -2  -5    8.50    0.99
   0  -2  -6   31.84    1.91
   0   2  -6   37.26    1.78
   0   2  -6   33.92    1.87
   0   2  -7    2.94    0.53
   0  -2   7    2.60    0.26
   0   2  -7    2.84    0.76
   0  -2   7    3.27    0.57
   0  -2   8   88.22    3.20
   0   2  -8   94.98    3.86
   0   2  -8   99.79    4.32
   0  -2   8   93.96    3.66
   0  -2  -8   94.37    3.94
   0   2  -9  951.75   32.22
   0  -2  -9  935.12   32.16
   0   2  -9 1005.81   31.89
   0  -2   9  934.28   31.06
   0  -2   9  990.09   31.52
   0   2  -9  946.79   31.60
   0  -2  -9  977.34   32.00
   0   2 -10 1033.29   33.37
   0  -2  10  953.02   32.46
   0  -2 -10 1009.30   33.72
   0  -2  10 1019.85   32.86
   0   2 -10 1017.61   33.09
   0  -2 -10 1069.02   33.53
   0   2 -11    6.58    0.93
   0  -2 -11    5.20    1.01
   0  -2 -11    6.97    0.99
   0   2 -11    6.61    0.78
   0   2 -12    7.25    1.00
   0  -2 -12    7.06    1.14
   0  -2 -12    7.04    1.08
   0   2 -12    8.62    0.90
   0  -2  13  106.95    3.51
   0   2  13   96.85    3.54
   0  -2 -13   65.35    2.79
   0  -2 -13   62.87    2.74
   0   2 -13   57.22    3.12
   0  -2 -13   63.55    3.60
   0   2 -13   66.60    2.74
   0  -2 -13   63.84    2.74
   0  -2 -13   69.13    3.79
   0   2 -13   66.72    3.51
   0   2  13   62.42    3.55
   0   2  13   98.80    3.58
   0  -2  13   63.01    2.72
   0   2  13   68.87    2.73
   0  -2 -14  183.81    6.96
   0   2 -14  190.43    6.86
   0  -2 -14  180.47    6.91
   0   2 -14  192.64    7.56
   0  -2 -14  181.56    8.02
   0   2 -14  204.21    6.96
   0  -2 -14  186.38    6.94
   0  -2 -14  195.17    8.27
   0   2 -14  204.09    8.01
   0   2  14  187.24    8.00
   0  -2  14  198.13    6.97
   0   2  14  191.71    6.91
   0   2  15    1.27    0.46
   0   2  15    0.07    0.60
   0  -2  15    0.56    0.46
   0   2 -15    0.57    0.49
   0  -2 -15   -0.20    0.55
   0   2  15    0.45    0.43
   0  -2 -15    0.07    0.68
   0  -2 -15    0.67    0.68
   0  -2 -15    0.31    0.89
   0   2  15   -0.10    0.82
   0  -2 -15    0.07    0.54
   0   2 -15    0.06    0.45
   0   2  15    0.59    0.65
   0   2  16   22.50    1.29
   0  -2  16   20.56    1.31
   0   2 -16   23.32    1.37
   0  -2 -16   22.31    1.36
   0   2  16   23.11    1.41
   0  -2 -16   20.64    1.43
   0  -2 -16   17.15    1.91
   0   2  16   20.59    2.00
   0  -2 -16   21.13    2.11
   0  -2 -16   19.50    1.30
   0   2 -16   19.06    1.21
   0   2  16   24.14    1.78
   0   2  17   32.40    1.71
   0  -2  17   33.04    1.77
   0   2 -17   32.05    1.73
   0  -2 -17   25.05    2.37
   0  -2 -17   34.85    1.79
   0   2  17   33.22    1.81
   0  -2 -17   34.14    1.88
   0  -2 -17   32.73    2.57
   0   2  17   36.35    2.63
   0   2  17   35.15    2.24
   0  -2 -17   31.27    1.73
   0  -2 -18  124.51    6.48
   0  -2 -18  145.08    7.27
   0   2 -18  148.58    7.21
   0  -2  18  153.19    5.57
   0   2 -18  153.70    5.53
   0  -2 -18  155.85    5.56
   0   2  18  136.89    5.53
   0  -2 -18  154.33    5.61
   0   2  18  167.10    6.34
   0   2  18  160.70    5.53
   0  -2  18  136.18    5.48
   0  -2 -18  145.24    5.50
   0  -2 -19   15.69    1.15
   0  -2 -19   16.95    1.33
   0   2  19   16.39    1.12
   0  -2  19   16.36    1.18
   0   2  19   16.84    1.97
   0   2 -19   16.00    2.10
   0  -2  19   13.10    1.85
   0  -2 -19   15.49    2.17
   0  -2  19   13.67    1.06
   0   2  19   16.27    1.49
   0   2 -19   16.11    1.17
   0  -2 -19   13.00    1.56
   0   2 -20    0.76    0.61
   0  -2 -20   -0.43    0.84
   0  -2 -20    0.38    0.57
   0  -2  20   -0.11    0.56
   0   2  20    0.26    0.47
   0  -2  20    0.66    0.46
   0   2  20    0.66    0.67
   0   2 -21    5.08    0.76
   0  -2 -21    5.37    0.71
   0   2 -21    5.28    0.74
   0   2  21    5.50    0.96
   0   2  21    5.71    0.67
   0  -2  21    6.47    0.66
   0  -2 -22    4.60    0.61
   0   2  22    3.63    0.56
   0   2 -22    3.68    0.63
   0  -2  22    3.76    0.55
   0   2  22    3.67    0.56
   0   2 -22    4.94    0.67
   0   2 -23   13.09    0.85
   0  -2 -23   13.41    0.77
   0   2 -23   14.20    0.88
   0  -2  23   10.79    0.79
   0   2  23    9.83    0.79
   0   2 -23   14.65    0.94
   0  -2 -23   12.87    0.92
   0   2 -24    1.39    0.41
   0   2 -24    1.24    0.39
   0   2 -24    1.27    0.31
   0  -2 -24    0.89    0.43
   0   2 -24    1.35    0.44
   0   2 -25   20.43    0.84
   0   2 -25   19.07    0.83
   0   2 -25   17.96    0.77
   0   3   0    1.07    0.67
   0  -3   0    0.47    0.30
   0   3   1  193.65    6.82
   0   3  -1  180.01    6.78
   0  -3   1  197.31    6.64
   0  -3  -1  196.19    6.72
   0   3  -2  101.42    3.51
   0   3   2  101.75    3.95
   0  -3  -2  105.76    3.89
   0  -3  -3 1306.12   43.30
   0   3   3 1308.58   43.18
   0  -3  -3 1347.55   43.19
   0   3  -4 1269.97   40.32
   0  -3  -4 1198.07   40.33
   0  -3  -4 1212.78   40.21
   0  -3  -5  826.56   27.85
   0   3  -5  863.37   27.83
   0  -3  -5  816.68   27.72
   0  -3  -6   30.12    1.99
   0  -3  -6   29.73    1.77
   0  -3  -7  306.17   11.25
   0   3  -7  315.12   11.22
   0   3  -8    3.27    0.88
   0  -3   8    1.36    0.64
   0   3  -9   49.09    2.88
   0  -3   9   48.64    2.47
   0   3 -10    3.97    1.10
   0  -3 -10    5.32    0.93
   0  -3  10    4.49    0.79
   0   3 -10    4.49    0.62
   0   3 -11   11.49    1.54
   0  -3 -11   11.88    1.46
   0   3 -11   12.51    1.01
   0  -3  11   10.48    1.07
   0  -3 -11    9.23    1.23
   0  -3 -12  775.67   27.58
   0   3 -12  845.97   27.55
   0  -3  12  831.18   27.56
   0  -3 -12  824.98   28.83
   0   3 -12  801.58   28.03
   0   3  12  785.60   27.61
   0  -3 -12  813.53   29.08
   0  -3 -13   -0.11    0.72
   0  -3 -13    0.52    0.34
   0  -3 -13    0.94    0.42
   0  -3 -13    1.18    0.65
   0   3 -13    0.17    0.42
   0   3  13    0.65    0.35
   0  -3  13    0.49    0.40
   0   3  13    1.17    0.56
   0  -3 -13    0.10    0.72
   0   3  13    0.88    0.88
   0   3  13    0.53    0.51
   0   3  13    0.49    0.51
   0   3  14   50.27    2.32
   0  -3 -14   48.93    2.27
   0  -3 -14   46.82    2.16
   0  -3 -14   49.49    2.32
   0   3  14   51.30    2.19
   0  -3  14   51.88    2.26
   0   3 -14   50.78    2.22
   0  -3 -14   49.92    3.23
   0  -3 -14   49.24    3.32
   0   3  14   49.66    3.26
   0   3  14   53.71    2.80
   0   3  15   60.98    2.74
   0  -3  15   70.73    2.86
   0   3 -15   68.15    2.83
   0  -3 -15   62.95    2.74
   0  -3 -15   67.64    2.94
   0  -3 -15   69.86    2.90
   0  -3 -15   65.71    3.93
   0  -3 -15   64.92    2.86
   0  -3 -15   66.29    4.04
   0   3  15   66.81    3.97
   0   3  15   74.82    3.49
   0   3  16    3.48    0.58
   0   3  16    2.94    0.87
   0  -3  16    3.73    0.65
   0   3 -16    3.48    0.69
   0  -3 -16    2.30    1.01
   0   3  16    2.45    1.06
   0  -3 -16    2.34    0.70
   0   3  16    2.37    0.64
   0  -3 -16    2.77    0.89
   0  -3 -16    1.98    0.92
   0  -3 -16    2.72    0.73
   0   3  16    3.20    0.87
   0   3  17   52.34    2.41
   0  -3  17   55.55    2.49
   0   3  17   67.58    3.25
   0   3 -17   52.28    3.74
   0  -3 -17   51.16    3.90
   0   3  17   52.04    3.59
   0  -3  17   59.81    2.54
   0  -3 -17   55.72    2.54
   0   3  17   55.20    2.62
   0  -3 -17   55.91    2.60
   0  -3 -17   46.79    3.41
   0   3  17   53.66    3.54
   0   3 -17   58.78    2.50
   0  -3 -17   54.17    2.50
   0   3  17   60.06    3.11
   0  -3 -17   45.85    3.36
   0   3  18    3.40    1.05
   0  -3 -18    1.71    0.78
   0  -3 -18    1.32    0.67
   0  -3 -18    2.75    0.96
   0   3  18    1.47    0.83
   0   3  18    0.66    0.76
   0  -3  18    0.79    0.78
   0   3 -18    0.60    1.20
   0  -3 -18    2.25    1.47
   0   3 -18    1.60    0.67
   0   3  18    1.97    0.59
   0  -3  18    0.97    0.54
   0  -3  18    1.58    0.62
   0   3  18    1.87    0.87
   0   3  18    1.75    0.51
   0  -3 -18    2.53    0.71
   0  -3 -19    0.88    0.65
   0   3  19    0.69    0.47
   0  -3 -19   -0.49    0.91
   0   3  19    0.85    0.72
   0  -3 -19    0.50    1.18
   0  -3  19    0.52    0.47
   0   3  19    0.34    0.43
   0  -3  19    0.52    0.56
   0  -3 -19    0.74    0.64
   0   3 -19    0.68    0.60
   0   3  20   10.79    0.95
   0  -3 -20   14.95    1.26
   0  -3 -20   15.08    1.10
   0   3 -20   14.88    1.07
   0  -3 -20   13.17    1.12
   0   3 -20   14.51    1.09
   0  -3  20   16.50    1.06
   0   3  20   14.33    1.42
   0  -3  20   16.91    1.13
   0   3  20   15.05    1.00
   0  -3  21   95.38    4.10
   0   3  21   86.03    4.08
   0  -3 -21  119.44    4.27
   0  -3 -21  110.61    4.15
   0   3 -21  120.08    4.19
   0  -3 -21  117.15    4.21
   0   3 -21  115.23    4.15
   0  -3  21  119.05    4.16
   0   3  21  104.16    4.69
   0  -3  21  129.31    4.29
   0  -3  22   48.71    1.95
   0   3 -22   45.64    1.88
   0  -3 -22   45.65    1.90
   0  -3 -22   43.96    1.84
   0   3 -22   41.97    1.83
   0   3 -22   43.57    1.86
   0  -3  22   46.27    1.84
   0   3  22   37.64    2.25
   0  -3  22   32.10    1.74
   0   3  22   31.32    1.76
   0   3 -22   45.44    1.88
   0  -3  23   74.70    2.47
   0   3 -23   62.62    2.34
   0   3 -23   63.37    2.33
   0  -3 -23   53.65    2.32
   0   3 -23   64.25    2.35
   0   3 -23   67.22    2.38
   0  -3 -23   66.69    2.38
   0  -3 -23   57.03    2.27
   0   3 -24    3.80    0.38
   0   3 -24    3.64    0.45
   0  -3  24    4.03    0.46
   0  -3 -24    3.52    0.44
   0   3 -24    3.87    0.46
   0   3 -24    4.00    0.45
   0  -3  25    0.39    0.21
   0  -3  25    0.38    0.17
   0  -3 -25    0.76    0.23
   0   4   0 1777.34   58.74
   0  -4   0 1823.28   58.61
   0   4  -1  196.09    7.20
   0  -4   1  205.55    7.00
   0  -4  -1  191.96    7.04
   0   4   1  195.96    7.20
   0   4  -2   10.70    0.66
   0   4   2   10.08    1.16
   0  -4  -2   10.10    0.86
   0  -4  -3    1.13    0.83
   0  -4  -3    1.34    0.43
   0   4   3    1.35    0.93
   0   4  -3    0.48    0.21
   0   4   3    0.97    0.19
   0   4  -3    0.25    0.29
   0   4   3    1.51    0.22
   0  -4   3    0.59    0.20
   0  -4  -3    0.79    0.32
   0  -4   3    0.13    0.14
   0  -4  -4   27.12    1.89
   0   4  -4   27.38    1.77
   0   4   4   27.23    1.83
   0  -4  -4   29.30    1.68
   0   4  -5  217.13    8.51
   0  -4  -5  235.75    8.67
   0   4   5  229.44    8.50
   0  -4  -5  238.09    8.46
   0  -4  -6  251.35    9.58
   0   4  -6  260.35    9.53
   0  -4  -6  255.82    9.37
   0  -4  -7  646.17   22.78
   0   4  -7  654.32   22.72
   0  -4  -7  682.52   22.61
   0  -4  -8    1.48    1.09
   0   4  -8    1.33    0.81
   0  -4   8    0.57    0.69
   0  -4  -8   -0.21    0.62
   0   4  -9   28.68    2.15
   0  -4   9   24.66    1.86
   0   4 -10   29.57    2.32
   0   4 -10   27.68    1.58
   0  -4  10   27.19    1.93
   0   4 -11  322.27   10.52
   0  -4  11  318.90   11.40
   0  -4 -11  294.64   10.58
   0   4 -11  309.29   12.08
   0  -4 -12   28.31    1.63
   0  -4 -12   31.19    1.59
   0  -4  12   33.86    1.56
   0  -4 -12   31.13    2.58
   0   4 -12   31.43    2.62
   0   4  12   31.11    2.49
   0   4 -12   34.33    1.57
   0  -4 -12   31.26    2.40
   0   4  12   29.79    1.63
   0  -4 -13    0.47    0.45
   0  -4 -13    0.55    0.71
   0   4  13    0.58    0.34
   0  -4  13    0.33    0.38
   0  -4 -13    0.21    0.79
   0   4  13    0.45    0.94
   0  -4 -13    0.38    0.85
   0  -4 -13    0.79    0.41
   0   4 -13    0.77    0.47
   0   4  13    0.89    0.62
   0   4  14  114.87    4.49
   0  -4 -14  120.00    5.76
   0  -4 -14  111.52    5.82
   0   4  14  117.23    5.78
   0  -4 -14  110.13    4.36
   0  -4 -14  115.27    4.42
   0  -4 -14  112.83    4.46
   0  -4  14  123.04    4.40
   0   4 -14  120.13    4.38
   0   4  14  112.14    4.25
   0   4  15  227.68    8.57
   0  -4 -15  241.08   10.18
   0  -4 -15  241.13   10.11
   0   4 -15  252.25   10.07
   0   4  15  263.31    8.89
   0  -4 -15  244.94    8.79
   0  -4 -15  239.65    8.70
   0  -4 -15  245.77    8.81
   0  -4  15  258.80    8.76
   0   4 -15  251.90    8.72
   0  -4 -15  239.70   10.41
   0   4  15  258.72   10.45
   0   4  15  258.92    9.52
   0  -4  16   29.36    1.60
   0   4  16   34.73    2.25
   0   4  16   25.71    1.45
   0  -4  16   26.67    2.41
   0  -4 -16   27.58    2.61
   0   4  16   33.54    2.58
   0   4 -16   27.53    2.48
   0  -4  16   29.32    1.59
   0   4 -16   30.93    1.63
   0  -4 -16   27.32    2.44
   0  -4 -16   29.52    1.68
   0  -4 -16   28.82    1.55
   0  -4 -16   31.26    1.79
   0   4  16   34.99    2.82
   0  -4 -16   29.10    2.59
   0  -4 -16   26.59    1.65
   0   4  16   32.25    2.16
   0   4  17   56.45    2.42
   0   4  17   66.39    3.30
   0  -4  17   56.62    2.55
   0  -4  17   49.32    3.50
   0   4  17   60.31    3.73
   0   4 -17   54.95    3.59
   0  -4  17   51.67    3.52
   0  -4 -17   59.81    3.73
   0  -4  17   60.27    2.57
   0   4 -17   59.23    2.55
   0  -4 -17   45.05    3.41
   0  -4 -17   60.04    2.64
   0  -4 -17   54.24    2.44
   0   4  17   53.59    2.71
   0  -4 -17   61.80    2.72
   0   4  17   60.61    3.85
   0  -4 -17   50.52    3.61
   0  -4 -17   57.70    2.61
   0   4  17   60.17    3.16
   0   4  18   19.72    1.18
   0  -4  18   20.49    1.31
   0   4  18   24.97    1.93
   0   4 -18   21.91    2.17
   0  -4 -18   26.10    2.41
   0   4  18   21.04    2.07
   0  -4  18   17.71    1.95
   0   4  18   18.28    2.07
   0  -4  18   15.75    1.89
   0  -4 -18   16.32    1.92
   0  -4 -18   23.44    1.45
   0   4  18   17.97    1.37
   0  -4 -18   24.01    1.55
   0   4  18   23.17    2.27
   0   4 -18   21.30    1.34
   0  -4 -18   22.54    1.44
   0   4  18   22.20    1.78
   0  -4  18   23.26    1.36
   0  -4 -19   98.65    3.78
   0   4  19   86.52    4.21
   0   4 -19   98.19    3.67
   0  -4 -19   92.93    3.69
   0   4  19   93.17    4.31
   0  -4  19   94.79    3.66
   0  -4  19   99.29    3.70
   0  -4 -19   93.92    3.72
   0  -4  20   31.18    1.54
   0   4 -20   29.96    1.51
   0  -4  20   30.63    1.50
   0   4  20   22.03    1.43
   0  -4 -20   30.98    1.68
   0  -4 -20   30.67    1.56
   0   4 -20   28.25    1.44
   0   4  20   27.13    1.92
   0   4  20   23.65    1.38
   0  -4  20   22.46    1.33
   0   4 -21   51.25    2.16
   0  -4 -21   57.83    2.36
   0  -4 -21   54.29    2.26
   0  -4 -21   55.28    2.28
   0   4 -21   54.68    2.25
   0  -4  21   59.36    2.31
   0   4  21   51.95    2.68
   0  -4  21   57.05    2.25
   0   4 -21   54.25    2.22
   0   4 -22    0.40    0.37
   0   4 -22    0.47    0.46
   0  -4 -22    0.89    0.50
   0   4  22    0.04    0.28
   0   4 -22    0.35    0.44
   0   4  22    0.09    0.54
   0   4 -22    0.85    0.48
   0  -4 -22    0.47    0.46
   0  -4  22    0.63    0.44
   0  -4  22    0.65    0.38
   0  -4  23    2.41    0.45
   0   4 -23    2.49    0.40
   0   4 -23    2.32    0.44
   0  -4 -23    2.93    0.45
   0  -4 -23    2.29    0.41
   0   4 -23    2.70    0.45
   0   4 -23    3.07    0.39
   0  -4 -24    9.96    0.57
   0   4 -24    9.63    0.57
   0  -4  24    8.64    0.57
   0   4 -24    8.93    0.52
   0  -5   0    0.04    0.35
   0   5   0    0.96    0.97
   0   5  -1    1.00    0.42
   0  -5  -1    0.91    0.45
   0   5   2  253.82    8.89
   0  -5  -2  254.10    8.71
   0   5  -2  227.84    8.15
   0   5   3   34.60    2.20
   0  -5  -3   32.70    1.91
   0  -5  -3   31.82    2.26
   0   5   4  187.12    7.25
   0  -5  -4  191.00    7.12
   0  -5  -4  180.02    7.42
   0  -5   5   14.09    0.85
   0  -5   5   16.28    0.93
   0   5   5   19.35    1.79
   0  -5  -5   20.57    1.48
   0   5  -5   18.72    1.63
   0  -5  -5   15.95    1.68
   0  -5  -6  263.25    8.95
   0   5   6  255.85    9.05
   0   5  -6  231.68    9.03
   0  -5  -6  250.34    9.22
   0   5   7   49.47    2.35
   0   5  -7   53.38    2.40
   0  -5  -7   49.93    2.41
   0  -5  -7   56.79    2.97
   0   5   7   59.39    3.23
   0  -5  -7   57.25    3.29
   0   5  -7   53.93    3.09
   0   5   8   35.94    1.95
   0   5  -8   33.22    1.92
   0  -5  -8   39.41    2.45
   0   5   8   38.00    2.70
   0  -5   8   36.22    2.47
   0   5  -8   40.45    2.65
   0  -5  -8   39.26    2.80
   0   5  -9    3.34    0.91
   0   5  -9    2.99    1.07
   0  -5  -9    3.88    1.33
   0  -5  -9    4.04    0.91
   0  -5   9    5.68    1.08
   0   5   9    4.24    1.50
   0  -5 -10   18.87    1.74
   0  -5  10   16.73    1.63
   0   5 -10   14.23    1.46
   0  -5 -10   14.85    1.12
   0   5 -10   16.47    1.89
   0   5 -10   14.33    0.93
   0   5 -10   17.03    1.00
   0   5  10   17.80    1.39
   0  -5  10   17.08    1.00
   0   5 -10   16.43    0.99
   0  -5  11    1.66    0.82
   0   5 -11    1.00    0.99
   0  -5 -11    1.25    1.06
   0   5  11    0.64    0.52
   0   5 -11    0.83    0.96
   0   5  11    1.04    0.60
   0   5 -11    0.89    0.46
   0   5 -11    1.28    0.40
   0  -5 -11    1.42    0.69
   0  -5 -11    0.64    0.45
   0  -5  11    1.47    0.43
   0  -5  11    1.85    0.42
   0   5 -11    1.80    0.49
   0  -5 -12    1.80    1.17
   0   5 -12    2.98    1.09
   0   5  12    3.38    0.80
   0   5  12    3.73    0.82
   0  -5 -12    3.52    0.84
   0  -5 -12    4.25    0.64
   0  -5 -12    3.61    1.21
   0   5 -12    2.94    1.16
   0   5 -12    3.47    0.59
   0  -5  12    3.59    0.53
   0  -5  12    2.93    0.53
   0   5 -12    3.40    0.59
   0   5 -12    2.98    0.51
   0   5 -13   95.06    3.71
   0   5 -13   97.34    3.75
   0   5 -13  100.51    3.77
   0  -5 -13   96.82    4.69
   0  -5  13   84.46    4.53
   0   5 -13   92.83    4.57
   0  -5 -13   98.66    3.85
   0  -5 -13   95.66    3.90
   0  -5  13   98.73    3.73
   0  -5  13   98.88    3.81
   0  -5 -13   98.77    5.06
   0   5 -13   84.33    5.15
   0   5  13  104.33    5.32
   0  -5 -13   93.51    5.31
   0   5  14   15.37    1.27
   0   5  14   14.26    1.97
   0  -5 -14   16.62    1.86
   0  -5  14   16.32    1.12
   0  -5 -14   15.21    1.11
   0  -5 -14   16.53    1.16
   0  -5 -14   15.46    1.30
   0  -5 -14   13.87    1.91
   0  -5  14   11.74    1.49
   0   5 -14   14.56    1.67
   0   5 -14   15.47    1.07
   0   5 -14   16.39    1.13
   0  -5  14   16.35    1.07
   0   5 -14   15.42    1.11
   0   5  15   36.53    2.02
   0   5 -15   42.28    1.93
   0  -5 -15   37.78    2.00
   0   5 -15   40.26    1.87
   0  -5 -15   33.44    1.84
   0  -5 -15   35.49    2.04
   0  -5 -15   37.05    1.91
   0  -5  15   35.54    2.59
   0  -5  15   35.52    2.64
   0   5 -15   37.66    1.88
   0  -5 -15   35.35    2.88
   0   5  15   37.55    3.03
   0  -5 -15   36.54    3.04
   0  -5  15   39.03    1.87
   0  -5  16    1.62    0.56
   0  -5 -16    2.76    0.56
   0  -5 -16    1.54    0.92
   0  -5 -16    1.86    0.77
   0   5  16    4.45    1.31
   0  -5 -16    1.52    0.82
   0   5 -16    2.71    0.68
   0   5 -16    2.33    0.70
   0   5 -16    2.03    0.58
   0  -5 -16    1.61    0.72
   0  -5 -16    1.14    0.90
   0  -5  16    1.50    0.78
   0  -5 -17   68.06    4.37
   0   5 -17   82.09    3.28
   0  -5 -17   72.72    3.20
   0   5  17   70.05    3.46
   0  -5 -17   82.24    3.43
   0  -5 -17   83.52    3.39
   0   5 -17   83.55    3.29
   0  -5 -17   83.65    3.40
   0   5 -17   81.70    3.25
   0   5  17   85.88    4.83
   0  -5 -17   64.08    4.40
   0  -5  17   89.11    3.32
   0  -5 -18    5.05    0.87
   0   5 -18    3.23    0.77
   0   5 -18    4.35    0.66
   0   5  18    3.75    0.75
   0  -5 -18    4.37    0.58
   0  -5 -18    4.63    1.01
   0  -5  18    4.90    0.68
   0   5 -18    4.02    0.72
   0   5  18    3.34    0.53
   0  -5 -18    3.23    0.80
   0   5  18    4.13    0.94
   0   5 -19    7.52    0.75
   0  -5 -19    8.02    0.93
   0   5 -19    7.40    0.87
   0  -5 -19    7.20    0.65
   0   5  19    5.29    0.76
   0  -5 -19    8.07    1.09
   0   5  19    6.93    1.17
   0  -5  19    7.31    0.78
   0  -5  19    8.01    0.80
   0   5 -19    8.07    0.84
   0   5 -19    7.00    0.69
   0   5  19    5.07    0.58
   0   5 -19    8.54    0.83
   0  -5 -19    7.06    0.90
   0   5  19    6.53    1.05
   0   5  20    8.00    1.08
   0   5 -20    9.51    0.83
   0  -5 -20    8.77    1.00
   0   5 -20   10.19    0.85
   0  -5 -20    9.73    0.89
   0   5  20    6.87    0.80
   0  -5  20   10.19    0.83
   0  -5  20   10.82    0.85
   0   5 -20    8.73    0.87
   0  -5 -20   10.93    0.95
   0   5 -20    8.96    0.77
   0   5  21   16.93    1.33
   0   5 -21   16.61    1.02
   0  -5 -21   17.91    1.05
   0  -5 -21   18.34    1.17
   0   5 -21   16.86    1.01
   0  -5 -21   16.69    1.05
   0  -5  21   18.55    1.03
   0  -5  21   17.73    1.02
   0   5 -21   18.17    0.99
   0  -5  22    7.68    0.66
   0  -5 -22   10.44    0.83
   0  -5 -22   10.10    0.72
   0   5 -22   10.53    0.71
   0  -5 -22   10.49    0.73
   0   5 -22    9.31    0.70
   0  -5  22   10.25    0.71
   0  -5  22   10.91    0.70
   0   5  22    6.82    0.88
   0   5 -22    9.89    0.66
   0  -5 -23    7.70    0.53
   0   5 -23    8.39    0.55
   0  -5  23    8.04    0.53
   0  -5 -23    8.00    0.54
   0  -5  23    7.28    0.53
   0   5 -23    8.57    0.52
   0   5 -24   30.91    1.06
   0  -5  24   22.76    1.05
   0  -6   0  335.46   11.14
   0   6   0  329.98   11.65
   0   6   0  339.17   12.21
   0  -6   0  338.58   11.93
   0   6   1   79.59    3.40
   0  -6  -1   80.24    2.80
   0   6  -1   75.85    3.13
   0  -6  -1   84.46    3.57
   0   6  -1   78.58    3.80
   0   6   1   83.67    3.89
   0  -6  -2  141.98    4.88
   0   6   2  133.53    5.55
   0   6   2  136.99    5.90
   0  -6  -2  143.99    5.71
   0  -6  -3   74.71    4.05
   0  -6  -3   75.74    3.58
   0   6   3   76.74    3.87
   0  -6  -4  160.29    6.82
   0   6  -4  139.87    6.49
   0  -6  -4  162.94    6.38
   0   6   4  160.08    6.56
   0   6  -5  459.81   16.53
   0  -6  -5  445.28   16.65
   0  -6  -5  461.69   16.23
   0   6   5  462.34   16.39
   0   6  -6  117.36    5.49
   0  -6  -6  114.98    5.62
   0  -6  -6  116.25    5.20
   0   6   6  121.77    5.50
   0   6  -7  218.38    8.72
   0  -6  -7  221.20    8.96
   0   6  -7  207.37    7.26
   0  -6  -7  200.14    7.32
   0  -6  -7  236.65    8.59
   0   6   7  234.68    8.74
   0  -6  -7  204.88    7.38
   0   6  -8    5.82    0.63
   0  -6  -8    5.39    0.82
   0   6  -8    6.75    0.63
   0  -6   8    7.09    0.63
   0   6  -8    6.32    0.61
   0   6  -8    7.22    0.66
   0  -6  -8    4.99    0.71
   0  -6  -8    6.35    1.54
   0   6  -8    6.61    1.26
   0   6   8    7.41    1.66
   0  -6   8    7.02    1.33
   0  -6  -8    7.98    1.18
   0   6   8    6.79    1.28
   0   6   9   97.96    4.90
   0  -6   9   88.09    4.60
   0  -6  -9   98.76    4.64
   0   6  -9   88.10    3.36
   0   6  -9   88.85    3.34
   0  -6  -9   79.89    3.41
   0   6  -9   86.30    3.36
   0  -6  -9   81.82    3.49
   0  -6  -9   92.24    4.96
   0   6   9   96.10    4.74
   0   6  -9   92.14    4.82
   0   6  -9   85.71    3.33
   0   6   9   82.75    3.90
   0  -6   9   91.49    3.41
   0   6  10   62.32    3.36
   0   6 -10   70.27    2.87
   0  -6  10   69.66    2.78
   0  -6 -10   63.63    2.97
   0   6 -10   70.20    2.84
   0   6  10   76.93    4.37
   0  -6  10   72.63    4.04
   0  -6 -10   76.10    4.08
   0   6 -10   73.36    2.88
   0   6 -10   74.44    2.87
   0   6  10   76.19    4.25
   0   6 -10   74.62    4.33
   0  -6  10   75.67    2.93
   0   6  11  107.32    5.10
   0   6 -11  120.92    4.52
   0  -6  11  122.73    4.44
   0  -6 -11  112.67    4.64
   0  -6 -11  122.03    4.65
   0   6 -11  124.73    4.51
   0  -6  11  120.60    5.75
   0   6  11  131.84    6.20
   0  -6 -11  122.63    5.85
   0   6 -11  121.06    4.51
   0   6 -11  124.94    4.50
   0   6 -11  118.38    6.11
   0   6  11  117.84    5.99
   0   6  11  115.13    5.17
   0  -6  11  123.72    4.57
   0   6  12    3.99    0.93
   0   6 -12    6.23    0.77
   0  -6  12    5.91    0.64
   0  -6 -12    5.02    0.75
   0  -6 -12    4.99    1.01
   0   6 -12    5.80    0.71
   0  -6 -12    3.36    1.02
   0  -6  12    5.59    1.12
   0   6  12    5.89    1.46
   0   6 -12    5.58    0.68
   0   6 -12    6.51    0.81
   0   6 -12    5.96    1.53
   0  -6  12    6.72    0.73
   0   6  12    5.10    1.03
   0  -6  13   70.91    2.83
   0   6 -13   64.66    2.86
   0  -6 -13   67.88    3.06
   0  -6 -13   70.14    3.01
   0   6 -13   70.82    2.87
   0   6  13   67.60    3.52
   0   6 -13   68.46    2.86
   0   6 -13   68.51    2.86
   0   6 -13   69.84    4.43
   0  -6 -13   62.65    4.32
   0  -6  13   68.49    2.92
   0  -6  14   67.38    2.85
   0   6  14   57.30    3.32
   0   6 -14   65.27    2.80
   0  -6 -14   61.08    2.85
   0  -6 -14   65.15    2.88
   0  -6 -14   62.91    2.99
   0   6 -14   69.95    2.80
   0   6 -14   67.12    2.80
   0   6 -14   69.18    2.80
   0  -6  14   66.88    2.74
   0  -6  15   17.30    1.18
   0   6 -15   16.64    1.19
   0   6 -15   16.32    1.13
   0  -6 -15   15.22    1.26
   0  -6 -15   13.55    1.89
   0   6  15   15.35    1.55
   0  -6 -15   14.13    1.13
   0  -6 -15   15.34    1.18
   0  -6 -15   16.97    1.44
   0   6  15   16.79    2.08
   0  -6 -15   12.66    1.91
   0   6 -15   16.09    1.14
   0   6 -15   16.37    1.18
   0  -6  15   17.45    1.12
   0  -6  16  218.37    7.49
   0  -6 -16  172.62    8.71
   0   6 -16  211.71    7.40
   0  -6 -16  212.35    7.54
   0   6 -16  211.46    7.39
   0  -6 -16  205.12    7.53
   0   6  16  214.35    9.35
   0  -6 -16  161.58    8.82
   0   6 -16  208.53    7.40
   0  -6 -16  198.11    7.43
   0  -6  16  221.76    7.39
   0   6  16  218.25    7.59
   0   6 -16  201.71    7.36
   0   6 -17   35.13    1.76
   0   6 -17   35.53    1.75
   0  -6 -17   32.23    1.84
   0  -6 -17   28.24    1.65
   0   6  17   26.52    1.88
   0  -6 -17   32.48    1.92
   0  -6  17   37.76    1.73
   0   6 -17   35.70    1.74
   0   6 -17   38.98    1.84
   0  -6 -17   33.06    1.85
   0  -6 -18    0.70    0.72
   0   6 -18    0.57    0.57
   0  -6 -18    0.22    0.42
   0   6  18   -0.09    0.57
   0  -6 -18   -0.18    0.87
   0  -6  18    0.30    0.45
   0   6 -18    0.85    0.61
   0   6 -18    0.48    0.47
   0  -6 -18    0.32    0.68
   0   6 -18    0.54    0.67
   0   6 -19   26.06    1.38
   0  -6 -19   25.58    1.45
   0   6 -19   27.01    1.38
   0  -6 -19   28.06    1.57
   0  -6 -19   23.18    1.26
   0  -6  19   27.77    1.35
   0  -6 -19   25.89    1.48
   0   6 -19   25.46    1.41
   0   6 -19   25.66    1.33
   0  -6 -20    4.49    0.68
   0   6 -20    4.65    0.62
   0   6  20    2.72    0.57
   0  -6 -20    5.00    0.82
   0  -6  20    4.56    0.57
   0   6 -20    4.68    0.55
   0   6 -20    3.99    0.67
   0  -6 -20    3.74    0.66
   0  -6 -21   46.68    1.90
   0  -6 -21   47.43    1.93
   0   6 -21   49.29    1.90
   0  -6  21   47.60    1.92
   0   6 -21   46.02    1.92
   0   6 -21   48.07    1.88
   0  -6  21   47.70    1.88
   0  -6 -21   49.02    2.00
   0  -6 -22   21.27    1.01
   0  -6  22   22.44    1.03
   0  -6 -22   20.85    1.02
   0   6 -22   23.20    1.03
   0  -6  23    1.41    0.23
   0  -6  23    0.97    0.19
   0  -6  23    1.37    0.23
   0   7   0    1.28    0.37
   0   7   0    0.26    0.49
   0   7   0    0.68    1.23
   0  -7   0    0.70    0.30
   0   7   1   66.68    2.60
   0   7  -1   70.11    2.60
   0   7   1   76.74    3.83
   0  -7  -1   60.00    2.46
   0  -7   1   55.91    2.45
   0   7   1   73.76    3.21
   0   7   2    3.95    0.53
   0   7  -2    3.30    0.47
   0   7   2    4.83    1.50
   0   7   2    3.12    0.75
   0  -7  -2    5.41    0.90
   0  -7  -2    3.35    0.43
   0   7   3  159.38    6.61
   0  -7  -3  165.30    6.40
   0   7   3  140.36    5.56
   0   7  -3  143.49    5.26
   0   7   3  145.01    5.36
   0  -7  -3  153.16    6.89
   0   7   3  146.72    6.14
   0  -7  -3  150.60    5.21
   0   7   4    3.33    0.92
   0   7   4    4.66    1.53
   0  -7  -4    4.33    0.88
   0  -7  -4    2.66    1.28
   0   7  -4    3.56    1.15
   0   7  -4    2.65    0.46
   0   7   4    3.23    0.56
   0   7   4    3.90    0.58
   0  -7   5   21.88    1.17
   0   7   5   24.52    1.36
   0   7  -5   26.10    2.29
   0   7   5   22.87    1.95
   0  -7  -5   25.36    2.50
   0  -7  -5   24.65    1.95
   0  -7  -5   23.44    1.36
   0   7  -5   20.56    1.16
   0   7   5   21.83    1.43
   0  -7  -6   16.04    1.24
   0  -7  -6   20.59    2.30
   0   7  -6   18.26    2.00
   0  -7  -6   19.82    1.78
   0   7   6   18.23    2.23
   0   7   6   15.61    1.13
   0   7  -6   17.72    1.04
   0  -7   6   18.73    1.06
   0  -7  -6   17.37    1.20
   0  -7  -7   15.91    1.17
   0   7  -7   16.00    1.00
   0  -7   7   15.53    1.92
   0  -7  -7   16.41    1.70
   0   7   7   19.58    2.24
   0  -7  -7   16.10    1.24
   0   7  -7   16.01    1.03
   0   7  -7   16.61    1.93
   0   7   7   16.72    1.83
   0  -7  -7   16.82    2.14
   0  -7   7   16.05    1.01
   0  -7  -8   31.20    1.73
   0  -7  -8   33.00    1.82
   0   7  -8   30.96    1.57
   0   7   8   40.92    3.08
   0  -7  -8   27.98    2.12
   0  -7  -8   34.02    2.54
   0  -7   8   33.65    2.74
   0   7  -8   31.89    1.58
   0   7  -8   31.63    1.60
   0   7  -8   33.95    2.75
   0   7   8   37.28    2.77
   0  -7  -8   40.73    3.16
   0  -7   8   35.01    1.63
   0  -7  -9   46.81    2.31
   0  -7   9   52.03    2.23
   0   7   9   43.08    2.64
   0   7  -9   49.42    2.17
   0   7  -9   48.58    2.19
   0   7  -9   50.88    2.19
   0  -7  -9   46.23    2.36
   0  -7  -9   56.72    3.85
   0   7   9   51.78    3.44
   0   7  -9   55.04    3.66
   0  -7   9   46.59    3.42
   0   7   9   54.48    3.66
   0  -7  -9   50.01    3.27
   0  -7  10  204.50    7.08
   0   7  10  182.46    7.70
   0   7 -10  197.91    7.00
   0   7 -10  194.12    7.03
   0   7 -10  195.89    7.00
   0  -7 -10  196.68    7.21
   0   7  10  211.00    8.83
   0   7 -10  199.61    8.88
   0  -7 -10  197.93    8.56
   0  -7  10  194.50    8.59
   0   7  10  224.69    9.01
   0   7  11    0.40    0.75
   0  -7  11    1.71    0.51
   0   7  11    1.32    0.71
   0   7 -11    0.86    0.52
   0   7 -11    0.35    0.57
   0   7 -11    0.94    0.48
   0  -7 -11    0.58    0.89
   0   7 -11    0.57    1.08
   0  -7 -11    1.24    0.80
   0   7  11    1.36    1.13
   0   7  11    0.52    1.59
   0  -7  11    0.12    0.82
   0  -7  12   41.72    1.88
   0   7  12   33.76    2.34
   0   7  12   35.68    2.34
   0  -7 -12   31.84    2.01
   0  -7 -12   37.03    1.94
   0   7 -12   31.64    1.71
   0   7 -12   34.12    1.78
   0   7 -12   33.07    1.74
   0   7  12   35.55    3.01
   0   7 -12   35.26    3.03
   0  -7 -12   29.47    2.70
   0   7  12   40.79    3.29
   0  -7 -13    7.10    1.51
   0   7  13   10.91    1.83
   0   7  13   11.51    2.14
   0   7  13    9.96    1.29
   0   7 -13   12.20    1.01
   0   7 -13   10.83    0.95
   0  -7 -13   11.62    1.05
   0  -7 -13    8.36    1.25
   0  -7 -13   12.52    1.12
   0  -7 -13    9.94    1.82
   0   7 -13   12.57    1.90
   0  -7  13   10.05    0.84
   0   7 -13   14.09    1.03
   0  -7  13   12.02    0.99
   0   7  13   11.09    1.37
   0   7  14    9.42    1.72
   0   7  14    8.68    1.21
   0   7 -14   11.37    1.04
   0   7 -14   10.39    0.92
   0  -7 -14   10.07    1.00
   0  -7 -14   11.11    1.28
   0  -7 -14   10.69    1.79
   0  -7  14   10.24    0.84
   0  -7 -14    8.38    0.94
   0  -7  14   10.63    0.94
   0   7  14    9.68    1.31
   0   7 -14   11.93    0.96
   0  -7  15   69.01    2.84
   0   7 -15   72.21    2.97
   0   7 -15   72.63    2.95
   0   7  15   64.83    3.53
   0  -7 -15   67.67    3.03
   0  -7 -15   70.14    3.14
   0  -7 -15   67.23    3.02
   0  -7  15   75.49    3.02
   0   7  15   62.35    3.51
   0   7 -15   72.99    2.93
   0  -7  16    6.06    0.68
   0   7 -16    6.61    0.85
   0   7 -16    7.70    0.80
   0   7  16    7.54    1.10
   0  -7 -16    5.19    1.08
   0  -7 -16    5.84    0.76
   0  -7  16    6.52    0.77
   0   7 -16    7.06    0.79
   0  -7  17   15.71    0.98
   0   7 -17   14.81    1.11
   0   7 -17   14.68    1.02
   0  -7 -17   15.45    1.24
   0   7  17   14.74    1.42
   0  -7 -17   13.95    1.29
   0  -7 -17   15.26    1.08
   0   7  17   11.52    1.19
   0  -7  17   16.26    1.11
   0   7 -17   16.99    1.09
   0  -7 -17   13.84    1.20
   0  -7  18   10.91    0.80
   0   7 -18   11.37    0.96
   0  -7 -18   13.34    1.06
   0   7 -18   11.53    0.86
   0   7  18   11.52    1.21
   0  -7 -18   10.53    0.84
   0   7  18   10.10    1.01
   0  -7  18   12.06    0.92
   0  -7 -18   13.65    1.06
   0   7 -18   11.28    0.88
   0  -7 -18   13.39    1.17
   0  -7  19   12.20    0.76
   0  -7 -19   12.14    0.80
   0  -7 -19   13.94    1.07
   0  -7  19   14.98    0.93
   0   7 -19   13.38    0.85
   0  -7 -19   12.99    0.99
   0   7 -19   13.68    0.88
   0  -7 -19   13.71    0.99
   0  -7 -20    6.71    0.76
   0   7  20    4.11    0.58
   0  -7 -20    4.21    0.41
   0  -7 -20    6.64    0.67
   0   7 -20    7.04    0.58
   0  -7  21    0.03    0.18
   0  -7 -21   -0.42    0.53
   0  -7  21    0.17    0.25
   0  -7 -21    0.26    0.37
   0   7 -21    0.26    0.31
   0  -7  22  115.38    4.36
   0   7 -22  136.43    4.29
   0   8   0  661.90   22.22
   0   8   0  659.83   22.60
   0  -8   0  687.80   22.29
   0   8  -1    9.45    0.84
   0   8   1    9.24    0.81
   0   8   1   10.30    1.93
   0  -8  -1    6.68    0.63
   0   8   1    7.91    0.89
   0  -8   1    9.48    0.82
   0  -8  -1    8.07    0.74
   0  -8  -2   31.71    1.59
   0   8  -2   31.06    1.51
   0   8  -2   31.72    1.58
   0   8   2   33.31    1.67
   0   8   2   35.93    2.87
   0   8   2   29.36    1.79
   0  -8  -2   36.91    3.14
   0  -8  -2   26.06    1.40
   0   8   2   35.96    2.22
   0  -8  -3  181.04    6.52
   0   8  -3  208.90    8.45
   0   8   3  191.39    7.52
   0  -8  -3  167.02    6.36
   0  -8  -3  210.25    8.67
   0   8  -3  189.43    6.54
   0   8   3  188.39    6.66
   0   8   3  185.79    6.93
   0  -8  -3  190.20    7.65
   0   8   3  208.37    8.18
   0   8  -3  172.95    6.42
   0   8   4  135.37    5.67
   0   8  -4  119.99    6.04
   0  -8  -4  133.59    6.47
   0  -8  -4   99.92    4.30
   0   8   4  125.38    4.65
   0   8  -4  126.05    4.50
   0   8   4  120.56    4.87
   0   8  -4  115.58    4.39
   0  -8   4  124.66    4.43
   0  -8  -4  130.11    5.67
   0   8   4  141.29    6.18
   0   8   5    2.81    0.99
   0  -8  -5    2.04    0.82
   0  -8   5    2.36    1.25
   0   8   5    4.45    1.72
   0   8  -5    1.79    0.52
   0  -8  -5    2.91    0.81
   0   8   5    2.58    0.64
   0   8  -5    1.31    0.47
   0   8   5    2.92    0.64
   0  -8   5    1.57    0.43
   0   8  -5    1.78    1.10
   0  -8  -5    2.35    0.44
   0  -8  -5    4.26    1.63
   0  -8  -6   25.70    1.42
   0   8   6   31.49    2.50
   0   8  -6   30.23    2.70
   0  -8  -6   32.40    3.03
   0   8  -6   33.06    1.60
   0   8  -6   30.08    1.52
   0  -8  -6   27.93    2.38
   0  -8   6   30.84    2.82
   0   8   6   35.84    3.00
   0  -8  -6   31.29    2.49
   0  -8  -6   28.34    1.71
   0  -8   6   30.97    1.52
   0  -8  -7   19.39    1.47
   0   8  -7   16.22    2.08
   0   8   7   23.09    2.18
   0  -8  -7   20.70    2.53
   0  -8   7   17.91    1.12
   0   8  -7   18.36    1.14
   0  -8  -7   18.26    1.38
   0  -8  -7   13.43    1.66
   0   8   7   20.40    2.45
   0  -8   7   17.93    2.21
   0  -8  -7   16.30    1.88
   0  -8  -8   18.33    1.50
   0   8  -8   16.73    2.12
   0   8   8   20.86    2.14
   0  -8  -8   17.52    2.44
   0   8   8   18.13    1.61
   0  -8   8   19.31    1.19
   0   8  -8   17.50    1.15
   0  -8  -8   17.76    1.40
   0  -8   8   19.46    2.25
   0   8   8   22.64    2.62
   0  -8  -8   21.91    2.10
   0  -8  -9   69.85    3.16
   0   8  -9   69.66    4.41
   0   8   9   75.41    4.37
   0  -8  -9   73.11    4.74
   0   8   9   63.27    3.47
   0  -8   9   72.65    2.93
   0   8  -9   67.76    2.86
   0  -8  -9   66.08    3.04
   0  -8   9   70.26    4.42
   0  -8  -9   72.53    4.22
   0   8   9   74.10    4.54
   0   8 -10    0.29    1.12
   0   8  10    0.39    0.76
   0  -8 -10    0.65    0.96
   0   8 -10    1.07    0.55
   0   8  10    0.13    1.53
   0  -8  10    1.76    1.17
   0  -8 -10    1.15    0.80
   0   8  10    0.82    0.99
   0  -8  10    1.83    0.54
   0   8 -11    6.44    1.57
   0   8  11    5.10    1.05
   0  -8 -11    7.37    0.94
   0  -8 -11    5.72    1.14
   0   8 -11    5.72    0.77
   0   8  11    5.98    1.92
   0   8  11    8.92    1.66
   0  -8  11    6.30    1.40
   0  -8 -11    5.09    1.23
   0  -8  11    7.32    0.77
   0   8  11    6.01    1.13
   0   8 -12   11.68    1.85
   0   8  12   10.34    1.31
   0  -8 -12   10.59    1.07
   0  -8 -12    9.73    1.27
   0   8 -12   10.92    0.95
   0  -8 -12    9.37    1.59
   0   8  12   14.22    2.23
   0   8  12   11.42    1.81
   0  -8  12   12.39    0.98
   0   8  12   11.05    1.38
   0  -8 -13    5.83    0.85
   0  -8 -13    4.92    1.39
   0   8 -13    5.45    1.44
   0   8  13    6.41    1.13
   0   8  13    6.39    1.16
   0  -8  13    5.63    0.73
   0   8 -13    5.87    0.75
   0   8  13    5.80    1.50
   0  -8 -13    4.73    1.24
   0   8  13    6.24    1.79
   0  -8 -13    6.67    1.19
   0  -8 -13    5.71    0.86
   0  -8  14    3.09    0.62
   0   8  14    3.90    1.01
   0   8  14    2.07    0.83
   0  -8 -14    3.93    0.77
   0  -8 -14    3.23    1.03
   0  -8 -14    2.91    0.69
   0   8 -14    2.89    0.63
   0  -8 -15   38.07    1.92
   0   8 -15   36.68    1.77
   0   8  15   36.51    2.32
   0  -8 -15   38.01    1.91
   0  -8 -15   38.69    2.06
   0  -8 -15   35.39    1.91
   0  -8  15   34.38    1.77
   0  -8  15   39.93    1.87
   0   8  15   34.58    2.31
   0  -8 -16   59.14    2.66
   0  -8 -16   58.14    2.60
   0   8 -16   60.85    2.45
   0   8  16   57.86    2.99
   0   8  16   51.25    2.94
   0  -8  16   63.46    2.55
   0  -8 -16   57.07    2.55
   0  -8 -17    0.60    0.80
   0  -8 -17    0.18    0.64
   0   8 -17    1.03    0.50
   0   8  17   -0.11    0.61
   0   8  17    0.57    0.65
   0  -8  17    0.25    0.46
   0   8  17    0.21    0.58
   0  -8 -17    0.18    0.44
   0  -8 -18   54.65    2.23
   0   8 -18   53.30    2.06
   0  -8 -18   52.31    2.18
   0   8  18   48.63    2.45
   0  -8  18   55.40    2.14
   0   8  18   48.61    2.50
   0  -8 -18   48.37    2.07
   0  -8  19    0.41    0.30
   0  -8  19    0.22    0.19
   0  -8 -19    0.33    0.58
   0  -8 -19    0.44    0.48
   0   8 -19    0.74    0.37
   0   8  19   -0.04    0.45
   0  -8  19    0.35    0.35
   0   8  19    0.51    0.51
   0   8  19    0.41    0.42
   0  -8 -19    0.46    0.27
   0  -8  20    3.47    0.39
   0  -8 -20    5.71    0.58
   0   8 -20    4.57    0.40
   0  -8 -20    5.58    0.51
   0   8  20    3.38    0.42
   0   8  20    4.26    0.57
   0  -8  20    3.77    0.44
   0  -8  21    0.21    0.14
   0   8  21    0.16    0.22
   0   9   0    0.04    0.48
   0  -9   0    0.84    0.46
   0  -9   0   -0.31    1.48
   0  -9   0    0.28    1.18
   0   9   0   -0.06    0.46
   0   9  -1   17.53    1.24
   0   9   1   18.59    1.29
   0  -9  -1   20.14    1.26
   0  -9   1   18.05    1.25
   0  -9  -1   21.39    2.60
   0   9   1   20.62    1.49
   0   9  -1   19.18    1.46
   0  -9   1   14.47    2.16
   0  -9  -1   19.06    2.30
   0  -9  -2    3.41    0.86
   0   9  -2    4.07    0.67
   0   9   2    3.08    0.70
   0  -9  -2    2.64    1.23
   0   9  -2    4.04    1.35
   0  -9  -2    2.50    1.52
   0   9  -2    4.50    0.77
   0   9   2    3.72    0.75
   0  -9  -2    3.23    0.57
   0  -9   2    3.39    0.62
   0  -9   3   51.85    2.31
   0  -9  -3   49.04    2.17
   0   9  -3   36.92    2.01
   0   9  -3   46.54    2.17
   0   9   3   45.45    2.28
   0  -9  -3   40.80    3.23
   0   9   3   53.58    3.67
   0   9   3   46.75    2.48
   0  -9  -3   50.16    3.87
   0   9  -3   44.44    3.46
   0  -9   4   31.39    1.70
   0   9  -4   26.57    2.66
   0  -9  -4   33.01    3.12
   0   9  -4   29.14    1.58
   0   9   4   23.55    1.60
   0   9   4   28.74    1.84
   0   9  -4   25.00    1.45
   0  -9   4   34.74    3.03
   0   9   4   33.48    2.96
   0  -9  -4   27.29    2.55
   0   9   5   17.06    1.37
   0   9  -5   18.23    1.20
   0   9   5   22.37    2.58
   0  -9  -5   14.11    1.90
   0  -9   5   16.97    2.28
   0   9  -5   15.97    1.12
   0  -9  -5   20.62    2.73
   0   9  -5   18.00    2.19
   0   9   5   19.79    1.93
   0  -9   5   18.00    1.12
   0   9  -6   11.57    1.88
   0  -9  -6   13.71    2.27
   0   9  -6   13.43    1.04
   0  -9   6   13.05    0.95
   0   9  -6   12.14    0.97
   0  -9  -6   12.20    1.24
   0   9   6   12.33    2.17
   0  -9  -6    9.14    1.53
   0   9   6   11.46    1.60
   0  -9  -6    9.75    1.51
   0  -9   6   14.95    2.04
   0  -9   7   52.71    2.33
   0   9  -7   49.10    2.31
   0  -9   7   58.15    3.97
   0  -9  -7   45.98    3.32
   0   9   7   60.75    4.04
   0   9   7   48.36    2.88
   0  -9  -7   53.92    2.68
   0  -9  -7   54.46    2.59
   0   9  -7   54.37    3.83
   0  -9  -7   60.20    4.27
   0   9   7   58.18    3.62
   0  -9   8   47.46    2.11
   0   9  -8   43.32    2.07
   0   9   8   52.34    3.74
   0  -9   8   50.37    3.63
   0   9   8   42.26    2.64
   0  -9  -8   43.53    2.40
   0  -9  -8   44.99    2.33
   0   9   8   48.22    3.34
   0  -9  -8   48.38    3.81
   0   9  -8   46.35    3.52
   0  -9  -9   37.93    2.20
   0   9   9   36.64    2.42
   0   9  -9   36.50    3.19
   0   9   9   39.81    3.10
   0  -9  -9   39.25    3.41
   0   9  -9   36.57    1.85
   0  -9   9   39.38    3.20
   0   9   9   43.04    3.40
   0  -9  -9   36.12    2.88
   0  -9   9   41.43    1.91
   0  -9 -10  336.46   11.43
   0   9 -10  318.08   13.24
   0   9  10  338.60   13.15
   0   9  10  314.34   11.94
   0   9 -10  320.39   11.13
   0   9  10  290.79   11.94
   0  -9  10  353.35   11.24
   0  -9 -10  281.55   12.65
   0  -9  10  313.97   13.07
   0   9  10  368.93   13.37
   0   9  11  107.68    4.99
   0  -9 -11  110.00    4.57
   0  -9 -11  109.85    4.52
   0   9 -11  117.54    4.31
   0   9  11  102.75    5.02
   0  -9  11  117.91    4.37
   0  -9  11  121.59    4.55
   0  -9  12   68.36    2.92
   0   9 -12   64.29    2.72
   0   9  12   61.30    3.32
   0  -9 -12   66.29    3.04
   0  -9 -12   66.47    2.96
   0   9  12   61.42    3.38
   0  -9  12   71.66    2.83
   0  -9 -12   64.44    2.94
   0  -9  13   11.24    0.97
   0   9 -13   12.26    0.92
   0   9  13    9.87    1.21
   0  -9 -13   10.39    1.04
   0  -9 -13   11.71    1.29
   0  -9  13   12.63    0.95
   0   9  13   10.94    1.30
   0  -9 -13   11.21    1.03
   0  -9 -14    0.52    0.55
   0   9 -14    0.26    0.49
   0   9  14    0.50    0.61
   0  -9 -14   -0.07    0.56
   0  -9 -14    0.43    0.89
   0  -9 -14    0.62    0.63
   0   9  14    0.26    0.67
   0  -9  14   -0.15    0.46
   0  -9  14    0.03    0.42
   0  -9 -15    0.13    0.46
   0   9 -15    0.40    0.45
   0   9  15   -0.06    0.62
   0  -9 -15    0.51    0.84
   0  -9 -15   -0.13    0.51
   0  -9 -15   -0.30    0.59
   0   9  15   -0.18    0.64
   0  -9  15    0.25    0.42
   0  -9  15    0.30    0.37
   0  -9 -16   13.85    0.94
   0   9  16   10.04    1.03
   0   9  16   13.83    1.17
   0   9 -16   13.10    0.85
   0  -9  16   10.84    0.80
   0  -9 -16   13.94    1.10
   0  -9  16   15.49    0.94
   0   9  16   13.30    1.22
   0  -9 -16   15.13    1.00
   0  -9 -17    0.86    0.39
   0   9  17    0.96    0.54
   0   9  17    0.57    0.50
   0   9 -17    1.43    0.41
   0  -9 -17    0.70    0.53
   0  -9  17    1.12    0.33
   0  -9 -17    0.97    0.68
   0  -9  17    1.11    0.40
   0   9  17    0.60    0.56
   0  -9 -17    0.64    0.49
   0   9  18   22.93    1.35
   0  -9 -18   29.61    1.27
   0   9  18   31.41    1.54
   0   9 -18   27.20    1.21
   0  -9 -18   32.28    1.36
   0  -9  18   24.95    1.24
   0  -9 -18   33.99    1.41
   0   9  18   27.78    1.55
   0  -9  18   30.97    1.30
   0  -9 -18   32.32    1.36
   0   9  19   52.62    2.00
   0   9  19   41.02    1.85
   0  -9 -19   56.85    1.88
   0  -9 -19   53.56    1.87
   0  -9  19   41.91    1.77
   0 -10   0   42.03    2.14
   0  10   0   39.26    2.08
   0  10   0   39.14    2.29
   0 -10   0   39.29    3.53
   0 -10   0   39.45    3.30
   0 -10   0   38.41    2.00
   0 -10  -1   11.31    1.22
   0  10  -1   11.78    1.07
   0  10   1   10.08    1.06
   0  10   1   12.76    1.22
   0  10  -1   12.29    1.22
   0 -10   1   15.23    2.34
   0  10  -1   12.38    1.85
   0 -10  -1   10.21    2.05
   0 -10   1   10.34    1.82
   0 -10  -1   11.84    1.90
   0 -10   1   11.43    1.01
   0 -10  -1   10.57    0.94
   0 -10  -2   63.49    2.88
   0  10  -2   63.99    2.83
   0  10   2   55.92    2.80
   0  10  -2   65.67    3.14
   0  10   2   60.26    3.07
   0  10  -2   58.64    4.18
   0 -10  -2   65.65    4.58
   0 -10   2   71.24    4.68
   0 -10  -2   52.93    3.97
   0 -10   2   63.16    4.32
   0 -10  -2   59.06    2.70
   0 -10   2   68.58    2.88
   0  10  -3   -0.45    0.63
   0  10   3    0.28    0.64
   0  10   3    0.37    0.53
   0  10  -3    0.13    0.58
   0 -10  -3    0.33    1.42
   0  10  -3    0.45    1.03
   0 -10  -3    1.10    0.99
   0 -10   3    0.77    0.51
   0  10   4    1.27    0.67
   0  10  -4    1.71    0.61
   0  10  -4    2.44    0.69
   0 -10  -4    3.83    1.68
   0  10  -4    2.52    1.20
   0 -10   4    3.37    0.65
   0 -10   4    5.47    1.52
   0 -10  -4    2.09    1.08
   0  10  -5   28.85    2.76
   0 -10  -5   33.20    3.27
   0  10  -5   30.79    1.69
   0 -10   5   30.38    1.74
   0 -10   5   25.16    2.68
   0 -10  -5   22.22    2.39
   0  10   5   32.65    3.01
   0 -10  -6  154.04    7.74
   0  10  -6  145.30    7.28
   0  10   6  142.72    6.10
   0  10  -6  155.46    5.58
   0 -10   6  170.91    5.80
   0  10  -6  126.74    5.34
   0 -10  -6  153.95    5.70
   0 -10   6  146.99    7.41
   0  10   6  170.89    7.45
   0  10  -7   59.66    4.07
   0  10  -7   56.03    2.48
   0  10  -7   62.21    2.66
   0  10   7   56.33    3.08
   0  10   7   66.64    4.20
   0 -10   7   53.80    3.98
   0 -10   7   63.00    2.78
   0 -10  -7   57.02    2.78
   0  10  -8   -0.03    0.48
   0 -10   8    0.31    0.54
   0  10   8   -0.07    0.61
   0 -10  -8   -0.21    1.04
   0  10   9    5.83    1.12
   0  10   9    7.26    1.06
   0 -10  -9    7.24    1.23
   0  10  -9    4.81    0.67
   0  10  10    3.64    0.92
   0  10 -10    4.11    0.62
   0  10  10    3.80    0.87
   0 -10 -10    4.50    0.85
   0 -10 -10    4.55    1.14
   0 -10  11   52.08    2.29
   0  10  11   53.82    2.90
   0  10 -11   50.42    2.24
   0 -10  11   54.34    2.46
   0  10  11   55.20    2.85
   0 -10 -11   55.91    2.52
   0 -10 -11   56.65    2.61
   0 -10 -12    3.04    1.00
   0 -10 -12    2.87    0.70
   0  10 -12    1.94    0.52
   0 -10  12    2.30    0.51
   0  10  12    1.52    0.75
   0 -10 -12    1.91    0.63
   0 -10  12    2.67    0.57
   0 -10 -12    1.86    0.62
   0  10  12    1.11    0.67
   0 -10 -13   10.65    1.12
   0 -10 -13    9.49    0.88
   0  10 -13    8.48    0.73
   0  10  13    9.06    1.08
   0 -10 -13    8.95    0.83
   0 -10  13    8.67    0.77
   0 -10 -13    8.92    0.88
   0  10  13    8.26    0.98
   0 -10 -14    3.82    0.63
   0 -10 -14    5.77    0.91
   0 -10  14    3.50    0.39
   0  10 -14    4.58    0.53
   0  10  14    5.21    0.82
   0 -10 -14    5.15    0.66
   0 -10  14    4.19    0.55
   0 -10 -14    4.60    0.64
   0  10  14    5.37    0.77
   0  10 -15   20.55    1.00
   0  10  15   20.63    1.37
   0 -10 -15   23.28    1.13
   0 -10 -15   23.01    1.17
   0  10  15   21.11    1.32
   0  10  16   36.94    1.79
   0  10 -16   31.26    1.37
   0 -10 -16   37.62    1.53
   0  10  16   29.67    1.62
   0 -10 -16   39.36    1.58
   0 -10 -16   42.55    1.65
   0 -10 -17    1.44    0.48
   0  10 -17    0.82    0.34
   0  10  17    0.48    0.32
   0 -10 -17    0.91    0.27
   0  10  17    0.58    0.33
   0  11   0   -0.12    0.58
   0 -11   0   -0.35    0.43
   0  11   0    0.17    0.63
   0 -11   0   -0.08    0.83
   0  11   1   15.52    1.34
   0  11  -1   16.33    1.37
   0 -11   1   15.65    1.14
   0  11  -1   15.54    1.25
   0  11   1   15.10    1.26
   0 -11   1   15.39    1.29
   0 -11  -1   15.52    1.36
   0  11  -2    3.24    0.78
   0 -11   2    3.70    0.64
   0  11  -2    3.54    0.76
   0  11   2    2.58    0.77
   0 -11   2    4.28    0.90
   0 -11  -2    4.35    1.00
   0  11  -3   16.40    1.38
   0 -11   3   17.49    1.22
   0 -11  -3   15.30    1.12
   0  11  -3   16.34    1.28
   0 -11  -3   16.85    1.38
   0 -11   3   16.98    1.28
   0  11  -4   13.59    1.23
   0 -11   4   13.54    1.09
   0  11  -4   13.91    1.12
   0 -11   4   11.74    1.11
   0  11  -5    1.13    0.58
   0 -11   5    0.21    0.52
   0  11  -5    0.31    0.62
   0 -11   5    1.14    0.73
   0  11  -6   19.03    1.44
   0 -11   6   20.06    1.30
   0  11  -6   17.72    1.26
   0 -11   6   16.32    1.20
   0  11  -7  166.41    6.67
   0 -11   7  183.67    6.48
   0  11  -7  174.19    6.35
   0  11   8    0.45    0.71
   0 -11   8    0.77    0.50
   0 -11  -8    0.50    0.55
   0  11  -8    0.56    0.54
   0  11  -9   48.67    2.14
   0 -11   9   47.61    2.19
   0  11   9   41.22    2.45
   0 -11  -9   46.61    2.28
   0 -11  -9   47.89    2.23
   0  11  -9   45.60    2.33
   0 -11  -9   41.70    2.09
   0  11 -10   12.48    1.00
   0  11  10   10.74    1.17
   0 -11 -10   12.83    1.22
   0 -11 -10   12.33    1.04
   0  11 -10   13.47    1.09
   0 -11 -10    9.96    0.92
   0 -11  11   27.37    1.47
   0  11 -11   27.97    1.48
   0  11  11   28.22    1.76
   0 -11 -11   31.10    1.56
   0 -11 -11   28.37    1.63
   0  11 -11   30.26    1.67
   0  11 -12    9.45    0.82
   0 -11  12   10.37    0.80
   0  11 -12   11.15    0.93
   0  11  12   10.39    0.99
   0 -11 -12   11.47    0.89
   0 -11 -12   12.04    1.04
   0  11 -13   14.69    0.89
   0 -11  13   15.44    0.88
   0 -11 -13   13.14    0.88
   0 -11 -13   13.44    0.88
   0  11 -13   14.37    0.97
   0  11  13   13.53    1.04
   0 -11 -13   14.91    1.03
   0 -11 -13   13.18    0.89
   0  11  14    0.41    0.39
   0  11 -14    0.29    0.31
   0 -11 -14    0.73    0.34
   0 -11 -14    0.36    0.41
   0  11 -14    0.32    0.41
   0 -11  14    0.65    0.27
   0 -11 -14    0.40    0.55
   0  11 -15   43.71    1.77
   0 -11 -15   43.90    1.67
   0 -11 -15   46.06    1.69
   0 -11 -15   43.79    1.65
   0 -12   0  101.34    3.76
   0 -12   0  101.48    3.82
   0 -12  -1   12.00    1.12
   0 -12   1   13.06    1.09
   0 -12  -1   11.59    0.91
   0  12  -1   10.77    1.02
   0  12  -1   11.39    1.08
   0 -12  -2   31.43    1.73
   0 -12   2   33.61    1.67
   0  12  -2   28.32    1.66
   0  12  -2   32.34    1.83
   0 -12  -3    0.51    0.77
   0 -12   3   -0.11    0.64
   0  12  -3    0.05    0.47
   0  12  -3   -0.49    0.57
   0 -12   3   -0.07    0.40
   0  12  -4   35.62    1.89
   0  12  -4   30.57    1.67
   0 -12   4   34.29    1.71
   0  12  -5   22.82    1.47
   0 -12   5   25.52    1.38
   0  12  -5   22.97    1.37
   0  12  -6   23.17    1.36
   0  12  -6   23.03    1.47
   0 -12  -6   24.65    1.29
   0  12  -6   26.47    1.40
   0 -12   6   26.96    1.40
   0  12   6   21.72    1.59
   0 -12  -7   44.55    2.02
   0 -12   7   46.54    2.00
   0  12  -7   44.23    1.95
   0  12  -7   41.20    2.08
   0 -12  -7   41.37    1.87
   0  12  -7   40.33    1.92
   0 -12  -8   61.80    2.57
   0 -12  -8   58.94    2.46
   0  12  -8   61.16    2.68
   0  12  -8   60.83    2.49
   0 -12   8   66.84    2.59
   0 -12  -9    9.25    0.79
   0  12  -9    7.44    0.73
   0 -12  -9    8.07    0.67
   0 -12   9    7.20    0.68
   0  12  -9    6.70    0.71
   0 -12 -10   12.56    0.98
   0 -12 -10   14.13    0.91
   0  12 -10   14.06    0.94
   0 -12 -10   12.07    0.81
   0  12 -10   14.69    0.89
   0 -12 -11   77.14    2.85
   0 -12 -11   76.69    2.81
   0  12 -11   73.26    2.94
   0  12 -11   69.60    2.76
   0 -12 -12   63.18    2.34
   0  12 -12   64.47    2.43
   0 -12 -12   65.53    2.34
   0 -12 -13   -0.04    0.32
   0 -13   0   -0.16    0.67
   0 -13  -1    0.62    0.69
   0 -13   1   -0.11    0.66
   0 -13   1    0.55    0.26
   0  13  -1    0.77    0.55
   0 -13   2   20.80    1.21
   0 -13   2   18.81    1.05
   0  13  -2   22.95    1.17
   0 -13  -3   15.38    0.98
   0 -13   3   17.45    1.08
   0 -13   3   17.83    0.98
   0  13  -3   18.57    1.03
   0 -13   4    5.13    0.70
   0 -13  -4    5.04    0.59
   0  13  -4    5.34    0.63
   0 -13   4    5.61    0.54
   0 -13   5   19.33    1.11
   0 -13  -5   20.54    1.10
   0 -13   5   23.50    1.13
   0  13  -5   23.61    1.10
   0  13  -5   17.01    1.04
   0 -13   6    6.38    0.56
   0  13  -6    6.96    0.61
   0  13  -6    5.34    0.56
   0 -13   7    0.22    0.25
   0  13  -7    0.04    0.41
   0  13  -8  126.30    4.57
   0 -13   8  139.77    4.71
   0 -13  -8  139.98    4.65
   0 -13   9    5.70    0.43
   0 -13  -9    6.61    0.46
   1   0 -26    0.30    0.23
  -1   0  25   -0.27    0.30
   1   0 -25   -0.03    0.30
   1   0 -25   -0.03    0.38
   1   0 -24   57.41    2.22
  -1   0  24   61.12    2.19
  -1   0  23    0.45    0.45
   1   0 -23   -0.29    0.60
   1   0 -22    3.92    0.58
  -1   0  22    4.43    0.66
   1   0 -21    0.06    0.54
  -1   0  21   -0.28    0.56
  -1   0  20  218.83    7.49
   1   0 -20  199.74    7.36
  -1   0  19    0.38    0.62
  -1   0  19    0.38    0.61
   1   0 -19    0.52    0.68
   1   0 -18  313.48   11.25
   1   0 -18  322.02   11.18
   1   0 -18  303.81   12.55
   1   0 -17   -0.04    0.80
   1   0 -17    0.23    0.76
  -1   0  17    0.06    0.55
   1   0 -17    0.72    0.58
   1   0 -16   21.29    1.40
   1   0 -16   18.99    1.27
   1   0 -16   17.70    1.68
   1   0 -16   21.06    1.29
   1   0 -16   17.83    1.86
   1   0 -15    0.32    0.73
  -1   0  15    0.07    0.56
   1   0 -15    0.37    0.69
  -1   0  15    0.17    0.46
   1   0 -15   -0.18    0.50
   1   0 -15    0.23    0.66
   1   0 -14  281.36   10.52
   1   0 -14  302.07   11.80
  -1   0  14  263.57   11.06
   1   0 -14  268.82   11.16
   1   0 -14  284.69   10.48
   1   0 -14  301.68   10.51
   1   0 -13   -0.06    0.57
   1   0 -13    0.09    0.65
   1   0 -12   62.02    3.01
   1   0 -12   61.95    3.33
   1   0 -11    0.16    0.44
   1   0 -11    0.22    0.56
   1   0 -10  933.97   31.18
   1   0 -10  950.84   31.64
   1   0  -9    0.44    0.36
   1   0  -9    0.30    0.57
   1   0  -8 1295.34   42.62
   1   0  -8 1317.38   43.00
   1   0  -7    0.03    0.27
   1   0  -7   -0.05    0.44
   1   0  -6  290.02    9.98
   1   0  -6  304.56   10.31
   1   0  -5    1.24    0.28
   1   0  -5    0.40    0.47
   1   0  -4   47.96    1.77
   1   0  -4   42.09    1.95
   1   0  -3    0.11    0.12
   1   0  -2   66.58    2.29
   1   0  -1    0.28    0.11
   1   0   0  599.95   19.26
   1   0   0  589.93   19.16
   1   0   1    0.59    0.14
   1   0   1    0.31    0.14
   1   0   2  114.86    3.95
  -1   0  -3    0.24    0.20
   1   0   3    0.50    0.26
  -1   0  -4  707.58   22.60
   1   0   4  674.73   22.60
  -1   0  -5    0.29    0.34
   1   0   5    0.07    0.35
  -1   0  -6  610.67   19.69
   1   0   6  577.39   19.61
  -1   0  -7    0.61    0.38
   1   0   7    0.22    0.44
  -1   0  -7    0.88    0.41
   1   0   8   30.50    1.63
  -1   0  -8   28.59    1.65
  -1   0  -8   32.56    1.81
  -1   0  -9    0.05    0.42
   1   0   9   -0.04    0.51
  -1   0  -9    0.68    0.48
  -1   0 -10 1583.17   51.78
   1   0  10 1543.25   51.61
  -1   0 -10 1612.03   51.98
  -1   0 -11    0.12    0.52
  -1   0 -11    0.28    0.46
   1   0  11   -0.16    0.52
  -1   0 -12    1.66    0.58
  -1   0 -12    2.71    0.72
   1   0  12    2.69    0.74
   1   0  13    0.10    0.43
   1   0  13    0.96    0.41
  -1   0 -13    0.22    0.52
  -1   0 -13    0.17    0.52
   1   0  13    0.06    0.55
  -1   0 -14  389.34   14.62
  -1   0 -14  371.03   13.47
  -1   0 -14  369.73   13.39
  -1   0 -14  384.90   13.41
   1   0  14  389.20   13.50
  -1   0 -14  380.79   14.38
   1   0  14  371.11   14.20
  -1   0 -15   -0.17    0.42
  -1   0 -15   -0.10    0.62
   1   0  15    0.43    0.54
  -1   0 -15    0.17    0.51
   1   0  15   -0.16    0.47
  -1   0 -15    0.58    0.45
  -1   0 -15    0.86    0.67
  -1   0 -16  121.91    4.83
   1   0  16  126.69    4.84
  -1   0 -16  122.60    4.72
  -1   0 -16  120.92    5.85
   1   0  17    0.14    0.97
  -1   0 -17    0.21    0.72
  -1   0 -17   -0.10    0.87
   1   0  17   -0.14    0.61
  -1   0 -17   -0.07    0.59
  -1   0 -17   -0.24    0.47
   1   0  17    0.43    0.47
   1   0  18   48.13    2.24
  -1   0 -18   43.28    3.14
  -1   0 -18   54.50    2.44
   1   0  18   46.73    3.59
  -1   0 -18   51.49    2.27
   1   0  18   55.00    2.42
   1   0  19    0.77    0.53
   1   0  19    0.33    0.37
  -1   0 -19    0.45    0.49
   1   0  19    0.15    0.83
   1   0  19    0.59    0.90
  -1   0 -19    0.53    0.64
   1   0  20    5.06    0.71
  -1   0 -20    5.33    0.83
   1   0  21    0.23    0.45
  -1   0 -21   -0.31    0.60
   1   0  21    0.13    0.51
  -1   0 -22   65.96    2.60
   1   0  22   66.80    2.61
   1   0  23    0.30    0.33
  -1   0 -23    0.11    0.47
   1   0  23    0.57    0.42
  -1   0 -24   14.19    0.87
   1   0  24   13.90    0.80
  -1   0 -24   15.64    0.84
  -1   0 -25   -0.10    0.31
  -1   0 -25    0.21    0.26
   1   1 -25   21.77    1.00
   1   1 -25   22.90    1.01
   1   1 -25   24.91    1.09
   1  -1 -25   23.24    1.03
  -1  -1  24    1.73    0.38
  -1   1  24    2.05    0.40
   1   1 -24    3.65    0.58
  -1   1  24    3.58    0.46
   1  -1 -24    3.42    0.49
   1   1 -23   -0.57    0.59
   1  -1 -23    0.30    0.47
  -1   1  23   -0.02    0.41
   1  -1 -22   31.55    1.57
  -1   1  22   33.82    1.62
   1  -1 -22   31.01    1.58
   1   1 -22   31.93    1.52
   1  -1 -21  191.59    6.74
   1  -1 -21  182.14    6.70
  -1   1  21  200.06    6.79
  -1   1  21  183.39    7.29
  -1  -1  21  186.54    6.67
  -1   1  20    2.23    0.76
   1  -1 -20    3.01    0.71
   1  -1 -20    2.62    0.75
  -1   1  20    3.52    0.69
   1  -1 -19    3.23    1.64
   1   1 -19    1.87    1.46
   1  -1 -19    3.83    0.79
   1  -1 -19    2.76    0.98
  -1   1  19    2.40    0.78
   1  -1 -19    3.15    0.76
   1   1 -19    2.16    0.66
  -1   1  19    3.46    0.71
   1  -1 -18  243.06    8.59
   1   1 -18  229.53    8.51
   1  -1 -18  246.59    8.69
   1  -1 -18  245.46   10.38
   1   1 -18  243.25   10.37
   1  -1 -18  245.32    8.59
   1  -1 -18  231.30   10.01
   1   1 -18  223.33    9.80
  -1   1  18  255.86    8.64
  -1   1  18  273.58    9.33
   1  -1 -17   88.44    3.68
   1   1 -17   84.65    4.65
   1  -1 -17   90.55    4.85
   1  -1 -17   65.43    4.15
  -1   1  17  108.37    4.28
   1   1 -17   87.84    3.55
   1  -1 -17   85.15    3.57
  -1   1  17   88.65    3.61
   1   1 -17   82.68    5.05
   1  -1 -17   81.72    5.14
   1  -1 -16   14.63    1.23
   1   1 -16   15.70    1.07
   1  -1 -16   14.34    1.08
   1  -1 -16   12.09    1.46
  -1   1  16   20.33    1.51
  -1  -1  16   19.91    1.42
   1  -1 -16   13.91    1.07
  -1   1  16   24.25    1.65
  -1   1  16   13.67    1.05
  -1  -1  16   14.61    1.08
   1   1 -16   14.52    1.67
   1  -1 -16   14.52    1.73
  -1   1  16   11.68    1.44
   1   1 -15  141.23    5.42
   1  -1 -15  141.98    5.42
   1  -1 -15  148.67    5.39
   1   1 -15  138.52    5.32
   1  -1 -15  131.96    6.22
   1   1 -15  113.37    5.73
  -1   1  15  191.12    6.24
  -1  -1  15  155.58    5.85
   1  -1 -15  148.69    5.40
  -1  -1  15  141.27    5.39
  -1   1  15  151.83    5.42
   1   1 -15  146.56    6.58
  -1   1  15  138.20    6.22
   1  -1 -15  159.45    6.84
   1   1 -14   25.29    1.45
   1  -1 -14   24.54    1.44
   1   1 -14   23.67    1.33
   1  -1 -14   25.63    1.39
   1   1 -14   22.48    1.73
   1  -1 -14   21.76    1.90
  -1  -1  14   29.37    1.70
  -1  -1  14   24.86    1.37
  -1   1  14   25.95    1.39
   1  -1 -14   26.24    1.40
   1  -1 -14   27.93    2.23
   1   1 -14   25.38    2.07
  -1  -1  13    4.86    0.55
   1  -1 -13    4.13    0.95
   1   1 -13    4.74    0.93
   1  -1 -13    3.42    0.86
  -1  -1  13    3.87    0.64
   1   1 -13    3.11    0.69
   1   1 -13    5.06    0.71
   1  -1 -13    4.00    0.69
   1   1 -12    0.45    0.45
   1  -1 -12    1.39    0.64
   1   1 -12    0.48    0.58
   1  -1 -12    0.62    0.63
   1  -1 -11  101.83    4.50
   1   1 -11  104.19    4.27
   1   1 -11  114.69    4.83
   1  -1 -11  108.27    4.88
   1  -1 -10    3.82    0.71
   1   1 -10    3.77    0.56
   1   1 -10    4.83    0.83
   1  -1 -10    5.50    0.97
   1  -1  -9 1183.68   36.72
   1   1  -9 1168.91   36.43
   1   1  -9 1202.87   36.97
   1  -1  -9 1190.73   37.13
   1   1  -8  127.03    4.71
  -1  -1   8  126.90    4.49
   1  -1  -8  131.56    4.96
   1   1  -8  133.69    5.15
   1  -1  -8  130.41    5.27
   1   1  -7    3.06    0.39
   1  -1  -7    3.01    0.48
   1   1  -7    2.87    0.72
   1   1  -7    2.62    0.57
   1  -1  -7    2.79    0.63
   1  -1  -6 1119.62   37.68
   1   1  -6 1136.66   37.46
   1   1  -6 1204.29   37.89
   1   1  -6 1165.10   37.97
   1  -1  -6 1174.28   38.00
   1   1  -5  181.56    6.25
   1  -1  -5  183.85    6.48
   1   1  -5  188.90    6.70
   1   1  -5  193.12    6.65
   1  -1  -4  116.21    4.17
   1   1  -4  114.41    3.92
   1   1  -4  120.87    4.30
   1   1  -4  116.04    4.32
   1   1  -3   98.33    3.34
   1  -1  -3  107.78    3.46
   1  -1  -2  649.12   20.79
   1  -1  -2  628.47   20.82
  -1  -1   1 1751.34   58.22
   1  -1  -1 1918.28   58.37
   1  -1  -1 1853.40   58.36
   1   1  -1 1821.09   58.36
   1  -1   0  219.68    7.40
   1   1   0  234.31    7.42
   1   1   0  229.12    7.42
   1  -1   0  225.23    7.41
   1  -1   0  231.51    7.42
   1   1   0  223.70    7.41
  -1  -1   0  212.30    7.40
  -1   1   0  219.59    7.37
   1   1   0  230.33    7.48
   1   1   1  428.52   13.92
   1  -1   1  422.49   13.92
   1  -1   1  425.20   13.92
   1   1   1  436.75   13.93
   1  -1   1  442.09   14.05
  -1  -1  -1  393.81   13.99
   1   1   1  433.20   13.99
   1  -1   2  464.95   15.17
  -1  -1  -2  466.29   15.18
  -1  -1  -2  450.27   15.06
  -1   1  -2  461.00   15.07
   1  -1   3  466.63   15.19
  -1  -1  -3  466.45   15.27
  -1   1  -3  450.84   15.00
  -1  -1  -3  467.31   15.15
  -1   1  -3  450.66   15.14
   1  -1   4 2240.78   70.74
  -1   1  -4 2219.01   70.60
  -1   1  -4 2189.91   70.77
   1  -1   4 2128.31   70.52
   1  -1   5  236.49    7.79
  -1   1  -5  225.17    7.69
   1  -1   5  223.21    7.58
  -1   1  -5  215.18    7.87
   1  -1   6  666.70   21.08
  -1   1  -6  614.95   21.27
  -1   1  -6  634.81   21.05
   1  -1   6  629.70   20.89
  -1  -1  -7  631.96   21.01
   1  -1   7  656.38   20.68
  -1  -1  -7  606.82   20.90
   1   1   7  596.26   20.81
   1  -1   7  608.52   20.53
  -1   1  -7  637.76   20.72
  -1  -1  -8  237.34    8.49
  -1   1  -8  238.69    8.22
  -1  -1  -8  223.32    8.37
   1  -1   8  231.82    8.00
   1   1   8  220.32    8.29
  -1  -1  -9   74.31    3.27
  -1   1  -9   65.82    3.07
  -1  -1  -9   70.38    3.16
   1   1   9   71.28    3.11
   1  -1   9   59.32    2.70
  -1   1  -9   62.08    2.89
  -1   1 -10    8.79    0.98
  -1  -1 -10    9.66    1.09
   1   1  10    7.17    0.96
  -1   1 -10    8.62    0.91
   1  -1  10    9.36    0.85
  -1  -1 -10    7.82    0.99
  -1   1 -11  782.18   25.95
  -1  -1 -11  809.78   26.16
  -1   1 -11  761.94   25.73
   1   1  11  756.35   25.86
  -1  -1 -11  758.25   25.98
   1  -1  11  739.64   25.40
  -1  -1 -12  108.77    4.75
  -1   1 -12  103.22    4.57
  -1   1 -12   98.63    4.39
  -1  -1 -12  103.54    4.63
   1   1  12  101.82    4.55
   1  -1  12   93.60    4.06
   1   1  13  250.11   10.37
  -1   1 -13  262.93   10.28
  -1  -1 -13  254.62   10.43
  -1  -1 -13  264.67   10.62
  -1   1 -13  257.86   10.42
   1   1  13  261.43    9.49
  -1  -1 -13  239.55    9.48
  -1  -1 -14  244.29    8.83
   1   1  14  326.43    9.24
  -1   1 -14  221.01    8.82
  -1  -1 -14  234.53    8.86
   1   1  14  243.08    9.84
  -1   1 -14  236.47    9.62
  -1  -1 -14  234.59    9.82
  -1   1 -14  230.76    8.84
  -1   1 -14  238.21    9.81
  -1  -1 -14  242.68   10.03
  -1  -1 -14  229.50    8.80
   1   1  14  249.08    8.85
  -1  -1 -15    6.64    0.72
   1   1  15   10.29    0.88
  -1  -1 -15    6.15    0.84
  -1  -1 -15    6.31    1.04
  -1   1 -15    7.23    0.79
   1   1  15    7.20    0.72
   1   1  15   11.76    1.20
   1  -1  15   10.49    1.14
  -1  -1 -15    7.30    0.76
  -1  -1 -15    7.86    1.26
  -1   1 -15    7.41    1.08
   1   1  15    6.84    1.13
   1   1  16    6.06    0.72
  -1  -1 -16    4.51    0.83
  -1  -1 -16    5.30    0.68
  -1  -1 -16    5.25    0.68
  -1   1 -16    4.15    0.73
   1   1  16    6.97    1.07
   1  -1  16    7.44    1.01
   1   1  16    4.81    1.04
  -1   1 -16    4.04    0.92
  -1  -1 -16    5.08    1.24
   1   1  16    5.21    0.68
  -1  -1 -17    2.87    1.20
   1   1  17    5.28    1.00
  -1   1 -17    2.71    0.67
   1   1  17    2.51    1.12
   1   1  17    3.81    0.63
  -1  -1 -17    3.62    0.84
  -1  -1 -17    3.71    0.64
   1  -1  17    2.73    0.53
   1   1  17    4.92    0.66
  -1  -1 -17    3.46    0.65
   1   1  18  137.40    6.85
  -1  -1 -18  131.48    5.10
  -1  -1 -18  103.85    5.97
  -1  -1 -18  132.26    5.11
  -1   1 -18  145.30    5.13
  -1  -1 -18  129.20    4.98
   1  -1  18  143.70    5.16
   1   1  18  138.10    5.08
   1  -1  18  132.84    5.01
   1   1  18  166.77    5.99
   1   1  19   25.88    1.94
  -1  -1 -19   20.71    1.24
   1  -1  19   19.14    1.16
  -1   1 -19   19.98    1.32
  -1  -1 -19   19.51    1.36
   1   1  19   16.41    2.14
   1   1  19   19.92    2.21
   1  -1  19   20.10    2.24
   1  -1  19   18.18    2.17
   1  -1  19   21.78    1.34
   1   1  19   22.07    1.29
  -1  -1 -20   45.22    2.12
  -1  -1 -20   48.06    2.29
  -1   1 -20   53.42    2.30
   1  -1  20   55.48    2.35
   1   1  20   51.13    2.26
   1   1  21    5.50    0.69
   1  -1  21    4.16    0.64
  -1  -1 -21    4.59    0.60
  -1  -1 -21    4.92    0.77
  -1   1 -21    4.99    0.73
   1   1  21    5.82    0.67
   1  -1  21    4.91    0.72
   1   1  22   22.05    1.31
   1  -1  22   23.72    1.33
   1  -1  22   25.91    1.34
   1   1  22   24.50    1.27
  -1  -1 -22   22.94    1.32
  -1   1 -22   24.36    1.31
   1   1  23   31.11    1.60
   1  -1  23   31.51    1.59
  -1  -1 -23   39.40    1.63
  -1   1 -23   37.00    1.59
   1  -1  23   39.83    1.65
  -1   1 -23   35.04    1.55
  -1   1 -24    8.27    0.67
  -1   1 -24    6.18    0.49
  -1   1 -24    6.82    0.56
  -1  -1 -24    8.68    0.61
  -1   1 -24    7.78    0.58
   1  -1  24    7.91    0.59
  -1  -1 -25    0.02    0.24
  -1   1 -25    0.04    0.24
   1  -1  25    0.17    0.22
  -1   1 -25   -0.02    0.29
  -1  -2  25   10.62    0.62
   1   2 -25   10.73    0.59
   1  -2 -25   10.09    0.59
   1   2 -25   10.47    0.58
   1   2 -25   10.56    0.63
   1  -2 -25    9.44    0.62
  -1  -2  24    5.71    0.54
   1   2 -24    4.24    0.49
   1  -2 -24    3.94    0.48
   1   2 -24    4.75    0.47
   1   2 -24    4.79    0.56
  -1  -2  24    3.24    0.42
   1  -2 -24    3.70    0.55
  -1   2  24    1.91    0.38
  -1  -2  23    0.33    0.44
  -1   2  23    0.07    0.38
  -1   2  23    0.22    0.33
   1  -2 -23    0.05    0.53
   1   2 -23    0.21    0.52
  -1  -2  23    0.13    0.32
   1  -2 -23    0.28    0.44
   1   2 -23   -0.02    0.46
   1  -2 -23    0.56    0.46
  -1  -2  22    2.15    0.60
  -1   2  22    2.40    0.52
  -1  -2  22    1.79    0.46
   1  -2 -22    2.01    0.59
   1  -2 -22    1.99    0.60
   1   2 -22    2.13    0.65
   1   2 -22    2.01    0.58
  -1   2  22    2.05    0.68
   1  -2 -21    8.95    1.11
   1  -2 -21    9.09    0.90
   1  -2 -21    8.36    0.89
   1   2 -21    7.76    0.84
  -1  -2  21    9.67    0.93
  -1   2  21    9.58    0.84
  -1  -2  21    7.83    0.78
  -1   2  21    9.58    1.10
   1  -2 -20   41.93    2.16
   1  -2 -20   40.16    1.97
   1  -2 -20   37.98    1.95
   1   2 -20   38.87    1.88
  -1  -2  20   41.12    2.01
  -1  -2  20   35.83    1.90
  -1   2  20   41.65    1.95
  -1   2  20   41.71    2.41
   1  -2 -19  399.78   13.80
   1  -2 -19  403.34   13.89
  -1   2  19  420.21   14.52
   1  -2 -19  388.45   13.79
  -1  -2  19  424.24   13.87
   1  -2 -19  404.21   15.67
   1   2 -19  377.36   15.45
  -1   2  19  418.99   13.81
   1  -2 -18  100.69    3.93
   1  -2 -18   97.80    4.00
   1   2 -18   96.34    5.34
   1  -2 -18   98.00    5.42
  -1  -2  18  105.13    3.96
  -1   2  18  106.91    4.54
  -1   2  18  106.54    3.92
   1  -2 -18   74.81    4.52
  -1   2  18   88.23    4.77
   1  -2 -18   86.74    5.06
   1  -2 -17    6.76    0.84
   1  -2 -17    6.38    1.05
   1  -2 -17    6.99    1.36
  -1   2  17    6.13    1.21
   1  -2 -17    6.09    1.13
  -1   2  17    7.58    1.05
   1   2 -17    6.40    1.67
   1  -2 -17    7.88    1.78
  -1  -2  17    6.86    0.81
  -1   2  17    8.08    1.19
  -1   2  17    7.42    0.80
   1  -2 -17    7.46    0.89
   1   2 -17    6.16    0.76
   1  -2 -16  224.75    7.75
   1  -2 -16  206.11    7.73
  -1   2  16  210.88    8.87
   1  -2 -16  208.88    9.19
   1  -2 -16  186.11    8.61
   1   2 -16  200.70    9.16
   1  -2 -16  203.56    9.29
  -1  -2  16  214.68    7.71
  -1   2  16  216.69    7.71
   1   2 -16  203.19    7.62
   1  -2 -16  214.50    7.72
   1  -2 -15   87.19    3.68
   1   2 -15   89.69    3.59
   1  -2 -15   88.97    3.64
   1  -2 -15   84.99    4.50
  -1   2  15  107.71    4.31
   1  -2 -15   92.69    3.67
   1  -2 -15   89.96    4.90
  -1   2  15   86.32    4.57
   1   2 -15   95.09    4.74
  -1  -2  15   90.72    3.65
  -1   2  15   94.77    3.65
   1  -2 -14   47.89    2.10
   1  -2 -14   46.75    2.23
   1  -2 -14   49.07    2.20
   1   2 -14   44.82    2.10
   1  -2 -14   41.85    2.82
  -1   2  14   58.92    2.76
  -1  -2  14   71.10    2.75
   1  -2 -14   46.65    2.17
  -1   2  14   48.56    2.15
  -1  -2  14   45.44    2.13
  -1   2  14   71.26    2.94
   1  -2 -14   48.09    3.21
   1   2 -14   48.82    3.02
   1  -2 -13  168.39    6.36
   1  -2 -13  166.67    6.32
   1   2 -13  161.29    6.61
   1  -2 -13  177.33    7.31
   1   2 -13  183.84    7.47
   1  -2 -13  175.44    7.66
   1  -2 -13  165.63    6.32
  -1  -2  13  173.46    6.33
   1  -2 -12   47.73    2.81
   1   2 -12   51.57    2.39
   1   2 -12   50.45    2.92
   1  -2 -12   51.79    3.13
   1  -2 -11    8.46    1.10
   1   2 -11    9.86    0.82
   1  -2 -11    8.56    1.21
   1   2 -11   10.09    1.16
   1   2 -10    4.68    0.55
   1  -2 -10    2.52    0.66
  -1  -2  10    4.33    0.57
   1   2 -10    4.85    0.84
   1  -2 -10    4.29    0.91
  -1  -2  10    4.78    0.46
   1  -2  -9  546.31   18.56
   1   2  -9  526.30   18.02
  -1  -2   9  536.76   18.08
   1  -2  -9  553.71   18.97
   1   2  -9  545.76   18.93
   1   2  -9  569.33   18.71
   1  -2  -8  591.64   20.62
   1   2  -8  604.21   20.15
   1  -2  -8  583.90   20.95
   1   2  -8  650.54   20.80
   1   2  -8  638.20   21.01
   1   2  -7   31.03    1.35
   1   2  -7   33.00    1.79
   1   2  -7   30.03    1.88
   1  -2  -6   55.81    2.49
   1  -2  -6   51.81    2.00
   1   2  -6   55.64    2.11
   1  -2  -6   58.92    2.77
   1   2  -6   62.21    2.74
   1   2  -6   61.65    2.60
   1  -2  -5  533.04   18.24
   1   2  -5  585.83   18.81
   1  -2  -5  563.69   18.84
   1   2  -5  597.17   18.75
   1   2  -4  551.32   18.44
   1  -2  -3   92.69    3.58
   1   2  -3  108.09    3.61
   1  -2  -2 1356.73   42.13
   1   2  -2 1318.90   41.90
   1  -2  -2 1240.02   41.89
  -1  -2   1 1134.95   36.14
  -1   2   1 1062.79   36.29
   1  -2  -1 1191.53   36.39
   1   2  -1 1139.32   36.22
   1   2  -1 1129.81   36.13
   1  -2  -1 1073.19   36.12
  -1   2   0 5488.03  176.90
  -1  -2   0 5156.16  176.82
   1  -2   0 5999.76  177.00
   1   2   0 5452.28  176.89
   1   2   0 5516.59  176.72
   1   2   0 5409.40  176.72
   1  -2   0 5877.90  176.73
   1  -2   0 5774.45  176.73
   1   2   0 5026.24  176.70
  -1   2  -1 9739.48  314.14
  -1  -2  -1 9898.87  314.16
   1   2   1 9999.00  314.20
   1  -2   1 9537.46  313.99
   1   2   1 9806.84  314.01
  -1  -2  -2 2074.49   65.59
   1   2   2 2019.87   65.57
   1   2   2 2007.33   65.40
   1  -2   2 2039.89   65.40
   1  -2   2 2004.93   65.40
   1   2   2 2020.69   65.39
  -1  -2  -3  105.50    4.13
  -1   2  -3  114.23    4.16
  -1  -2  -3  111.23    4.16
   1  -2   3  115.19    4.22
  -1   2  -4   74.34    2.95
  -1  -2  -4   69.96    2.95
   1  -2   4   73.84    2.98
  -1  -2  -4   71.29    2.98
  -1   2  -5  518.18   17.11
  -1  -2  -5  496.45   17.10
   1  -2   5  511.04   17.08
  -1  -2  -5  508.30   17.16
  -1   2  -6    8.04    0.91
   1  -2   6    8.72    0.85
  -1   2  -7  348.85   12.31
   1  -2   7  351.62   12.09
  -1   2  -8   79.62    3.37
  -1   2  -8   80.48    3.70
   1  -2   8   83.69    3.45
  -1  -2  -9  196.91    7.76
  -1   2  -9  198.58    7.39
   1   2   9  206.34    7.70
  -1   2  -9  195.25    7.80
  -1  -2  -9  205.60    7.79
   1  -2   9  208.38    7.41
   1   2  10   48.95    2.70
  -1  -2 -10   45.92    2.72
  -1   2 -10   50.75    2.49
  -1   2 -10   45.55    2.51
  -1  -2 -10   53.38    2.81
   1   2  11   22.82    1.83
  -1  -2 -11   23.22    1.88
  -1  -2 -11   25.31    1.89
  -1   2 -11   21.42    1.61
  -1  -2 -12    5.59    1.03
  -1  -2 -12    5.67    0.98
   1   2  12    4.81    1.00
  -1   2 -12    5.11    0.84
  -1  -2 -13    3.95    0.68
   1   2  13    3.74    1.01
  -1  -2 -13    3.57    0.90
  -1   2 -13    2.66    0.67
   1   2  13    4.44    0.76
  -1   2 -13    5.19    0.62
  -1  -2 -13    4.20    0.94
   1   2  13    3.56    0.50
   1  -2  13    4.13    0.56
   1   2  13    5.16    0.66
   1   2  14    1.25    0.85
  -1  -2 -14    2.30    0.86
  -1   2 -14    1.35    0.58
   1   2  14    2.52    0.67
  -1   2 -14    2.82    0.55
  -1  -2 -14    2.07    0.55
   1   2  14    2.40    0.56
  -1  -2 -14    1.89    0.68
  -1  -2 -14    2.23    0.81
  -1  -2 -14    1.63    0.53
   1   2  14    1.41    0.42
   1  -2  14    2.27    0.50
  -1  -2 -15   99.20    5.25
  -1   2 -15   97.68    4.81
  -1   2 -15  107.63    4.14
   1  -2  15  107.68    4.16
  -1  -2 -15  105.19    4.11
  -1  -2 -15  100.44    4.13
   1   2  15  106.73    5.25
  -1  -2 -15  100.38    5.11
   1   2  15  107.12    4.07
  -1  -2 -15  101.55    4.08
   1  -2  16  119.19    4.69
   1   2  16  126.22    4.72
   1   2  16  166.49    5.77
  -1   2 -16  119.95    4.72
  -1  -2 -16  107.50    5.88
   1   2  16  132.11    6.38
   1  -2  16  113.73    6.11
   1   2  16  163.24    5.16
  -1  -2 -16  124.45    4.78
  -1  -2 -16  118.26    4.70
   1   2  16  120.14    5.87
  -1  -2 -16  124.42    4.74
   1  -2  17   66.73    2.88
   1   2  17   83.60    3.71
  -1   2 -17   69.48    2.93
   1   2  17   70.31    2.90
  -1  -2 -17   62.92    4.05
   1  -2  17   60.89    4.12
   1   2  17   63.54    4.18
   1   2  17   81.54    3.18
  -1  -2 -17   68.35    2.98
  -1  -2 -17   65.13    2.88
   1   2  17   68.72    3.95
  -1  -2 -17   69.95    2.93
  -1  -2 -18    7.49    1.46
   1  -2  18   10.40    1.63
   1  -2  18   11.30    1.67
   1   2  18   10.59    1.66
   1   2  18   10.00    1.59
   1   2  18   11.52    1.00
  -1  -2 -18    9.67    1.08
  -1  -2 -18   11.23    0.95
  -1   2 -18    8.99    0.91
   1   2  18   10.95    1.29
   1   2  18    9.33    0.86
  -1  -2 -18    9.57    0.93
   1  -2  18    9.13    0.84
  -1  -2 -19   21.26    1.45
  -1  -2 -19   21.59    1.30
  -1   2 -19   22.11    1.35
   1   2  19   24.02    1.83
   1   2  19   22.37    1.30
   1  -2  19   21.86    1.28
   1  -2  19   23.16    2.31
   1  -2  19   19.37    2.22
   1   2  19   24.48    2.43
   1   2  19   23.22    2.34
  -1   2 -19   19.73    2.81
  -1  -2 -19   26.31    3.10
  -1  -2 -20   14.91    1.19
  -1  -2 -20   14.83    1.01
  -1  -2 -20   14.47    1.15
  -1   2 -20   13.70    1.06
   1   2  20   11.96    1.44
   1   2  20   15.10    1.00
   1   2  20   12.82    1.05
   1  -2  20   13.69    1.03
   1  -2  20   13.26    0.94
  -1   2 -21    0.80    0.55
  -1  -2 -21    0.45    0.62
  -1  -2 -21    0.24    0.47
   1  -2  21    0.75    0.37
   1   2  21    0.11    0.40
   1  -2  21    0.44    0.39
   1   2  21    0.54    0.46
  -1   2 -22   81.73    3.01
  -1  -2 -22   73.29    2.86
  -1  -2 -22   86.69    3.10
  -1   2 -22   80.15    3.02
   1  -2  22   75.95    3.06
   1   2  22   71.04    3.04
  -1   2 -23    0.52    0.45
  -1   2 -23    0.45    0.33
   1   2  23    0.72    0.34
   1  -2  23    0.02    0.28
  -1   2 -23    0.44    0.41
  -1  -2 -23    0.27    0.45
   1  -2  24    5.31    0.48
  -1   2 -24    7.03    0.55
  -1   2 -24    7.32    0.47
  -1  -2 -24    6.00    0.58
  -1   2 -24    7.44    0.58
  -1  -2 -24    7.25    0.56
  -1   2 -24    7.31    0.55
  -1   2 -25   20.39    0.80
  -1  -2 -25   20.09    0.81
   1   3 -25    2.42    0.29
  -1  -3  25    1.90    0.30
   1   3 -25    2.04    0.26
   1   3 -24    6.61    0.56
   1  -3 -24    6.61    0.53
   1   3 -24    6.50    0.55
   1   3 -24    5.87    0.52
   1   3 -24    7.01    0.52
  -1  -3  24    6.45    0.56
   1   3 -23   81.55    3.02
   1   3 -23   85.85    3.06
  -1  -3  23   87.92    3.04
  -1  -3  23   92.24    3.13
   1   3 -23   90.23    3.09
   1  -3 -23   88.69    3.06
   1  -3 -23   78.69    3.05
   1   3 -23   87.03    3.05
   1  -3 -23   82.24    3.04
   1   3 -22   12.08    0.89
   1  -3 -22   11.66    0.91
   1  -3 -22   11.66    0.89
   1   3 -22   12.73    0.91
  -1   3  22   13.20    1.16
  -1  -3  22   13.06    0.91
  -1  -3  22    8.43    0.74
   1  -3 -22   10.95    0.89
  -1   3  22    7.99    0.76
   1   3 -22   13.00    0.92
  -1  -3  22   12.63    0.85
   1  -3 -21   39.12    1.96
   1  -3 -21   36.78    1.81
   1   3 -21   38.34    1.81
   1  -3 -21   38.35    1.81
  -1   3  21   35.27    2.18
  -1  -3  21   38.08    1.77
   1   3 -21   33.51    1.73
  -1   3  21   36.02    1.71
  -1  -3  21   38.01    1.81
   1  -3 -20  116.29    4.41
  -1  -3  20  119.14    4.33
   1   3 -20  112.09    4.27
   1  -3 -20  108.91    4.29
   1  -3 -20  112.39    4.31
  -1   3  20  112.80    4.23
  -1  -3  20  111.33    4.29
  -1   3  20  104.92    4.80
   1   3 -20  107.88    4.20
  -1   3  19  194.87    7.42
   1   3 -19  198.34    6.72
  -1  -3  19  190.17    6.74
  -1   3  19  194.65    6.70
   1  -3 -19  196.66    8.42
   1   3 -19  182.93    8.21
  -1   3  19  164.91    8.12
   1  -3 -19  202.46    6.86
   1  -3 -19  196.13    6.77
  -1  -3  19  200.08    6.76
   1   3 -19  193.74    6.64
  -1  -3  18   37.80    1.87
   1   3 -18   35.80    1.83
   1  -3 -18   30.32    2.49
  -1   3  18   38.45    2.36
  -1   3  18   35.11    1.82
  -1   3  18   45.20    2.60
   1   3 -18   33.21    2.85
   1  -3 -18   41.73    3.17
  -1   3  18   26.71    1.73
   1  -3 -18   35.96    2.00
   1  -3 -18   35.03    1.89
  -1   3  18   40.38    2.90
   1  -3 -18   32.53    2.76
   1   3 -18   34.22    1.79
   1  -3 -18   39.23    1.96
  -1  -3  17   73.24    2.97
   1   3 -17   71.02    2.93
  -1   3  17   74.77    3.58
   1  -3 -17   72.26    4.29
   1   3 -17   67.41    4.17
   1  -3 -17   66.31    2.84
  -1   3  17   57.77    2.94
   1  -3 -17   67.16    3.05
   1  -3 -17   71.41    3.01
   1  -3 -17   62.61    3.84
  -1   3  17   69.86    2.93
  -1   3  17   79.92    3.69
   1  -3 -17   64.84    4.17
  -1   3  17   68.56    4.09
   1  -3 -17   74.82    3.05
   1   3 -16    5.51    0.76
  -1   3  16    4.47    0.91
   1   3 -16    7.18    1.67
   1  -3 -16    3.38    1.45
   1  -3 -16    3.58    0.57
   1  -3 -16    3.21    0.89
   1  -3 -16    3.43    0.77
  -1   3  16    3.89    1.11
   1  -3 -16    2.58    0.86
  -1  -3  16    5.01    0.70
  -1   3  16    2.94    0.62
  -1   3  16    4.98    0.95
   1  -3 -16    3.50    1.16
   1  -3 -16    3.85    0.77
   1   3 -15  362.91   12.32
  -1   3  15  392.05   13.13
   1  -3 -15  336.96   13.54
  -1  -3  15  365.31   12.34
  -1   3  15  366.87   12.32
   1  -3 -15  364.23   13.85
   1   3 -15  372.68   13.81
   1  -3 -15  342.76   12.28
   1  -3 -15  356.59   12.40
   1  -3 -15  346.09   12.36
  -1   3  15  336.08   13.72
   1  -3 -15  357.67   14.12
   1  -3 -15  366.42   12.39
   1   3 -14  223.05    7.53
  -1   3  14  231.70    8.25
  -1   3  14  207.66    7.58
   1  -3 -14  204.12    8.65
  -1  -3  14  215.60    7.52
   1   3 -14  207.07    8.81
   1  -3 -14  207.54    7.51
   1  -3 -14  205.85    7.58
   1  -3 -14  204.09    7.56
   1  -3 -14  203.61    9.08
   1  -3 -14  207.06    7.56
   1  -3 -13   11.53    0.92
   1  -3 -13   11.47    0.84
   1  -3 -13   10.25    0.87
   1  -3 -13   10.36    0.98
   1   3 -13   13.13    0.90
  -1   3  13   13.06    1.20
   1  -3 -13    9.89    1.46
   1  -3 -13   12.93    1.46
  -1   3  13   11.33    0.95
  -1  -3  13   12.77    0.89
   1  -3 -12   11.99    0.98
   1   3 -12   13.78    0.90
  -1   3  12   16.85    1.29
  -1   3  12   14.69    1.21
  -1   3  12   12.80    0.96
   1  -3 -12   12.07    1.38
   1  -3 -12   13.20    1.63
  -1  -3  11   70.16    3.17
   1  -3 -11   70.54    3.60
   1  -3 -11   74.25    4.00
   1   3 -11   72.85    4.01
   1   3 -10   26.59    1.35
  -1  -3  10   25.44    1.66
   1  -3 -10   31.75    2.03
   1  -3 -10   28.32    2.20
   1   3 -10   28.60    2.21
   1   3  -9   39.09    1.75
   1  -3  -9   42.13    2.36
   1   3  -9   42.65    2.64
   1   3  -8  951.90   26.14
   1  -3  -8 1007.32   27.12
   1  -3  -8 1054.09   27.59
   1   3  -8  994.48   27.42
   1  -3  -7 1110.12   34.76
   1   3  -7 1112.57   34.68
   1  -3  -6   30.55    1.45
   1   3  -6   30.01    1.90
   1  -3  -6   32.23    2.05
   1   3  -5    1.45    0.57
   1   3  -5    1.32    0.61
   1  -3  -5    2.49    0.78
   1  -3  -4    1.80    0.43
   1  -3  -4    1.02    0.47
   1   3  -4    1.29    0.52
   1  -3  -4    1.38    0.71
   1   3  -4    1.58    0.59
   1  -3  -3  949.25   29.45
   1   3  -3  878.80   29.03
   1  -3  -3  877.43   29.05
   1  -3  -3  902.94   29.60
  -1   3   2  112.27    4.44
  -1  -3   2  116.88    4.17
   1  -3  -2  119.25    4.46
   1  -3  -2  113.30    4.09
   1   3  -2  128.65    4.11
   1  -3  -2  117.32    4.08
   1   3  -2  123.66    4.18
   1  -3  -1 1537.23   46.37
  -1   3   1 1452.86   46.29
  -1  -3   1 1514.15   46.09
   1   3  -1 1412.13   45.85
   1  -3  -1 1347.28   45.83
   1   3  -1 1482.88   46.12
  -1   3   0 1789.04   59.47
   1  -3   0 1924.91   59.54
  -1  -3   0 1837.59   59.37
   1   3   0 1796.66   59.39
  -1  -3  -1 3538.75  114.01
  -1   3  -1 3538.27  114.05
   1   3   1 3549.19  113.68
   1  -3   1 3610.37  113.66
   1   3   1 3396.81  113.68
   1  -3   1 3579.65  113.67
   1   3   1 3469.19  114.03
  -1  -3  -2 2047.59   67.29
   1   3   2 2095.57   66.98
   1  -3   2 2084.34   66.97
   1  -3   2 2041.96   66.95
   1   3   2 2107.85   67.31
  -1  -3  -3 1030.82   33.83
   1   3   3 1017.34   33.49
   1   3   3 1000.40   33.52
   1  -3   3 1039.74   33.52
   1  -3   3 1061.06   33.52
  -1  -3  -3 1031.15   33.88
  -1  -3  -4  407.36   13.94
   1   3   4  400.17   13.61
  -1   3  -4  424.46   13.99
  -1  -3  -4  403.76   13.96
  -1  -3  -5  300.61   10.71
   1  -3   5  310.00   10.76
  -1  -3  -5  294.55   10.71
  -1   3  -5  312.98   10.74
  -1  -3  -6  535.81   17.84
   1  -3   6  522.08   17.78
  -1  -3  -6  513.04   17.83
  -1   3  -6  513.60   17.79
   1  -3   7    0.94    0.63
  -1  -3  -7    0.47    0.47
  -1  -3  -7    1.42    0.94
  -1   3  -7    0.64    0.65
   1  -3   8    2.22    0.70
  -1   3  -8    2.32    0.76
   1  -3   9    0.64    0.57
   1   3   9    0.85    0.71
  -1   3  -9    0.37    0.75
   1  -3  10   74.77    3.52
   1   3  10   74.96    3.78
  -1   3 -10   73.14    3.92
   1  -3  11  271.47    9.62
  -1   3 -11  262.78    9.64
  -1  -3 -11  256.17   10.06
   1   3  11  256.99   10.06
  -1  -3 -11  250.09   10.08
  -1   3 -12    6.37    0.64
   1  -3  12    6.80    0.65
  -1  -3 -12    7.95    1.21
   1   3  12    9.41    1.35
  -1   3 -12    7.39    0.93
  -1  -3 -12    7.32    0.80
  -1  -3 -12    5.95    1.12
   1  -3  13   14.07    0.93
   1   3  13   12.88    0.86
  -1   3 -13   14.95    0.94
   1  -3  13   13.52    0.95
  -1  -3 -13   12.74    1.57
  -1   3 -13   14.04    1.31
  -1  -3 -13   12.97    1.04
   1   3  13   13.09    1.67
  -1  -3 -13   11.64    1.49
   1   3  14  166.28    5.73
   1  -3  14  158.20    5.79
  -1   3 -14  163.89    5.79
   1  -3  14  161.06    5.83
  -1   3 -14  152.34    6.48
  -1  -3 -14  153.54    7.11
   1   3  14  166.82    7.22
  -1  -3 -14  156.83    7.09
  -1  -3 -14  156.69    5.84
   1   3  15   73.30    2.94
   1  -3  15   72.36    3.02
  -1   3 -15   73.84    3.02
   1   3  15   69.44    4.18
   1  -3  15   75.08    4.30
  -1  -3 -15   73.43    3.09
  -1  -3 -15   68.37    3.02
   1  -3  15   78.14    3.09
  -1  -3 -15   69.37    4.22
   1   3  15   73.93    4.25
  -1  -3 -15   64.46    4.00
  -1  -3 -15   70.03    3.04
   1  -3  16  111.70    4.23
   1   3  16  105.03    4.11
  -1   3 -16  108.12    4.20
   1  -3  16  114.55    4.27
   1   3  16  113.89    5.71
   1  -3  16  104.27    5.56
  -1  -3 -16  111.22    4.28
  -1  -3 -16  101.37    4.19
  -1  -3 -16   96.13    5.42
   1   3  16  108.30    5.55
  -1  -3 -16   90.50    5.17
  -1  -3 -16  106.64    4.23
  -1  -3 -17    0.37    0.98
   1   3  17   -0.24    0.85
   1   3  17   -0.07    0.69
  -1   3 -17    0.21    0.56
   1   3  17   -0.14    0.67
   1   3  17   -0.13    0.73
   1  -3  17    0.13    0.66
   1  -3  17    0.26    0.75
   1   3  17    0.15    0.54
  -1  -3 -17    0.26    0.79
  -1  -3 -17   -0.07    0.61
   1  -3  17   -0.23    0.52
   1  -3  17   -0.04    0.43
   1   3  17    0.09    0.42
  -1  -3 -17   -0.04    0.59
   1  -3  18   24.21    1.37
   1   3  18   23.83    1.87
  -1   3 -18   24.80    1.40
   1   3  18   20.50    1.23
   1  -3  18   25.48    1.45
  -1  -3 -18   16.67    1.99
   1   3  18   15.30    2.03
  -1   3 -18   19.65    2.79
   1  -3  18   24.34    2.35
   1  -3  18   19.39    2.13
   1   3  18   23.63    2.32
   1   3  18   25.61    1.54
  -1  -3 -18   21.86    1.46
  -1  -3 -18   21.26    1.36
   1   3  18   19.25    2.06
  -1  -3 -18   21.62    1.38
   1   3  19   54.36    3.19
  -1   3 -19   63.66    2.64
   1   3  19   55.48    2.49
   1  -3  19   68.17    2.75
  -1  -3 -19   67.00    2.76
  -1  -3 -19   60.78    2.62
   1  -3  19   60.44    2.65
   1   3  19   55.46    2.69
   1  -3  19   60.20    2.62
  -1  -3 -19   65.50    2.70
  -1  -3 -20    0.38    0.74
   1  -3  20    0.41    0.54
   1  -3  20   -0.03    0.42
  -1   3 -20    0.03    0.57
   1   3  20    0.36    0.41
   1  -3  20    0.61    0.40
   1   3  20    0.32    0.72
  -1  -3 -20    0.06    0.53
  -1   3 -21   17.89    1.02
   1  -3  21   16.07    0.98
  -1   3 -21   17.59    1.08
   1  -3  21   18.14    1.12
   1  -3  21   15.43    1.00
   1   3  21   13.28    0.99
   1   3  21   14.41    1.40
  -1  -3 -21   15.47    0.98
  -1  -3 -22   62.06    2.36
   1   3  22   51.30    2.41
   1  -3  22   55.32    2.41
  -1   3 -22   63.47    2.41
  -1   3 -22   67.94    2.48
   1  -3  22   70.28    2.56
  -1   3 -23    0.23    0.39
  -1   3 -23    0.29    0.40
   1   3  23   -0.10    0.26
   1  -3  23    1.27    0.42
  -1   3 -23   -0.25    0.39
  -1   3 -23    0.62    0.31
   1  -3  24    3.57    0.43
  -1   3 -24    4.37    0.41
   1  -3  24    3.30    0.36
  -1   3 -24    3.52    0.33
  -1   3 -24    3.66    0.42
  -1   3 -24    3.50    0.40
  -1   3 -24    4.24    0.41
  -1  -4  24    0.89    0.30
   1   4 -24    0.94    0.28
   1   4 -23    7.84    0.66
   1   4 -23    9.28    0.63
   1  -4 -23    8.78    0.68
   1   4 -23    8.09    0.60
  -1  -4  23    8.69    0.66
   1   4 -23    8.77    0.67
   1  -4 -23    9.30    0.65
  -1  -4  23    8.26    0.62
  -1  -4  22    0.22    0.37
  -1  -4  22    0.15    0.41
   1  -4 -22    0.61    0.47
   1   4 -22   -0.21    0.47
   1  -4 -22    0.19    0.51
  -1   4  22    0.09    0.28
   1   4 -22    0.33    0.45
   1  -4 -22   -0.21    0.72
  -1   4  22    0.28    0.52
   1   4 -22    0.35    0.51
   1   4 -22    0.48    0.40
  -1  -4  21   -0.49    0.48
  -1  -4  21    0.37    0.44
   1   4 -21   -0.11    0.52
   1  -4 -21    0.51    0.56
   1  -4 -21   -0.12    0.76
   1  -4 -21    0.59    0.59
  -1   4  21   -0.08    0.34
   1   4 -21    0.22    0.49
   1   4 -21    0.30    0.46
   1   4 -21    0.03    0.57
  -1   4  21    0.11    0.58
  -1   4  20   11.50    1.25
   1   4 -20   15.58    1.07
  -1  -4  20   14.34    1.01
  -1   4  20    8.35    0.84
   1  -4 -20   13.34    1.23
   1  -4 -20   13.18    1.08
   1   4 -20   11.98    0.95
   1  -4 -20   10.51    0.92
  -1  -4  20   13.74    1.00
   1   4 -20   12.41    0.97
   1   4 -20   13.75    1.05
   1  -4 -19   12.39    1.11
  -1   4  19    8.67    0.91
   1  -4 -19    9.32    0.80
   1  -4 -19   11.77    1.25
  -1  -4  19   13.08    0.99
  -1   4  19   12.48    1.33
  -1  -4  19   11.81    0.97
  -1   4  19   10.67    0.86
  -1   4  19   13.04    1.42
   1   4 -19   13.78    1.05
   1  -4 -19   13.09    1.12
   1   4 -18    1.92    0.68
  -1   4  18    3.41    0.91
   1  -4 -18    1.19    1.25
   1   4 -18    1.13    1.12
  -1  -4  18    2.16    0.85
  -1   4  18    3.73    1.03
   1  -4 -18    1.63    0.48
  -1   4  18    2.24    0.62
   1  -4 -18    1.96    0.96
   1  -4 -18    2.75    0.78
  -1   4  18    3.53    1.18
   1  -4 -18    2.74    0.87
  -1  -4  18    2.07    0.58
  -1   4  18    1.06    0.51
  -1   4  18    3.29    0.91
   1  -4 -18    2.84    0.97
   1  -4 -18    2.77    0.80
   1   4 -17    0.21    0.59
  -1   4  17   -0.23    0.65
   1   4 -17    1.36    1.10
   1  -4 -17    0.12    1.08
   1  -4 -17    0.14    0.43
  -1   4  17    0.24    0.54
   1  -4 -17    0.24    0.87
   1  -4 -17    0.16    0.68
  -1   4  17   -0.13    0.91
   1  -4 -17    0.35    0.65
  -1   4  17    0.48    0.44
  -1   4  17   -0.08    0.70
  -1  -4  17   -0.04    0.49
   1  -4 -17    0.28    0.85
   1  -4 -17    0.16    0.67
   1   4 -16    3.91    0.71
  -1   4  16    4.34    0.95
   1  -4 -16    4.88    1.10
  -1   4  16    4.95    1.26
  -1  -4  16    3.51    0.64
  -1   4  16    4.01    0.93
  -1   4  16    2.84    0.59
   1  -4 -16    4.65    1.37
   1   4 -16    4.80    1.35
   1  -4 -16    5.14    0.66
   1  -4 -16    4.35    0.99
   1  -4 -16    4.76    0.85
   1  -4 -16    4.16    1.17
   1  -4 -16    4.97    0.85
   1   4 -15    2.55    0.65
  -1   4  15    2.66    0.82
  -1   4  15    1.55    0.50
  -1   4  15    2.06    0.78
  -1  -4  15    1.60    0.54
  -1   4  15    2.21    1.07
   1  -4 -15    2.84    0.94
  -1   4  15    2.59    0.78
   1   4 -15    1.34    1.16
   1  -4 -15    2.34    1.28
   1  -4 -15    2.33    0.54
   1  -4 -15    2.73    0.92
   1  -4 -15    2.15    0.74
   1  -4 -15    1.98    1.04
   1  -4 -15    2.77    0.74
  -1   4  14   27.88    1.96
  -1   4  14   25.62    1.38
   1  -4 -14   27.15    2.26
  -1   4  14   26.66    1.92
   1   4 -14   26.02    1.44
  -1   4  14   27.36    1.58
   1   4 -14   21.52    2.15
   1  -4 -14   27.35    2.36
   1  -4 -14   24.13    1.43
   1  -4 -14   23.71    1.46
   1  -4 -14   25.06    1.58
   1  -4 -14   28.32    2.53
  -1  -4  14   27.75    1.42
   1  -4 -14   28.93    1.56
  -1   4  13   51.28    2.37
   1  -4 -13   54.34    3.30
  -1   4  13   52.22    2.83
   1   4 -13   55.27    2.31
   1  -4 -13   55.82    3.29
   1   4 -13   56.92    3.26
   1  -4 -13   47.68    2.30
   1  -4 -13   53.20    2.37
   1  -4 -13   49.60    2.38
  -1  -4  13   55.11    2.28
  -1   4  13   60.04    2.94
   1  -4 -13   55.05    3.64
  -1   4  12  113.00    4.43
   1  -4 -12  124.03    5.55
  -1   4  12  119.54    4.96
   1   4 -12  121.26    4.36
   1   4 -12  114.94    5.29
   1  -4 -12  115.85    5.32
   1  -4 -12  112.74    4.41
   1  -4 -12  112.55    4.45
   1  -4 -12  117.07    4.45
  -1  -4  12  120.03    4.34
   1   4 -12  118.90    5.90
   1  -4 -12  119.74    5.92
  -1   4  12  140.46    5.17
   1  -4 -11   63.67    3.49
   1   4 -11   72.06    3.59
   1  -4 -11   63.96    2.81
   1   4 -11   72.55    2.74
  -1   4  11   82.27    3.40
  -1   4  11   67.53    3.23
  -1   4  11   63.68    2.78
   1   4 -11   72.99    4.09
   1  -4 -11   67.79    4.01
   1  -4 -11   74.71    3.76
  -1  -4  11   66.71    3.34
   1  -4 -10    0.97    0.66
  -1  -4  10    1.09    0.66
   1   4 -10    0.89    0.87
   1   4 -10    1.05    0.96
   1  -4 -10    0.69    0.99
   1   4  -9   19.14    1.84
   1  -4  -9   15.15    1.82
   1  -4  -9   15.86    1.54
   1   4  -9   20.58    1.67
   1  -4  -8  170.03    6.64
   1   4  -8  166.07    6.49
   1  -4  -8  151.62    5.80
   1   4  -8  160.36    5.83
   1  -4  -7    3.08    0.58
   1  -4  -7    4.86    1.23
   1   4  -7    5.07    1.05
   1   4  -7    4.23    0.82
   1  -4  -7    3.21    0.78
   1  -4  -6  810.08   25.83
   1  -4  -6  784.04   26.08
   1   4  -6  772.73   25.96
   1   4  -6  768.76   25.27
   1  -4  -6  724.70   25.26
   1  -4  -5  378.25   12.21
  -1   4   5  354.57   12.16
   1   4  -5  336.79   12.27
   1  -4  -5  341.62   12.42
   1   4  -5  345.49   11.63
   1  -4  -5  327.48   11.62
  -1   4   4   11.92    1.29
   1  -4  -4   13.59    1.09
   1  -4  -4   10.69    1.26
   1   4  -4   14.41    1.28
   1  -4  -4   12.07    0.81
   1   4  -4   13.52    0.85
  -1   4   3   22.03    1.54
   1  -4  -3   21.62    1.37
   1  -4  -3   21.87    1.60
   1  -4  -3   20.43    0.99
   1   4  -3   19.79    0.96
   1   4  -2    2.62    0.25
   1   4  -2    2.58    0.42
  -1   4   2    1.30    0.81
   1  -4  -2    2.27    0.50
   1   4  -2    2.68    0.89
  -1  -4   1    1.48    0.34
   1   4  -1    0.65    0.36
   1  -4  -1    0.67    0.40
   1   4   0  182.99    6.88
   1  -4   0  213.32    7.11
  -1   4   0  201.64    7.11
  -1  -4   0  191.05    6.87
   1   4   1   26.30    1.47
  -1   4  -1   27.36    1.67
  -1  -4  -1   27.18    1.44
  -1  -4  -2   50.19    2.27
   1   4   2   44.36    2.25
   1  -4   2   52.49    1.75
   1  -4   2   54.06    1.76
   1   4   2   43.16    1.76
   1   4   2   44.82    1.77
  -1  -4  -3  216.36    7.80
  -1  -4  -3  216.50    8.00
   1   4   3  211.09    7.81
   1   4   3  207.09    7.31
   1  -4   3  225.69    7.31
  -1  -4  -4    6.02    0.75
  -1   4  -4    4.76    0.83
  -1  -4  -4    6.67    1.03
   1  -4   4    4.09    0.46
   1   4   4    5.97    0.51
   1   4   4    5.37    0.52
   1  -4   4    4.86    0.51
  -1  -4  -5  431.36   14.84
   1  -4   5  429.94   14.98
  -1  -4  -5  442.51   14.98
  -1   4  -5  438.33   14.93
   1   4   5  431.70   14.36
   1  -4   5  423.42   14.37
   1   4   5  407.38   14.37
   1  -4   5  427.52   14.39
  -1  -4  -6  231.75    8.58
   1  -4   6  235.38    8.68
  -1   4  -6  238.46    8.67
  -1  -4  -6  236.15    8.72
   1  -4   6  223.32    8.14
   1   4   6  222.55    8.11
  -1  -4  -7   61.56    3.14
   1  -4   7   62.65    3.19
  -1  -4  -7   64.92    3.32
  -1   4  -7   61.18    3.19
   1   4   7   63.85    3.23
   1   4   7   60.34    2.80
  -1  -4  -8  162.09    6.69
   1  -4   8  164.76    6.66
   1   4   8  169.96    6.78
  -1   4  -8  164.14    6.76
  -1  -4  -8  171.23    6.86
   1   4   8  159.36    6.31
   1  -4   9   15.94    1.50
  -1  -4  -9   17.07    1.58
  -1   4  -9   15.67    1.60
   1   4   9   16.30    1.34
   1  -4  10   56.62    3.02
   1   4  10   51.47    2.82
  -1   4 -10   49.87    3.15
   1   4  11  113.75    5.41
  -1   4 -11  115.49    5.52
  -1  -4 -11  105.24    4.22
   1   4  11  120.54    4.81
   1   4  11  109.46    4.71
  -1   4 -11  113.91    4.15
   1  -4  11  114.78    4.19
   1  -4  11  118.59    5.10
   1   4  11  116.30    5.10
  -1  -4 -12   41.04    3.00
   1   4  12   49.00    3.18
  -1  -4 -12   45.58    2.04
  -1  -4 -12   41.32    2.08
   1  -4  12   45.74    2.04
   1   4  12   53.36    2.65
   1   4  12   41.07    2.46
  -1   4 -12   47.87    2.02
   1  -4  12   48.35    2.04
   1  -4  12   46.42    2.87
   1   4  12   48.93    2.89
  -1   4 -12   40.05    2.42
  -1  -4 -13   -0.12    0.79
  -1  -4 -13    0.62    0.68
  -1  -4 -13    0.13    0.39
   1  -4  13    0.31    0.44
   1  -4  13   -0.13    0.39
   1   4  13   -0.07    0.57
   1   4  13    0.07    0.51
  -1   4 -13   -0.18    0.47
  -1  -4 -13   -0.11    0.81
   1   4  13    1.63    0.99
   1   4  13   -0.10    0.57
   1  -4  13   -0.10    0.61
   1  -4  14   36.02    2.66
   1   4  14   41.71    2.84
   1  -4  14   38.57    2.75
  -1  -4 -14   33.70    1.77
  -1  -4 -14   37.37    1.81
  -1  -4 -14   37.50    1.95
   1   4  14   41.88    2.43
   1  -4  14   39.06    1.86
   1   4  14   38.51    2.35
   1  -4  14   37.53    1.84
  -1   4 -14   36.85    1.82
  -1  -4 -14   39.35    2.96
   1   4  14   40.59    3.01
  -1  -4 -14   35.06    2.81
  -1  -4 -15  115.15    4.41
  -1  -4 -15  126.94    4.60
  -1  -4 -15  115.20    5.90
  -1   4 -15  121.21    4.46
   1   4  15  122.33    5.19
   1  -4  15  121.35    4.51
   1   4  15  101.50    4.24
   1  -4  15  123.62    4.51
   1   4  15  120.25    5.90
   1   4  15  120.02    5.79
   1  -4  15  117.54    5.76
   1  -4  15  116.32    5.80
   1   4  15  125.16    6.09
  -1  -4 -15  113.49    5.82
  -1  -4 -16   76.61    4.58
  -1   4 -16   83.59    3.24
   1  -4  16   83.88    3.29
   1   4  16   87.09    4.60
   1  -4  16   77.72    4.42
   1  -4  16   77.07    4.41
   1   4  16   79.92    4.62
  -1  -4 -16   75.32    3.13
   1   4  16   96.17    3.69
  -1  -4 -16   85.01    3.38
  -1  -4 -16   80.41    3.30
   1   4  16   57.40    2.94
   1  -4  16   88.54    3.32
  -1  -4 -16   71.13    4.33
   1   4  16   92.56    4.89
  -1  -4 -16   84.54    3.34
  -1  -4 -17   18.93    2.14
  -1   4 -17   25.71    1.44
   1  -4  17   26.99    1.47
  -1  -4 -17   22.21    2.74
   1   4  17   22.02    2.23
   1   4  17   23.96    2.26
  -1   4 -17   21.66    2.40
   1  -4  17   21.83    2.14
   1  -4  17   23.42    2.20
   1   4  17   28.96    1.71
  -1  -4 -17   25.27    1.58
  -1  -4 -17   25.37    1.51
   1  -4  17   28.82    1.52
   1   4  17   15.89    1.14
   1   4  17   26.83    2.46
  -1  -4 -17   25.59    1.52
   1  -4  18    1.33    0.58
   1  -4  18    0.60    0.50
   1   4  18    0.92    0.60
  -1  -4 -18    0.22    0.82
  -1  -4 -18    0.88    0.62
  -1  -4 -18    1.10    0.74
  -1  -4 -18    0.70    0.63
  -1   4 -18    1.99    0.71
   1   4  18    0.87    0.43
   1  -4  18    0.78    0.41
  -1   4 -18    0.79    0.59
   1  -4  19   15.07    1.04
  -1  -4 -19   14.19    1.20
  -1  -4 -19   13.40    1.08
   1  -4  19   12.66    0.92
   1   4  19   11.83    0.94
   1  -4  19   13.47    1.04
   1   4  19   11.82    1.07
  -1   4 -19   14.97    1.11
  -1  -4 -19   14.53    1.10
  -1   4 -19   14.01    0.98
  -1   4 -19   14.31    1.05
   1  -4  20   57.11    2.30
   1   4  20   42.13    2.28
  -1  -4 -20   58.60    2.41
  -1  -4 -20   55.14    2.30
  -1   4 -20   54.10    2.24
  -1   4 -20   54.63    2.30
   1  -4  20   56.62    2.35
  -1   4 -20   53.24    2.27
   1   4  20   44.38    2.19
   1   4  21    0.05    0.31
  -1  -4 -21    0.36    0.67
   1  -4  21    0.27    0.37
  -1  -4 -21    0.63    0.48
  -1   4 -21    0.24    0.56
  -1   4 -21    0.65    0.39
  -1   4 -21    0.49    0.47
   1  -4  21    0.22    0.39
   1  -4  21    1.26    0.52
   1   4  21    0.10    0.54
  -1   4 -22   13.12    0.79
  -1  -4 -22   12.55    0.77
  -1   4 -22   15.20    0.86
  -1   4 -22   13.73    0.78
   1  -4  22   14.24    0.88
  -1   4 -22   14.03    0.84
  -1   4 -23   15.82    0.71
  -1   4 -23   15.04    0.67
  -1   4 -23   15.64    0.76
  -1   4 -23   16.30    0.77
   1  -4  23   16.07    0.82
  -1   4 -24   21.85    0.90
  -1   4 -24   23.34    0.91
  -1  -5  24    2.31    0.25
   1   5 -24    2.72    0.31
   1   5 -24    2.38    0.25
  -1  -5  23    0.30    0.24
   1   5 -23    0.02    0.35
   1  -5 -23    0.15    0.36
   1   5 -23    0.74    0.29
  -1  -5  23    0.59    0.29
  -1  -5  23    0.37    0.30
   1   5 -23    0.63    0.28
  -1   5  23    0.18    0.37
   1  -5 -22   25.64    1.35
   1  -5 -22   25.49    1.27
   1   5 -22   25.44    1.23
   1  -5 -22   26.50    1.22
   1   5 -22   24.21    1.24
   1   5 -22   26.88    1.22
  -1  -5  22   26.29    1.24
  -1   5  22   21.31    1.47
  -1  -5  22   26.62    1.24
   1  -5 -21   48.60    2.13
   1  -5 -21   47.35    2.05
   1   5 -21   48.49    2.00
   1   5 -21   48.65    2.02
   1  -5 -21   48.42    1.99
   1   5 -21   49.20    1.99
  -1  -5  21   48.60    2.02
  -1  -5  21   52.76    2.02
  -1   5  21   44.71    2.39
  -1   5  20   11.68    0.97
   1  -5 -20   12.40    0.86
   1  -5 -20   16.55    1.29
  -1   5  20   13.97    1.33
   1   5 -20   16.82    1.08
   1   5 -20   16.55    1.06
   1  -5 -20   15.87    1.14
  -1  -5  20   16.52    1.03
   1   5 -20   15.61    1.01
   1   5 -19    5.43    0.78
  -1  -5  19    5.67    0.68
  -1   5  19    3.67    0.94
   1  -5 -19    5.40    1.02
   1   5 -19    5.24    0.76
   1  -5 -19    4.41    0.83
   1   5 -19    5.04    0.62
   1  -5 -19    3.76    0.57
  -1   5  19    3.23    0.65
   1  -5 -19    4.40    0.82
   1   5 -19    5.52    0.71
  -1   5  19    5.16    0.96
   1   5 -18    2.48    0.71
  -1  -5  18    1.69    0.55
  -1   5  18    2.29    0.88
   1   5 -18    2.57    0.57
   1  -5 -18    1.83    0.50
  -1   5  18    1.00    0.59
   1  -5 -18    2.22    0.98
   1  -5 -18    1.71    0.79
   1   5 -18    1.91    0.64
   1   5 -18    1.94    0.59
   1  -5 -18    1.78    0.74
  -1   5  18    1.18    0.75
  -1  -5  17   60.70    2.46
   1   5 -17   58.76    2.50
  -1   5  17   59.29    4.07
   1  -5 -17   50.51    3.53
  -1   5  17   39.49    2.19
  -1   5  17   56.19    3.10
   1  -5 -17   62.67    2.65
   1   5 -17   58.98    2.47
   1  -5 -17   54.00    2.45
   1  -5 -17   59.64    2.69
   1  -5 -17   48.18    3.67
  -1   5  17   53.12    3.71
   1  -5 -17   58.53    2.60
  -1   5  17   59.14    3.11
   1   5 -16    0.74    0.60
  -1  -5  16    0.53    0.67
  -1   5  16    0.96    0.77
   1  -5 -16    1.24    0.73
  -1   5  16    1.78    1.12
  -1   5  16    1.00    0.43
  -1  -5  16    0.85    0.49
  -1   5  16    0.63    0.74
  -1  -5  16    0.95    0.53
   1   5 -16    1.40    0.56
   1  -5 -16    1.09    0.74
   1   5 -16    1.01    0.66
   1  -5 -16    0.91    0.52
   1  -5 -16    0.99    0.95
   1  -5 -16    1.36    1.04
   1  -5 -16    1.12    0.77
  -1   5  16    1.18    0.76
  -1   5  15   60.71    3.18
  -1  -5  15   57.61    2.50
   1  -5 -15   54.53    3.55
  -1   5  15   56.31    2.58
   1  -5 -15   56.68    2.56
   1   5 -15   56.54    2.45
   1   5 -15   55.63    2.43
   1  -5 -15   53.18    2.48
   1  -5 -15   57.84    2.56
   1  -5 -15   56.07    2.65
  -1   5  15   57.12    3.08
   1   5 -15   58.34    2.48
  -1   5  15   52.96    3.70
   1  -5 -15   50.42    3.77
  -1  -5  15   58.37    2.41
  -1   5  14    0.46    0.72
  -1  -5  14    0.66    0.44
  -1   5  14    0.36    0.36
  -1  -5  14    0.57    0.48
  -1   5  14    1.29    1.11
   1  -5 -14   -0.24    0.78
   1   5 -14    0.61    0.60
   1  -5 -14    0.55    0.51
   1  -5 -14    0.44    0.83
   1  -5 -14    0.48    0.57
  -1   5  14    0.15    0.68
   1   5 -14    0.99    0.97
  -1   5  14    1.00    0.71
   1  -5 -14   -0.30    0.90
   1   5 -14    0.84    0.56
  -1  -5  13    0.44    0.40
  -1  -5  13    0.30    0.42
  -1   5  13    0.73    0.66
   1  -5 -13    0.90    0.72
   1   5 -13    1.67    0.95
   1  -5 -13    0.35    0.88
  -1   5  13    0.54    0.64
   1   5 -13    1.22    0.58
   1  -5 -13    1.30    0.50
   1  -5 -13    0.82    0.55
   1  -5 -13    0.23    0.77
  -1   5  13    0.15    0.63
   1   5 -13    0.80    0.52
   1   5 -13    0.84    1.09
   1  -5 -13   -0.14    1.02
  -1   5  12  343.56   12.93
  -1  -5  12  371.43   12.28
   1  -5 -12  365.35   13.75
   1   5 -12  374.04   12.23
   1  -5 -12  338.00   12.31
   1  -5 -12  345.62   12.33
   1  -5 -12  354.40   12.35
   1   5 -12  371.63   12.25
   1   5 -12  381.49   13.22
   1  -5 -12  355.75   13.17
  -1  -5  12  372.93   12.18
  -1   5  12  355.69   12.34
   1   5 -12  366.14   14.20
   1  -5 -12  351.39   14.20
  -1   5  11  429.20   15.15
  -1  -5  11  456.67   16.18
   1   5 -11  464.38   15.05
   1  -5 -11  418.79   15.15
   1  -5 -11  439.78   15.19
   1   5 -11  457.86   16.92
   1  -5 -11  450.87   15.94
   1   5 -11  479.87   15.96
  -1  -5  11  460.36   15.00
  -1   5  11  444.57   15.78
  -1  -5  11  460.19   15.11
   1   5 -11  459.53   15.08
   1   5 -10   45.56    2.52
   1  -5 -10   47.14    2.59
   1   5 -10   46.92    3.17
   1   5 -10   45.61    1.98
  -1  -5  10   43.78    2.76
  -1   5  10   43.18    2.06
  -1  -5  10   45.49    1.97
   1   5 -10   46.58    1.96
   1  -5  -9   58.76    2.99
   1   5  -9   66.58    3.04
   1   5  -9   62.38    3.69
   1  -5  -9   65.64    3.89
   1   5  -8   66.14    2.82
   1  -5  -8   60.15    2.77
  -1   5   8   64.08    3.47
   1  -5  -8   59.09    3.18
   1   5  -8   59.18    3.44
   1  -5  -8   57.79    3.56
   1  -5  -7  549.47   18.56
   1   5  -7  569.45   18.55
   1  -5  -7  586.14   19.34
  -1   5   7  571.16   19.36
   1  -5  -7  508.61   18.71
   1  -5  -7  557.56   19.68
   1   5  -7  546.46   19.51
   1   5  -6  101.08    3.93
  -1   5   6  108.90    4.78
   1  -5  -6  115.88    4.72
   1  -5  -6  110.90    5.09
   1   5  -6   96.72    4.76
   1   5  -5 1047.09   33.47
  -1   5   5 1020.80   34.31
   1  -5  -5 1043.31   34.32
   1  -5  -5  988.88   34.65
   1   5  -5  980.89   34.51
  -1   5   4  440.95   15.18
   1  -5  -4  451.92   15.19
   1  -5  -4  420.35   15.48
   1   5  -4  415.44   15.34
  -1   5   3  193.12    7.41
   1  -5  -3  199.56    7.39
   1  -5  -3  192.15    7.72
  -1   5   2  275.45    9.89
   1  -5  -2  280.90    9.88
   1   5  -2  268.60    9.36
  -1  -5   1  175.28    6.47
   1   5  -1  173.83    6.87
  -1   5   1  182.27    6.82
   1  -5  -1  188.55    6.78
   1   5  -1  176.84    6.43
  -1  -5   0   42.52    2.01
  -1   5   0   43.30    2.32
   1   5   0   43.66    2.44
   1   5   0   40.28    2.01
   1  -5   0   38.59    1.61
  -1  -5  -1  238.44    8.68
  -1   5  -1  233.72    8.86
   1  -5   1  253.05    8.19
   1   5   1  234.10    8.70
  -1  -5  -2  530.78   17.22
   1   5   2  502.48   17.22
   1  -5   2  496.04   16.56
  -1  -5  -3  300.63   10.59
   1   5   3  289.27   10.61
  -1  -5  -3  300.38   10.91
  -1  -5  -4   86.79    3.61
   1   5   4   83.65    3.65
  -1  -5  -4   85.82    3.89
   1   5   5  416.11   14.65
   1  -5   5  418.38   14.61
   1  -5   5  461.87   14.72
   1  -5   5  441.83   15.67
  -1  -5  -5  473.34   15.49
  -1  -5  -5  457.80   15.71
   1   5   5  455.45   15.52
  -1   5  -5  437.88   15.61
   1   5   6    0.46    0.32
   1  -5   6    0.10    0.24
   1   5   6    0.07    0.27
   1  -5   6    0.44    0.33
   1  -5   6    0.08    0.81
   1   5   6   -0.30    0.84
  -1  -5  -6   -0.14    0.52
  -1  -5  -6   -0.40    0.97
  -1   5  -6    0.69    0.76
   1  -5   7    3.28    0.55
   1   5   7    3.16    0.56
   1  -5   7    3.03    0.51
   1   5   7    2.88    0.51
  -1  -5  -7    3.37    0.80
   1   5   7    3.08    0.99
   1  -5   7    2.65    0.98
  -1  -5  -7    2.51    1.10
  -1   5  -7    2.22    0.90
   1  -5   8   17.54    1.27
   1  -5   8   18.30    1.32
   1   5   8   17.26    1.27
   1   5   8   16.78    1.30
  -1  -5  -8   18.92    1.94
   1   5   8   16.16    1.70
  -1   5  -8   17.95    1.77
   1  -5   8   16.76    1.70
  -1  -5  -8   19.85    1.73
   1  -5   9    2.31    0.59
   1   5   9    1.40    0.50
   1  -5   9    1.70    0.50
   1   5   9    1.63    0.53
  -1   5  -9    1.69    0.38
  -1  -5  -9    1.74    0.62
   1   5   9    1.56    0.52
   1  -5   9    2.16    0.41
   1   5   9    1.64    0.95
   1  -5   9    1.08    0.86
  -1  -5  -9    0.83    0.68
  -1   5  -9    2.06    1.00
   1  -5  10  397.19   12.80
   1   5  10  361.81   13.36
   1  -5  10  372.20   13.49
   1  -5  10  356.16   13.53
   1   5  10  402.73   13.69
   1   5  10  396.51   13.57
   1  -5  10  378.79   12.72
  -1   5 -10  381.63   12.71
  -1   5 -10  369.87   12.71
  -1  -5 -10  364.29   12.82
   1   5  10  358.78   13.34
   1  -5  10  390.64   14.08
  -1  -5 -10  411.62   14.28
   1   5  10  404.14   14.39
  -1   5 -10  382.20   14.31
   1   5  11  124.36    5.28
   1  -5  11  132.62    4.72
   1  -5  11  127.50    5.52
   1   5  11  116.57    5.43
   1   5  11  137.34    5.56
   1  -5  11  130.69    5.49
   1  -5  11  134.36    4.68
  -1  -5 -11  120.38    4.71
  -1  -5 -11  113.85    4.72
  -1   5 -11  128.72    6.14
  -1   5 -11  127.96    4.64
  -1   5 -11  129.78    4.64
   1  -5  11  133.39    5.85
  -1  -5 -11  131.02    6.01
   1   5  11  117.79    5.21
   1  -5  12    0.77    0.45
   1   5  12    0.70    0.62
  -1   5 -12    0.79    0.48
  -1   5 -12    0.41    0.37
  -1  -5 -12    0.96    0.45
  -1  -5 -12   -0.07    0.72
   1   5  12    0.89    0.59
   1   5  12    1.27    0.66
   1  -5  12    0.95    0.58
   1  -5  12    1.60    0.61
   1   5  12    0.09    0.50
  -1   5 -12    0.62    0.89
  -1  -5 -12    1.03    0.87
   1   5  13   89.20    4.23
   1   5  13   83.06    4.49
   1  -5  13   90.57    4.57
   1  -5  13   89.61    4.52
   1  -5  13   98.24    3.62
  -1   5 -13   91.90    3.57
  -1   5 -13   92.70    3.57
  -1  -5 -13   88.31    3.61
  -1  -5 -13   90.85    3.71
   1   5  13   90.82    4.22
   1   5  13   98.21    5.20
   1   5  13   91.06    5.08
  -1  -5 -13   89.46    5.03
   1   5  14   66.74    3.42
   1  -5  14   57.74    3.56
   1   5  14   60.21    3.67
   1  -5  14   65.48    3.72
   1  -5  14   68.84    2.81
  -1   5 -14   67.12    2.77
   1   5  14   73.96    4.45
   1  -5  14   61.09    2.64
  -1  -5 -14   63.52    2.80
  -1  -5 -14   66.84    2.91
  -1  -5 -14   65.80    2.81
   1   5  14   78.06    4.44
  -1  -5 -14   57.93    3.97
   1   5  14   64.50    3.36
  -1   5 -14   66.76    2.76
  -1   5 -14   68.25    2.76
   1   5  15   62.63    3.29
   1  -5  15   56.23    3.54
   1  -5  15   56.63    3.48
   1  -5  15   67.10    2.71
   1   5  15   55.27    2.54
   1  -5  15   58.76    2.54
  -1  -5 -15   56.27    2.62
  -1  -5 -15   66.82    2.83
  -1  -5 -15   62.31    2.67
   1   5  15   64.84    4.15
  -1  -5 -15   51.09    3.75
  -1   5 -15   63.33    2.67
  -1  -5 -15   58.99    3.94
   1   5  15   66.09    4.29
   1   5  15   66.31    3.35
  -1   5 -15   66.56    2.68
  -1   5 -15   64.69    2.66
   1  -5  16    0.37    0.50
   1   5  16    1.23    0.80
   1  -5  16    0.73    0.53
   1  -5  16   -0.11    0.65
   1   5  16    1.23    1.61
  -1  -5 -16   -0.39    0.82
   1   5  16    0.28    0.94
  -1   5 -16    0.55    0.66
  -1   5 -16    0.30    0.50
  -1  -5 -16    0.08    0.69
   1   5  16    0.32    0.36
   1  -5  16    0.27    0.34
  -1  -5 -16   -0.42    0.46
   1   5  16    0.50    0.65
  -1  -5 -16    0.27    0.86
  -1   5 -16    0.07    0.60
  -1  -5 -16   -0.13    0.75
   1   5  16   -0.15    0.66
   1  -5  17   46.21    2.10
  -1   5 -17   44.07    2.05
   1   5  17   35.46    1.89
   1   5  17   47.98    2.42
  -1  -5 -17   39.94    1.95
  -1  -5 -17   45.30    2.22
  -1  -5 -17   42.40    2.13
   1  -5  17   45.30    2.10
   1   5  17   42.83    2.64
  -1  -5 -17   44.85    2.18
  -1   5 -17   45.10    2.04
  -1   5 -17   44.69    2.06
   1   5  17   55.11    3.75
  -1  -5 -17   38.19    3.05
   1   5  17   46.17    3.34
   1   5  17   39.33    2.55
  -1  -5 -18    1.80    0.84
  -1  -5 -18    1.39    0.69
   1   5  18    1.45    0.41
  -1   5 -18    1.91    0.68
  -1   5 -18    1.56    0.49
  -1  -5 -18    0.98    0.68
   1   5  18    2.19    0.66
  -1   5 -18    1.68    0.61
   1   5  18    2.05    0.84
   1  -5  18    1.25    0.53
   1  -5  18    1.82    0.57
   1  -5  19   22.11    1.22
  -1  -5 -19   17.75    1.30
  -1  -5 -19   19.72    1.25
  -1   5 -19   20.42    1.19
   1   5  19   12.34    0.95
   1   5  19   15.43    1.23
  -1   5 -19   21.06    1.20
   1  -5  19   22.07    1.23
  -1   5 -19   20.03    1.14
  -1   5 -19   19.89    1.23
  -1  -5 -19   17.86    1.24
  -1  -5 -20    7.91    0.82
  -1   5 -20    7.00    0.78
  -1   5 -20    7.96    0.69
   1  -5  20    7.97    0.72
   1   5  20    5.85    0.76
  -1   5 -20    7.51    0.74
  -1  -5 -20    7.10    0.77
  -1   5 -20    7.09    0.73
  -1  -5 -20    8.91    0.92
   1  -5  20    9.53    0.79
  -1  -5 -21   33.69    1.53
   1  -5  21   26.83    1.49
   1  -5  21   30.89    1.48
  -1   5 -21   31.23    1.42
  -1   5 -21   29.65    1.38
  -1   5 -21   30.06    1.46
  -1   5 -21   30.56    1.43
  -1  -5 -21   30.07    1.43
   1  -5  21   32.71    1.45
  -1  -5 -22   25.26    1.15
  -1   5 -22   26.12    1.18
   1  -5  22   25.95    1.22
   1  -5  22   27.51    1.19
   1  -5  22   22.11    1.21
  -1   5 -22   26.10    1.22
  -1   5 -22   26.19    1.14
  -1   5 -23    0.59    0.24
  -1   5 -23    0.70    0.28
  -1  -5 -23    0.87    0.31
   1  -5  23    0.30    0.21
   1  -5  23    0.69    0.22
   1   6 -23   83.55    2.86
  -1  -6  23   84.23    2.89
   1  -6 -23   82.96    2.88
   1   6 -23   91.05    2.89
   1  -6 -22    4.01    0.51
   1   6 -22    3.81    0.46
  -1  -6  22    3.80    0.39
   1   6 -22    3.99    0.41
  -1   6  22    3.86    0.60
   1   6 -22    4.86    0.45
   1  -6 -22    4.77    0.64
   1  -6 -21    4.08    0.74
   1  -6 -21    3.59    0.61
   1   6 -21    4.05    0.53
   1  -6 -21    3.81    0.52
  -1   6  21    2.29    0.43
   1   6 -21    4.54    0.50
  -1   6  21    3.60    0.68
  -1  -6  21    4.18    0.47
   1   6 -21    5.05    0.52
   1   6 -20   47.57    1.89
   1   6 -20   42.28    1.91
   1  -6 -20   47.69    2.06
  -1   6  20   42.04    2.32
   1  -6 -20   39.54    1.77
  -1   6  20   44.49    2.33
  -1  -6  20   42.04    1.81
   1   6 -20   44.67    1.89
   1  -6 -20   45.67    1.98
   1   6 -19    4.55    0.76
   1   6 -19    4.09    0.61
   1  -6 -19    3.19    0.76
   1  -6 -19    3.93    0.96
  -1   6  19    2.75    0.87
  -1  -6  19    4.01    0.57
  -1  -6  19    4.91    0.69
   1  -6 -19    3.44    0.53
  -1   6  19    2.76    0.63
  -1   6  19    3.48    0.85
   1   6 -19    3.80    0.69
   1   6 -19    4.05    0.67
   1  -6 -19    3.36    0.77
   1   6 -18   96.92    3.62
   1   6 -18   92.98    3.65
   1  -6 -18   96.39    3.75
   1  -6 -18   96.90    3.80
  -1  -6  18  100.67    3.71
  -1   6  18   94.48    4.29
   1   6 -18   94.77    3.66
   1  -6 -18   86.40    3.59
  -1   6  18   92.12    4.24
  -1  -6  18   93.31    3.54
   1  -6 -18   93.75    3.72
   1   6 -18   92.31    3.61
   1   6 -17   11.26    0.93
   1   6 -17   12.01    1.07
  -1   6  17    9.45    1.30
   1   6 -17   12.24    1.04
   1  -6 -17    8.95    0.90
   1  -6 -17   10.49    1.28
  -1  -6  17   11.62    0.98
  -1   6  17    7.80    1.20
   1   6 -17   10.92    0.98
   1  -6 -17    9.68    1.12
  -1  -6  17   12.47    0.90
  -1  -6  16   98.30    3.75
  -1   6  16   93.18    4.41
  -1   6  16   96.85    5.39
   1  -6 -16   76.77    4.79
   1   6 -16   97.38    3.70
   1   6 -16   95.40    3.71
  -1   6  16   97.61    3.86
  -1   6  16   83.15    4.26
   1  -6 -16   90.15    3.74
   1  -6 -16   91.27    3.86
   1  -6 -16   75.36    5.09
  -1   6  16   98.02    5.34
   1   6 -16   94.14    3.68
   1  -6 -16   90.15    3.79
   1   6 -16   90.86    3.69
  -1  -6  16   92.07    3.59
  -1  -6  15    1.62    0.59
  -1   6  15    0.57    0.75
  -1  -6  15    1.10    0.45
  -1   6  15    0.96    1.58
   1  -6 -15    0.39    0.75
  -1   6  15    2.14    1.26
   1   6 -15    1.00    0.61
   1  -6 -15    1.09    0.56
   1  -6 -15    0.04    0.94
   1  -6 -15    1.50    0.67
   1   6 -15    1.52    0.62
  -1   6  15    0.47    0.78
   1  -6 -15    0.47    0.94
   1   6 -15    1.47    0.54
   1   6 -15    1.31    0.68
  -1  -6  14   50.04    2.24
  -1   6  14   44.91    2.79
  -1   6  14   49.05    3.72
   1  -6 -14   38.19    3.17
   1   6 -14   48.40    2.21
   1   6 -14   47.98    2.17
   1   6 -14   48.90    2.22
   1  -6 -14   43.00    2.22
   1  -6 -14   41.03    2.35
   1  -6 -14   47.31    2.30
   1  -6 -14   41.66    3.49
  -1   6  14   42.72    2.28
   1   6 -14   48.61    2.18
  -1  -6  14   46.79    2.08
  -1   6  13   17.18    1.63
  -1  -6  13   19.40    1.24
  -1   6  13   21.89    2.52
   1   6 -13   18.81    1.26
   1   6 -13   18.97    1.25
   1   6 -13   18.34    1.18
   1  -6 -13   18.61    1.30
   1  -6 -13   16.78    1.44
   1  -6 -13   19.49    1.33
   1   6 -13   19.59    2.33
  -1  -6  13   20.04    1.15
   1   6 -13   20.42    1.24
  -1   6  13   18.21    1.35
  -1   6  12   13.57    1.16
  -1   6  12   14.42    2.23
  -1   6  12   15.26    1.98
   1   6 -12   13.54    1.06
   1   6 -12   14.26    1.05
   1  -6 -12   15.13    1.16
   1  -6 -12   13.34    1.28
   1  -6 -12   15.99    2.10
   1   6 -12   10.72    1.83
  -1  -6  12   12.86    0.89
   1   6 -12   14.17    1.03
  -1  -6  12   14.82    1.04
   1   6 -11    0.50    0.49
  -1  -6  11    0.84    0.44
  -1   6  11    0.81    1.50
  -1  -6  11    1.92    0.94
   1  -6 -11   -0.28    0.57
   1   6 -11    1.34    0.51
  -1   6  11    1.35    0.64
   1   6 -11    0.76    0.55
   1   6 -11    1.08    1.13
  -1   6  10   83.34    4.07
   1   6 -10   95.07    5.04
   1  -6 -10   90.10    5.18
   1   6 -10   92.67    3.50
  -1   6  10   86.47    3.58
  -1  -6  10   86.00    4.58
  -1   6  10  103.73    5.10
   1  -6 -10   94.09    4.73
   1   6 -10   89.01    3.50
   1   6 -10   91.92    3.50
  -1  -6  10   90.02    3.50
   1  -6  -9    1.40    1.38
   1   6  -9    0.59    1.02
   1   6  -9    0.98    0.42
  -1   6   9    0.60    0.57
   1  -6  -9    1.39    0.69
  -1   6   9    0.92    1.39
   1   6  -9    0.71    0.42
  -1  -6   9    0.59    0.36
   1   6  -9    0.41    0.46
   1   6  -8    4.05    0.58
  -1  -6   8    4.62    0.51
   1  -6  -8    6.43    1.07
   1  -6  -8    3.09    0.73
  -1   6   8    3.04    1.42
  -1   6   8    3.73    0.64
   1   6  -8    2.52    1.03
   1  -6  -8    4.20    1.45
   1  -6  -8    4.46    0.69
   1   6  -8    3.34    0.54
   1   6  -8    3.94    0.55
  -1   6   7    0.82    0.46
   1  -6  -7    1.13    0.68
  -1   6   7    1.24    1.35
   1  -6  -7    1.49    0.65
   1  -6  -7    1.02    1.17
   1   6  -7    1.12    0.89
   1  -6  -7    1.25    0.56
  -1   6   6  224.56    8.49
   1  -6  -6  232.80    8.46
   1  -6  -6  217.66    8.87
   1   6  -6  206.73    8.57
  -1   6   5    2.49    1.27
   1  -6  -5    0.15    0.54
   1  -6  -5   -0.61    1.27
   1   6  -5    0.18    0.85
  -1   6   4   14.25    1.70
   1  -6  -4   13.11    1.32
   1  -6  -4   13.15    1.72
   1   6  -4   14.81    1.63
  -1   6   3  235.67    8.89
   1  -6  -3  228.31    8.76
   1  -6  -3  228.63    9.23
   1  -6  -2  364.64   12.95
  -1   6   2  357.66   13.00
   1   6  -2  331.87   12.26
   1  -6  -2  382.46   12.07
   1   6  -1    9.31    1.51
  -1   6   1    8.00    1.43
   1   6  -1    8.63    0.85
   1  -6  -1    6.66    0.56
   1   6   0  151.38    6.38
  -1  -6   0  149.86    5.95
  -1   6   0  154.95    6.31
   1   6   0  148.84    5.89
   1  -6   0  160.78    5.41
  -1   6  -1   16.94    1.71
   1   6   1   18.12    1.83
  -1  -6  -1   18.14    1.33
  -1   6  -1   14.14    1.04
   1   6   1   14.83    1.28
   1  -6   1   17.98    0.92
  -1  -6  -2  352.61   12.29
   1   6   2  367.76   12.67
   1   6   2  347.89   12.30
   1  -6   2  334.25   11.49
  -1  -6  -3  110.19    4.72
  -1  -6  -3  112.55    5.20
   1   6   3  109.46    4.78
  -1  -6  -4    3.40    0.78
   1   6   4    2.99    0.90
  -1  -6  -4    2.44    1.11
  -1   6  -4    2.19    0.93
   1  -6   5  164.96    7.32
  -1  -6  -5  179.05    7.06
  -1  -6  -5  176.45    7.42
  -1   6  -5  174.97    7.27
   1   6   5  174.26    7.14
  -1  -6  -6  141.76    5.85
   1  -6   6  132.41    6.09
   1   6   6  133.47    5.89
  -1  -6  -6  125.58    6.05
  -1   6  -6  133.48    6.02
  -1   6  -7   98.04    3.75
  -1  -6  -7  101.37    3.89
   1  -6   7  103.87    3.80
   1  -6   7  103.60    5.10
  -1  -6  -7  113.89    4.96
   1   6   7   96.04    3.84
  -1  -6  -7   97.00    3.82
  -1   6  -7  107.29    5.07
   1   6   7  111.74    5.06
  -1  -6  -7  113.16    5.28
   1  -6   8  108.60    3.96
   1  -6   8  103.10    5.22
  -1  -6  -8  109.68    5.09
  -1   6  -8  107.67    3.87
  -1   6  -8  105.85    3.90
   1   6   8  101.41    4.01
  -1  -6  -8   97.40    3.94
   1   6   8   97.79    4.40
  -1  -6  -8  106.60    4.05
   1   6   8  109.32    5.24
  -1   6  -8  110.68    5.27
  -1  -6  -8  113.45    5.43
  -1   6  -8  105.28    3.85
  -1   6  -8  103.01    3.88
   1  -6   9   19.21    1.12
   1  -6   9   18.44    1.97
  -1  -6  -9   18.68    1.82
  -1   6  -9   18.08    1.06
  -1   6  -9   18.19    1.08
   1   6   9   17.38    1.21
  -1  -6  -9   18.14    1.20
  -1  -6  -9   16.35    1.25
  -1  -6  -9   23.47    2.34
  -1   6  -9   20.06    2.05
   1   6   9   21.01    2.06
  -1   6  -9   18.09    1.09
  -1   6  -9   19.10    1.07
   1   6   9   16.82    1.44
   1  -6   9   17.77    1.04
   1   6  10    3.01    0.77
  -1   6 -10    2.49    0.53
  -1  -6 -10    2.70    0.80
  -1   6 -10    3.52    0.55
   1  -6  10    2.64    1.06
   1   6  10    3.73    1.27
  -1  -6 -10    2.19    0.83
  -1   6 -10    2.38    0.57
  -1   6 -10    2.54    0.50
  -1   6 -10    1.80    0.99
   1  -6  10    2.49    0.49
   1  -6  10    3.13    0.50
   1   6  10    1.78    0.70
   1   6  11   65.49    3.38
  -1   6 -11   66.55    2.80
   1  -6  11   70.38    2.80
  -1  -6 -11   63.77    2.96
  -1   6 -11   71.42    2.80
   1  -6  11   66.49    3.94
  -1  -6 -11   66.07    3.96
  -1   6 -11   71.91    2.81
  -1   6 -11   70.57    2.82
  -1   6 -11   69.69    4.22
   1   6  11   64.47    4.12
   1   6  11   61.91    3.35
   1  -6  11   71.73    2.90
   1   6  12   28.23    2.01
  -1   6 -12   28.20    1.54
   1  -6  12   30.34    1.52
  -1  -6 -12   27.02    1.60
  -1  -6 -12   30.36    1.78
  -1   6 -12   31.18    1.55
   1  -6  12   28.49    2.40
  -1  -6 -12   33.53    2.66
  -1   6 -12   29.58    1.53
  -1   6 -12   30.27    1.55
   1   6  12   31.07    2.72
  -1   6 -12   27.01    2.61
   1   6  12   25.95    1.98
   1  -6  12   30.58    1.61
   1   6  13   20.33    1.71
  -1   6 -13   20.40    1.28
   1  -6  13   21.31    1.26
  -1  -6 -13   19.77    1.49
  -1  -6 -13   24.89    1.41
  -1   6 -13   20.96    1.25
  -1  -6 -13   19.42    2.11
  -1   6 -13   20.87    1.25
  -1   6 -13   20.52    1.28
  -1  -6 -13   17.06    2.16
  -1   6 -13   18.49    2.20
   1  -6  13   21.15    1.31
   1   6  13   17.96    1.67
   1  -6  14   44.11    2.15
   1   6  14   45.72    2.73
  -1   6 -14   45.25    2.09
  -1   6 -14   42.39    2.08
   1   6  14   52.85    3.80
   1   6  14   41.77    2.62
  -1   6 -14   46.48    2.13
  -1  -6 -14   42.64    2.17
  -1  -6 -14   48.29    2.21
  -1  -6 -14   46.81    2.33
  -1  -6 -14   38.93    3.26
  -1   6 -14   43.12    2.07
   1  -6  14   49.78    2.14
   1   6  15   71.67    3.70
   1   6  15   86.45    4.89
  -1   6 -15   75.50    3.03
  -1   6 -15   75.83    3.01
   1  -6  15   64.76    2.91
  -1  -6 -15   69.12    3.05
  -1  -6 -15   74.92    3.21
  -1  -6 -15   73.37    3.06
  -1  -6 -15   55.08    4.11
   1   6  15   76.73    4.65
  -1   6 -15   70.62    3.00
   1   6  15   70.61    3.62
  -1   6 -15   73.63    2.99
   1  -6  15   78.75    3.05
   1   6  16    0.87    0.96
  -1  -6 -16    0.91    0.74
   1   6  16   -0.14    1.52
  -1  -6 -16    1.42    0.75
  -1   6 -16    3.28    0.61
  -1   6 -16    1.19    0.67
   1  -6  16    1.64    0.54
   1   6  16    1.13    0.83
   1   6  16    1.29    0.73
  -1  -6 -16    1.13    0.48
   1   6  16    1.34    0.75
  -1  -6 -16    0.19    0.88
  -1   6 -16    1.75    0.65
  -1   6 -16    0.63    0.57
  -1  -6 -17    1.27    0.76
  -1   6 -17    0.80    0.47
  -1   6 -17    0.96    0.66
  -1  -6 -17    0.43    0.85
   1  -6  17    0.39    0.50
   1   6  17    0.50    0.72
  -1  -6 -17    0.46    0.44
   1   6  17    0.31    0.64
   1   6  17    1.12    0.74
  -1   6 -17    0.65    0.55
  -1  -6 -17    0.76    0.72
  -1   6 -17    0.63    0.53
  -1   6 -18   78.49    3.08
  -1   6 -18   77.05    3.03
  -1  -6 -18   81.90    3.20
  -1  -6 -18   82.89    3.21
   1   6  18   70.60    3.62
  -1   6 -18   75.53    3.04
   1   6  18   63.99    3.23
  -1  -6 -18   71.22    2.97
   1   6  18   75.93    3.61
   1  -6  18   81.62    3.09
  -1  -6 -18   80.80    3.18
  -1   6 -18   75.30    3.02
  -1   6 -19   38.65    1.72
  -1   6 -19   38.13    1.77
  -1  -6 -19   39.24    1.86
   1  -6  19   39.97    1.80
   1   6  19   30.52    1.84
   1   6  19   33.50    2.16
  -1  -6 -19   39.90    1.88
   1  -6  19   41.93    1.79
  -1  -6 -19   36.33    1.80
  -1   6 -19   38.75    1.73
  -1  -6 -20    9.11    0.80
  -1   6 -20    8.62    0.76
  -1   6 -20    8.87    0.66
  -1  -6 -20    8.34    0.86
   1  -6  20    9.29    0.73
   1   6  20    5.54    0.70
   1   6  20    6.90    0.91
  -1  -6 -20    8.24    0.76
  -1   6 -20    8.34    0.69
   1  -6  20    7.84    0.70
  -1  -6 -21    8.16    0.73
  -1   6 -21    8.43    0.62
  -1  -6 -21    8.09    0.64
  -1  -6 -21    7.97    0.65
   1  -6  21    7.42    0.60
   1   6  21    7.38    0.83
  -1   6 -21    8.83    0.61
   1  -6  21    8.07    0.62
  -1   6 -21    7.21    0.65
  -1   6 -21    8.67    0.58
   1  -6  22   25.35    1.23
  -1   6 -22   32.20    1.25
   1  -6  22   32.56    1.26
  -1  -6 -22   32.11    1.27
  -1  -6 -22   26.00    1.18
  -1   6 -22   32.31    1.23
  -1   6 -23    6.63    0.37
  -1  -7  22    8.97    0.56
  -1   7  22    8.00    0.68
   1   7 -22    9.80    0.51
   1   7 -22   10.77    0.56
   1  -7 -22   10.20    0.59
   1   7 -21    0.42    0.35
   1  -7 -21   -0.02    0.41
  -1   7  21    0.08    0.26
  -1  -7  21   -0.05    0.31
   1  -7 -21    0.25    0.53
  -1   7  21    0.13    0.40
   1   7 -21    0.46    0.28
   1  -7 -20    2.81    0.58
   1   7 -20    2.60    0.51
   1  -7 -20    2.70    0.71
  -1   7  20    1.51    0.43
   1  -7 -20    2.40    0.38
  -1  -7  20    3.01    0.48
   1   7 -20    2.42    0.41
  -1   7  20    2.96    0.65
   1   7 -19   19.86    1.09
   1   7 -19   20.19    1.11
  -1  -7  19   16.74    0.95
   1  -7 -19   21.11    1.33
   1  -7 -19   17.89    1.06
  -1   7  19   15.44    1.16
  -1  -7  19   22.11    1.17
  -1   7  19   21.58    1.54
   1   7 -19   21.15    1.14
   1  -7 -19   22.57    1.27
   1   7 -18   90.17    3.36
   1   7 -18   90.87    3.38
  -1  -7  18   82.31    3.21
   1  -7 -18   95.37    3.58
  -1   7  18   86.95    3.97
  -1  -7  18   95.89    3.45
   1   7 -18   91.27    3.39
   1  -7 -18   92.09    3.50
   1  -7 -18   82.87    3.38
   1   7 -17    0.15    0.46
   1   7 -17    0.91    0.61
   1  -7 -17    1.00    0.77
   1  -7 -17    0.86    0.52
   1  -7 -17    0.88    0.98
  -1  -7  17    0.53    0.39
  -1   7  17    0.62    0.82
  -1  -7  17    0.76    0.55
   1   7 -17    0.30    0.54
   1   7 -16    3.78    0.64
   1  -7 -16    5.91    0.77
   1  -7 -16    4.75    0.78
   1  -7 -16    3.67    1.04
   1  -7 -16    5.14    0.95
   1   7 -16    3.81    0.72
   1   7 -16    3.63    0.67
   1   7 -16    3.15    0.75
  -1   7  16    3.95    0.93
  -1  -7  16    4.01    0.57
  -1  -7  16    5.77    0.75
  -1   7  15   26.09    1.65
   1  -7 -15   18.38    2.18
  -1   7  15   25.92    2.74
   1  -7 -15   24.67    1.52
   1  -7 -15   25.01    1.55
   1  -7 -15   25.36    1.72
   1   7 -15   24.62    1.43
  -1  -7  15   23.58    1.27
   1  -7 -15   24.56    1.54
   1   7 -15   23.73    1.47
   1   7 -15   22.64    1.39
   1  -7 -15   16.77    2.24
  -1  -7  15   26.00    1.46
   1  -7 -14    5.22    0.81
   1  -7 -14    4.15    1.09
   1  -7 -14    6.83    0.92
   1   7 -14    5.61    0.78
   1   7 -14    5.91    0.86
   1   7 -14    5.60    0.74
   1  -7 -14    4.87    0.88
  -1   7  14    5.66    1.45
  -1   7  14    6.13    1.78
  -1  -7  14    6.10    0.79
   1  -7 -14    3.48    1.32
  -1   7  14    5.63    0.97
  -1   7  13    8.21    1.22
   1  -7 -13    8.84    0.96
   1  -7 -13    7.26    1.20
   1  -7 -13    9.74    1.03
   1   7 -13    8.32    0.88
   1   7 -13    7.92    0.84
   1   7 -13    8.89    0.96
  -1   7  13   11.88    2.15
  -1   7  13   10.14    1.77
  -1  -7  13    8.29    0.84
   1   7 -13    9.94    1.78
   1  -7 -13   10.25    1.86
  -1   7  13   10.26    1.11
  -1   7  12   51.43    2.97
   1  -7 -12   50.12    2.47
   1  -7 -12   46.55    2.56
   1  -7 -12   53.85    2.55
   1   7 -12   53.71    2.37
   1   7 -12   50.88    2.38
   1  -7 -12   49.30    3.55
  -1   7  12   63.25    4.09
  -1  -7  12   55.57    2.39
   1  -7 -12   48.20    3.83
   1   7 -12   53.01    3.87
  -1   7  12   56.76    3.80
  -1   7  12   53.40    2.54
  -1   7  11   12.56    1.39
   1   7 -11   15.73    1.03
   1  -7 -11   13.10    1.16
   1   7 -11   13.61    1.03
   1   7 -11   14.57    1.10
  -1  -7  11   13.90    1.01
   1  -7 -11   13.95    1.76
  -1   7  11   13.69    1.95
  -1   7  11   13.21    2.25
  -1  -7  11   10.99    1.67
  -1   7  11   11.94    1.14
   1   7 -11   12.62    1.98
   1  -7 -10    8.79    1.86
   1   7 -10   11.39    1.81
   1   7 -10   10.38    0.89
   1   7 -10   10.68    0.95
  -1  -7  10    9.85    0.83
  -1   7  10   14.10    2.24
   1  -7 -10   13.37    1.64
  -1   7  10   11.31    1.73
  -1  -7  10    7.45    1.46
  -1   7  10   11.16    1.05
  -1   7  10    9.52    1.24
   1   7 -10    9.90    0.84
   1   7  -9  225.55    9.72
   1  -7  -9  240.46   10.08
   1   7  -9  223.77    7.87
   1   7  -9  224.29    7.88
  -1  -7   9  234.29    7.89
  -1   7   9  246.83    9.64
   1  -7  -9  226.68    9.38
  -1  -7   9  208.11    9.38
  -1   7   9  211.40    7.98
   1   7  -9  225.98    7.87
   1   7  -8   94.39    3.58
   1   7  -8  104.11    5.31
   1  -7  -8   93.11    5.36
   1   7  -8   94.69    3.60
  -1  -7   8   99.21    3.60
  -1   7   8  104.03    5.14
   1  -7  -8   96.12    4.86
   1  -7  -8   84.59    3.67
  -1   7   8   84.56    3.66
   1   7  -7   70.61    2.83
   1  -7  -7   70.52    4.42
   1   7  -7   72.36    4.25
   1   7  -7   72.45    2.85
  -1  -7   7   75.05    2.83
   1  -7  -7   74.06    4.02
   1  -7  -7   63.37    3.56
  -1   7   7   75.94    4.19
   1  -7  -7   66.76    2.94
  -1   7   7   67.39    2.93
   1  -7  -6  231.69    9.25
   1   7  -6  212.47    8.81
   1   7  -6  208.28    7.14
  -1  -7   6  205.58    7.09
   1  -7  -6  213.17    8.49
   1  -7  -6  190.92    8.10
  -1   7   6  238.91    8.76
  -1   7   6  190.74    7.24
   1   7  -6  207.70    7.14
  -1   7   6  192.58    7.21
   1   7  -5    0.55    0.93
   1  -7  -5    0.99    1.26
   1   7  -5   -0.13    0.40
  -1   7   5    0.22    0.33
   1  -7  -5    0.53    0.82
  -1   7   5    0.19    1.35
   1  -7  -5   -0.09    0.62
  -1   7   5    0.09    0.49
  -1   7   5    0.07    0.40
   1   7  -5    1.44    0.39
   1   7  -4   41.26    1.84
  -1   7   4   41.60    1.94
   1   7  -4   45.61    3.08
   1  -7  -4   45.83    3.24
   1   7  -4   41.32    1.83
  -1   7   4   40.27    2.07
   1  -7  -4   47.97    2.80
  -1   7   4   46.48    2.99
   1  -7  -4   42.58    2.80
   1  -7  -4   39.91    1.93
  -1   7   4   41.19    1.93
   1  -7  -3   45.06    1.76
   1  -7  -3   38.04    2.99
   1   7  -3   34.40    1.65
   1   7  -3   34.95    1.67
  -1   7   3   36.81    1.76
   1  -7  -3   41.13    2.54
  -1   7   3   42.06    2.81
  -1   7   3   37.90    1.78
   1  -7  -3   36.20    1.77
  -1   7   2   76.64    4.03
  -1   7   2   73.55    3.01
  -1   7   2   72.15    2.98
   1   7  -2   73.96    2.95
   1  -7  -2   85.59    2.99
   1  -7  -2   79.15    4.42
  -1   7   1  123.02    5.23
  -1   7   1  107.91    4.04
   1   7  -1  101.96    3.98
  -1   7   1  103.46    4.01
   1  -7  -1  121.37    4.04
  -1   7   1  101.13    4.50
   1  -7   0    2.55    0.42
   1   7   0    4.11    0.77
   1   7   0    1.77    1.30
  -1   7   0    2.47    1.30
  -1   7   0    1.71    0.51
   1   7   0    1.88    0.42
  -1   7   0    1.96    0.42
  -1   7  -1    0.96    0.34
   1   7   1    0.40    0.44
   1  -7   1    1.08    0.35
   1   7   1    1.07    1.28
  -1  -7  -1    0.72    0.50
   1   7   1    0.51    0.59
   1  -7   1    0.45    0.30
   1   7   1    0.71    0.40
  -1   7  -2   13.05    0.87
   1   7   2   14.61    0.97
   1   7   2   14.55    1.93
  -1  -7  -2   12.65    1.30
   1   7   2   13.09    1.07
  -1   7  -3    6.05    0.60
   1  -7   3    7.22    1.41
  -1  -7  -3    7.30    1.00
   1   7   3    5.66    1.03
   1   7   3    5.22    1.55
   1   7   3    5.46    0.67
  -1  -7  -3    5.68    1.43
   1   7   3    5.96    0.73
  -1   7  -4   10.64    0.76
   1  -7   4   12.42    0.79
  -1  -7  -4   10.32    1.22
   1  -7   4    8.44    1.58
   1   7   4    7.13    1.70
   1   7   4    7.32    0.80
   1   7   4    7.65    0.86
   1   7   4   10.82    1.35
  -1   7  -4    8.89    1.45
  -1  -7  -4   14.25    1.99
   1   7   5    0.29    0.39
   1  -7   5    0.75    0.36
   1   7   5   -0.19    0.86
  -1  -7  -5    0.17    0.53
   1  -7   5    0.69    1.04
  -1   7  -5    0.96    0.98
  -1  -7  -5    0.35    1.19
   1   7   5    0.48    0.55
  -1  -7  -5    2.96    0.67
  -1   7  -5    0.83    0.40
  -1   7  -5    0.72    0.37
  -1   7  -6  430.54   14.24
  -1  -7  -6  431.54   14.38
  -1   7  -6  443.81   15.97
   1   7   6  456.16   15.79
  -1  -7  -6  462.26   16.24
   1   7   6  402.32   14.31
   1  -7   6  447.57   16.14
  -1  -7  -6  444.28   15.59
  -1  -7  -6  413.30   14.31
   1  -7   6  423.65   14.25
  -1   7  -6  414.15   14.14
   1  -7   7  126.41    4.52
  -1  -7  -7  130.40    5.76
   1  -7   7  127.57    6.11
  -1  -7  -7  121.10    4.58
  -1   7  -7  121.17    4.47
   1   7   7  112.74    4.99
  -1  -7  -7  124.23    4.64
   1   7   7  115.23    4.76
  -1   7  -7  116.75    4.38
   1   7   7  118.30    4.58
   1   7   7  132.82    5.94
  -1  -7  -7  136.32    6.30
  -1   7  -7  118.86    5.87
  -1   7  -7  116.28    4.39
   1  -7   8    2.00    0.47
  -1  -7  -8    2.02    0.83
   1  -7   8    1.87    1.06
   1   7   8    3.53    1.19
  -1  -7  -8    1.96    0.74
  -1   7  -8    1.71    0.46
   1   7   8    2.31    0.71
  -1   7  -8    1.32    0.44
  -1   7  -8    1.89    0.51
  -1  -7  -8    1.83    0.82
  -1  -7  -8    1.55    1.29
  -1   7  -8    1.82    1.08
   1   7   8    2.25    0.69
   1   7   8    1.82    0.51
  -1   7  -8    2.39    0.49
   1   7   9   12.43    1.12
   1   7   9   13.57    1.86
   1  -7   9   14.02    1.93
  -1  -7  -9   14.44    1.69
   1  -7   9   14.62    1.01
  -1  -7  -9   11.05    1.10
  -1   7  -9   14.07    0.97
  -1   7  -9   13.30    0.95
  -1  -7  -9   13.28    1.23
  -1   7  -9   17.66    2.01
  -1  -7  -9   13.49    2.03
   1   7   9   10.64    1.22
  -1   7  -9   13.62    0.96
  -1   7  -9   13.88    0.94
   1   7  10   81.15    4.04
  -1   7 -10   89.57    3.44
  -1   7 -10   87.88    3.48
   1  -7  10   90.66    3.41
  -1  -7 -10   85.60    3.67
  -1   7 -10   85.10    4.95
   1   7  10   92.73    5.05
   1   7  10   87.00    3.64
  -1  -7 -10   85.20    4.71
   1  -7  10   90.08    4.95
  -1   7 -10   88.54    3.42
   1  -7  10   92.08    3.56
   1   7  10   77.98    4.04
   1   7  11  253.15   10.00
  -1   7 -11  267.77    9.29
  -1   7 -11  276.08    9.26
  -1  -7 -11  258.76    9.43
  -1   7 -11  268.77   11.20
   1   7  11  277.54   11.28
   1  -7  11  274.91    9.22
  -1  -7 -11  250.56   10.82
   1  -7  11  265.92   10.99
  -1   7 -11  273.99    9.23
   1   7  11  230.33    9.92
   1  -7  11  276.46    9.38
   1   7  12   40.36    2.55
  -1   7 -12   43.55    2.02
  -1   7 -12   41.43    1.99
  -1  -7 -12   39.50    2.10
  -1  -7 -12   42.54    2.26
  -1   7 -12   38.96    3.22
   1   7  12   47.40    3.47
   1  -7  12   44.59    1.97
  -1  -7 -12   38.98    3.06
  -1   7 -12   41.21    1.96
   1   7  12   38.52    2.56
   1  -7  12   45.38    2.10
   1   7  13    0.31    0.70
  -1   7 -13    0.14    0.51
  -1   7 -13    0.48    0.62
  -1  -7 -13    0.61    0.59
  -1  -7 -13    0.38    0.95
  -1   7 -13    1.70    1.05
  -1  -7 -13    0.62    0.96
   1   7  13    0.74    1.05
  -1  -7 -13    0.13    0.74
   1   7  13    0.63    0.77
   1  -7  13    1.00    0.57
   1  -7  13    0.63    0.47
  -1   7 -13    0.76    0.54
   1  -7  14   24.84    1.45
   1   7  14   19.76    1.77
  -1  -7 -14   17.28    2.08
   1  -7  14   23.19    1.39
  -1   7 -14   25.23    1.44
  -1   7 -14   26.03    1.41
  -1  -7 -14   20.94    1.43
  -1  -7 -14   23.74    1.64
  -1  -7 -14   20.47    1.39
   1   7  14   23.56    2.53
  -1  -7 -14   19.71    2.32
  -1   7 -14   23.93    1.36
   1  -7  14   26.35    1.36
   1   7  14   22.18    1.81
   1   7  15   15.19    1.50
  -1  -7 -15   14.38    1.12
  -1  -7 -15   16.14    1.40
  -1   7 -15   17.41    1.13
   1  -7  15   16.50    1.08
  -1   7 -15   16.20    1.09
  -1   7 -15   16.08    1.18
  -1  -7 -15   15.48    1.16
   1   7  15   17.34    1.57
   1  -7  15   18.53    1.21
   1  -7  15   15.80    1.06
  -1  -7 -16    1.67    0.87
  -1  -7 -16    1.92    0.57
   1   7  16    0.75    0.68
  -1   7 -16    2.03    0.55
  -1   7 -16    1.58    0.66
  -1  -7 -16    2.24    0.79
  -1   7 -16    1.62    0.56
   1  -7  16    1.32    0.48
   1   7  16    1.40    0.78
   1  -7  16    1.62    0.58
   1   7  16    1.10    0.69
  -1  -7 -17    3.47    0.94
   1   7  17    3.04    0.77
  -1  -7 -17    3.04    0.58
  -1  -7 -17    4.11    0.82
  -1   7 -17    3.57    0.58
  -1   7 -17    4.25    0.72
  -1  -7 -17    4.09    0.81
  -1   7 -17    3.72    0.60
   1   7  17    2.85    0.85
   1  -7  17    4.24    0.59
  -1   7 -17    4.06    0.63
   1   7  17    3.31    0.80
  -1  -7 -18    2.51    0.81
  -1  -7 -18    1.28    0.41
   1   7  18    0.79    0.61
  -1  -7 -18    1.61    0.66
  -1   7 -18    1.34    0.44
  -1   7 -18    1.13    0.55
  -1   7 -18    1.20    0.47
  -1  -7 -18    2.16    0.68
   1   7  18    1.96    0.74
   1  -7  18    1.51    0.45
  -1   7 -18    1.81    0.49
   1   7  18    1.70    0.66
  -1   7 -19    1.95    0.45
  -1  -7 -19    0.95    0.53
  -1  -7 -19    1.86    0.59
  -1  -7 -19    1.25    0.32
   1   7  19    1.25    0.51
   1  -7  19    1.52    0.43
  -1  -7 -19    2.15    0.69
   1   7  19    0.83    0.54
  -1   7 -19    1.72    0.42
   1   7  20    0.05    0.36
  -1   7 -20   -0.03    0.34
  -1  -7 -20    0.36    0.43
   1  -7  20    0.36    0.28
   1  -7  20    0.07    0.23
  -1  -7 -20    0.09    0.53
   1   7  20    0.07    0.41
  -1   7 -20    0.02    0.30
   1  -7  21   15.40    0.78
  -1  -7 -21   15.62    0.77
  -1   7 -21   15.46    0.72
  -1  -7 -21   17.49    0.79
   1  -7  21   14.00    0.80
  -1  -7 -21   15.18    0.79
   1   7  21   15.06    0.94
  -1   7 -21   15.78    0.75
   1  -7  22   45.01    1.81
  -1   7 -22   53.58    1.78
   1  -8 -21   34.81    1.26
   1   8 -21   32.46    1.20
   1   8 -21   32.50    1.19
   1  -8 -21   32.28    1.26
  -1  -8  20   29.09    1.17
   1   8 -20   28.81    1.12
   1  -8 -20   30.71    1.26
  -1  -8  20   23.35    1.14
  -1   8  20   19.28    1.10
   1   8 -20   28.26    1.13
   1  -8 -20   28.47    1.21
   1  -8 -20   19.62    1.01
   1   8 -19   53.33    2.03
   1  -8 -19   55.16    2.13
   1   8 -19   51.22    2.03
   1  -8 -19   55.65    2.17
   1  -8 -19   47.99    2.02
  -1  -8  19   58.41    2.10
   1  -8 -18    3.09    0.51
  -1   8  18    2.28    0.58
   1   8 -18    3.20    0.50
   1   8 -18    3.37    0.56
   1  -8 -18    2.98    0.70
   1  -8 -18    3.91    0.87
  -1  -8  18    3.47    0.53
   1  -8 -18    3.15    0.65
   1  -8 -17  155.25    5.80
   1   8 -17  157.36    5.71
   1   8 -17  160.14    5.71
   1  -8 -17  164.72    5.88
  -1  -8  17  168.55    5.79
   1  -8 -17  163.18    5.82
   1  -8 -16   30.21    1.65
   1   8 -16   30.59    1.57
   1   8 -16   31.99    1.56
  -1   8  16   28.39    2.03
   1  -8 -16   32.64    1.85
  -1  -8  16   34.77    1.64
  -1  -8  16   25.99    1.51
  -1   8  16   32.66    1.78
   1  -8 -16   33.69    1.72
   1  -8 -15   64.79    2.94
   1   8 -15   69.31    2.84
   1   8 -15   66.41    2.81
  -1   8  15   66.28    3.43
   1  -8 -15   69.92    3.08
   1  -8 -15   68.24    2.98
  -1  -8  15   70.86    2.87
  -1   8  15   70.49    3.02
   1  -8 -15   68.02    2.93
   1  -8 -14   26.52    1.61
   1  -8 -14   24.97    1.61
   1  -8 -14   24.54    1.73
   1   8 -14   26.54    1.48
   1   8 -14   27.05    1.46
  -1   8  14   26.10    2.00
  -1  -8  14   28.50    1.51
   1  -8 -14   25.08    1.56
  -1   8  14   25.54    1.66
   1  -8 -13    5.25    0.86
   1  -8 -13    4.55    0.82
   1  -8 -13    4.43    1.12
   1  -8 -13    1.52    1.05
   1   8 -13    5.22    1.49
   1   8 -13    4.25    0.69
  -1   8  13    4.84    1.03
  -1   8  13    6.68    1.02
  -1   8  13    6.85    1.48
   1  -8 -13    4.12    1.20
  -1   8  13    3.61    1.72
   1   8 -13    4.65    0.73
  -1  -8  13    5.65    0.71
   1  -8 -12   63.57    2.91
   1  -8 -12   68.00    2.98
   1  -8 -12   49.02    4.08
  -1   8  12   65.62    4.22
   1   8 -12   63.03    4.31
  -1   8  12   61.01    3.40
   1   8 -12   65.89    2.75
  -1   8  12   65.27    2.96
   1  -8 -12   47.17    3.87
  -1   8  12   77.91    4.54
  -1  -8  12   65.30    2.75
   1   8 -12   65.38    2.76
   1  -8 -11    7.81    0.99
   1   8 -11    8.20    1.64
   1   8 -11    8.43    0.83
  -1   8  11    7.06    1.16
  -1   8  11    7.65    1.03
  -1  -8  11    4.98    1.34
   1  -8 -11    6.36    1.47
  -1   8  11   10.14    1.69
  -1   8  11    8.52    1.95
   1   8 -11    8.08    0.85
  -1  -8  11    8.78    0.82
   1  -8 -10    0.66    1.49
   1   8 -10    1.51    1.18
   1   8 -10    0.31    0.47
  -1   8  10    0.16    0.67
  -1   8  10    0.09    0.79
   1  -8 -10   -0.13    0.78
  -1  -8  10    0.66    1.06
  -1   8  10    0.54    0.93
  -1   8  10   -0.65    1.64
   1   8 -10    0.55    0.54
  -1  -8  10    0.44    0.43
  -1   8   9  126.72    6.20
   1   8  -9  125.96    6.52
   1  -8  -9  124.98    6.72
   1   8  -9  125.27    4.69
  -1   8   9  111.10    5.31
  -1   8   9  119.94    4.83
   1  -8  -9  120.37    6.13
  -1  -8   9  116.40    6.24
  -1   8   9  141.40    6.52
  -1  -8   9  132.16    4.68
   1   8  -9  123.34    4.68
   1   8  -8   26.46    1.50
  -1  -8   8   29.17    1.48
  -1   8   8   31.01    2.89
  -1  -8   8   30.68    2.76
   1  -8  -8   27.21    2.45
   1   8  -8   27.32    1.50
  -1   8   8   26.76    1.68
   1  -8  -8   28.43    1.73
   1   8  -8   28.64    2.74
  -1   8   8   27.16    2.42
   1  -8  -8   30.37    3.08
   1   8  -7   67.25    4.29
   1  -8  -7   67.05    4.51
  -1   8   7   65.18    3.90
   1   8  -7   66.55    2.77
  -1   8   7   63.51    2.89
   1  -8  -7   54.02    3.52
  -1   8   7   71.22    4.25
   1  -8  -7   65.14    3.99
   1   8  -7   68.28    2.78
  -1  -8   7   67.07    2.70
   1  -8  -6    6.30    1.78
   1  -8  -6    6.71    0.69
   1   8  -6    8.13    1.60
   1   8  -6    8.67    0.78
  -1   8   6    6.54    0.89
   1  -8  -6    6.02    1.22
  -1   8   6    6.75    1.79
   1  -8  -6    7.01    1.27
  -1   8   6    5.81    1.23
  -1  -8   6    6.37    0.63
   1   8  -6    7.19    0.76
   1  -8  -5   90.50    3.51
   1   8  -5   95.90    5.17
  -1   8   5   98.12    4.68
   1  -8  -5  103.00    5.56
  -1   8   5   87.85    3.68
   1   8  -5   93.41    3.56
  -1   8   5   86.26    3.83
  -1   8   5   87.22    3.64
  -1   8   5  101.24    5.06
   1  -8  -5   97.82    4.85
   1  -8  -5   82.59    4.61
   1   8  -5   89.13    3.52
   1   8  -4   25.31    1.37
  -1   8   4   25.65    2.48
   1  -8  -4   25.48    2.28
  -1   8   4   23.64    1.46
  -1   8   4   24.25    1.58
  -1   8   4   24.87    1.48
   1  -8  -4   24.60    1.38
   1  -8  -4   24.62    1.51
   1  -8  -4   26.96    1.36
  -1   8   4   24.72    2.05
   1  -8  -4   25.58    2.72
   1   8  -4   27.34    2.52
   1   8  -3   61.70    2.55
  -1   8   3   68.49    3.88
   1  -8  -3   65.69    3.85
  -1   8   3   57.65    2.64
  -1   8   3   58.18    2.81
   1  -8  -3   60.35    2.59
  -1   8   3   63.74    2.66
   1  -8  -3   59.37    2.64
   1  -8  -3   56.17    2.48
   1   8  -3   70.29    4.10
   1  -8  -3   63.82    4.19
  -1   8   3   60.60    3.28
   1  -8  -2    3.60    0.73
  -1   8   2    3.74    0.63
   1  -8  -2    3.05    0.48
   1  -8  -2    4.54    1.55
  -1   8   2    2.55    0.56
   1   8  -2    2.09    0.51
   1  -8  -2    4.16    0.57
  -1   8   2    3.30    0.66
   1  -8  -2    4.17    1.27
  -1   8   2    2.76    1.40
   1   8  -2    2.07    0.61
   1   8  -1   45.63    2.16
  -1   8   1   48.14    2.20
   1  -8  -1   48.13    2.20
   1  -8  -1   55.07    3.79
   1  -8  -1   48.81    2.10
  -1   8   1   48.04    2.18
  -1   8   1   47.33    2.39
   1  -8  -1   50.13    3.39
  -1   8   1   54.68    3.37
  -1   8   0   17.37    1.16
   1  -8   0   20.25    1.20
   1   8   0   18.46    1.18
   1  -8   0   14.99    1.01
   1   8   0   18.67    1.36
  -1   8   0   16.93    1.26
   1  -8   0   18.41    2.07
  -1   8   0   17.59    1.12
   1   8   1   34.28    1.74
  -1  -8  -1   35.46    1.69
   1  -8   1   31.43    1.71
  -1   8  -1   37.45    1.78
  -1   8  -1   32.74    1.68
   1   8   1   34.50    1.97
   1  -8   1   34.81    2.86
   1   8   1   37.63    2.92
   1   8   2   19.39    1.27
  -1  -8  -2   19.62    1.16
   1  -8   2   21.25    1.30
  -1   8  -2   19.50    1.20
   1   8   2   23.51    1.83
  -1  -8  -2   24.33    2.54
   1   8   2   21.92    1.50
  -1  -8  -2   20.20    1.71
   1   8   2   23.53    2.43
   1  -8   3  143.35    5.39
   1   8   3  167.53    7.13
  -1  -8  -3  156.74    6.49
   1  -8   3  144.22    7.10
  -1  -8  -3  168.04    7.41
   1   8   3  165.74    6.59
  -1   8  -3  157.22    7.13
  -1   8  -3  151.40    5.45
  -1   8  -3  140.24    5.30
   1   8   3  153.06    5.89
   1  -8   3  149.36    5.60
   1   8   3  149.92    5.54
   1  -8   4  422.34   14.28
   1  -8   4  438.09   16.37
   1   8   4  487.55   16.24
  -1  -8  -4  446.01   15.58
  -1   8  -4  432.84   16.14
  -1  -8  -4  473.53   16.56
   1   8   4  451.13   15.68
  -1   8  -4  422.58   14.30
  -1   8  -4  394.21   14.15
   1   8   4  419.21   14.39
   1   8   4  432.15   14.80
   1  -8   5    4.13    0.58
  -1  -8  -5    6.44    1.11
   1   8   5    7.39    1.96
   1  -8   5    4.47    1.42
   1   8   5    7.58    1.32
  -1  -8  -5    7.40    1.79
  -1   8  -5    4.01    1.24
  -1   8  -5    4.91    0.64
  -1   8  -5    3.81    0.57
   1   8   5    7.28    0.91
  -1  -8  -5    7.75    0.97
  -1  -8  -6   51.93    2.51
  -1   8  -6   53.74    2.29
  -1  -8  -6   52.66    2.58
   1  -8   6   53.58    2.36
   1   8   6   64.75    4.01
  -1  -8  -6   53.44    3.36
   1  -8   6   59.84    3.96
  -1   8  -6   57.33    2.40
   1   8   6   52.66    2.50
  -1   8  -6   56.25    3.73
  -1  -8  -6   58.52    4.01
   1   8   6   53.62    3.47
  -1  -8  -7    0.27    0.76
   1   8   7   -0.10    0.45
  -1  -8  -7    0.73    0.92
  -1   8  -7    0.26    1.03
  -1  -8  -7   -0.43    1.34
  -1   8  -7    0.33    0.48
   1   8   7    1.03    0.63
   1   8   7    0.52    0.69
   1  -8   7   -0.70    1.19
   1   8   7    0.36    0.95
  -1  -8  -7    0.11    0.63
   1  -8   7    0.54    0.48
  -1   8  -7    0.25    0.41
  -1   8  -8   68.16    2.84
  -1  -8  -8   71.50    3.18
   1  -8   8   72.09    2.97
   1  -8   8   73.00    4.51
  -1  -8  -8   67.56    4.11
  -1   8  -8   74.68    2.96
   1   8   8   68.61    3.51
   1   8   8   68.29    3.08
  -1  -8  -8   67.80    3.06
  -1  -8  -8   82.22    4.80
   1   8   8   73.85    4.36
  -1   8  -8   69.03    4.40
  -1   8  -9  322.65   11.52
  -1  -8  -9  340.63   11.83
   1  -8   9  349.52   11.69
  -1  -8  -9  345.11   13.33
   1  -8   9  349.67   13.70
   1   8   9  308.95   12.27
  -1   8  -9  356.01   11.65
   1   8   9  338.11   11.80
  -1  -8  -9  332.76   11.73
   1   8   9  368.99   13.68
  -1   8  -9  344.09   13.61
  -1  -8  -9  362.55   13.92
  -1  -8 -10    7.48    1.21
  -1   8 -10    9.66    1.69
  -1   8 -10   10.37    0.90
   1   8  10    7.43    1.10
  -1   8 -10    9.86    0.86
   1   8  10   10.14    1.80
   1  -8  10    9.35    1.66
  -1  -8 -10    7.54    1.40
   1   8  10    8.32    1.20
   1  -8  10   10.76    0.94
   1   8  10    9.15    1.11
  -1  -8 -11  113.81    4.62
   1   8  11  129.29    6.34
  -1   8 -11  108.29    6.00
   1   8  11  113.87    5.09
  -1   8 -11  118.34    4.43
  -1   8 -11  115.08    4.34
  -1  -8 -11  109.24    5.82
   1  -8  11  106.99    5.86
   1  -8  11  119.76    4.49
   1   8  11  108.48    5.11
   1  -8  11  118.08    4.56
  -1  -8 -12   18.16    1.53
  -1  -8 -12   18.95    1.35
  -1   8 -12   18.07    2.16
   1   8  12   20.11    2.27
   1   8  12   17.07    1.59
  -1   8 -12   20.28    1.24
   1  -8  12   19.43    1.28
   1   8  12   17.42    1.69
  -1  -8 -12   15.59    1.90
   1  -8  12   19.03    1.27
  -1   8 -12   17.93    1.17
  -1   8 -13   20.53    1.23
  -1  -8 -13   20.30    1.55
  -1  -8 -13   20.01    1.38
  -1   8 -13   21.86    1.29
   1   8  13   20.70    1.70
   1   8  13   18.04    1.71
   1  -8  13   21.67    1.34
   1  -8  13   20.25    1.30
   1  -8  14    0.22    0.41
  -1  -8 -14   -0.04    0.92
  -1  -8 -14   -0.07    0.57
  -1   8 -14    0.17    0.50
   1  -8  14    0.11    0.53
   1   8  14   -0.07    0.73
  -1   8 -14    0.55    0.51
   1   8  14    0.07    0.64
  -1  -8 -14    0.60    0.57
  -1  -8 -15    5.16    1.02
  -1  -8 -15    4.39    0.70
  -1   8 -15    4.57    0.64
   1  -8  15    4.99    0.70
   1   8  15    3.72    0.92
  -1   8 -15    4.84    0.67
   1   8  15    4.46    0.89
  -1  -8 -15    5.03    0.72
  -1  -8 -16    0.13    0.81
  -1   8 -16   -0.07    0.44
   1   8  16   -0.06    0.62
   1  -8  16    0.19    0.48
   1   8  16   -0.17    0.58
  -1   8 -16   -0.11    0.43
   1   8  16   -0.19    0.62
  -1  -8 -16   -0.32    0.48
   1   8  17   20.78    1.45
  -1  -8 -17   23.86    1.27
   1  -8  17   19.42    1.26
  -1  -8 -17   27.79    1.46
  -1  -8 -17   25.43    1.40
  -1  -8 -17   24.98    1.39
  -1   8 -17   25.46    1.23
   1   8  17   23.50    1.59
  -1   8 -17   24.44    1.26
   1   8  17   23.54    1.62
   1  -8  17   27.42    1.36
  -1  -8 -18   29.24    1.33
   1   8  18   24.78    1.49
   1  -8  18   22.69    1.19
  -1  -8 -18   33.04    1.50
   1  -8  18   26.05    1.39
  -1  -8 -18   33.58    1.50
  -1   8 -18   30.51    1.31
  -1  -8 -18   29.43    1.45
   1   8  18   27.93    1.67
  -1   8 -18   31.05    1.36
   1  -8  18   33.55    1.44
   1   8  18   28.91    1.70
   1   8  19   32.71    1.60
  -1  -8 -19   30.53    1.35
  -1   8 -19   40.13    1.45
  -1  -8 -19   43.31    1.59
   1  -8  19   35.10    1.55
  -1  -8 -19   43.73    1.60
  -1  -8 -19   46.22    1.65
   1   8  19   40.70    1.80
  -1   8 -19   43.68    1.53
   1  -8  19   43.13    1.59
  -1  -8 -20    3.73    0.39
  -1  -8 -20    4.49    0.45
   1   8  20    5.02    0.49
  -1   8 -20    4.70    0.38
   1  -8  20    3.63    0.37
  -1  -8 -20    4.57    0.48
  -1   9  19    1.69    0.38
   1   9 -19    1.96    0.29
   1   9 -19    1.37    0.29
   1  -9 -19    1.35    0.25
  -1   9  19    1.08    0.33
  -1  -9  19    1.09    0.28
   1  -9 -19    1.83    0.50
  -1  -9  19    1.01    0.21
  -1   9  18  172.84    6.10
   1   9 -18  179.55    5.73
   1   9 -18  174.70    5.70
   1  -9 -18  171.01    5.76
  -1   9  18  127.26    5.77
  -1  -9  18  184.97    5.75
   1  -9 -18  193.84    5.84
  -1  -9  18  139.04    5.68
   1  -9 -17    5.13    0.81
   1   9 -17    4.59    0.53
  -1   9  17    5.56    0.78
   1   9 -17    5.67    0.59
  -1   9  17    3.27    0.66
   1  -9 -17    5.41    0.59
  -1  -9  17    4.81    0.55
   1  -9 -17    5.97    0.66
   1  -9 -16   34.45    1.76
   1   9 -16   31.89    1.52
  -1   9  16   34.54    1.98
   1   9 -16   32.73    1.53
   1  -9 -16   32.79    1.63
  -1  -9  16   31.69    1.52
   1  -9 -16   33.64    1.61
   1  -9 -15    7.82    0.84
   1  -9 -15    6.32    1.03
   1  -9 -15    5.03    0.81
   1   9 -15    7.85    0.74
  -1   9  15    7.26    1.01
   1   9 -15    7.61    0.71
   1  -9 -15    6.21    0.77
  -1  -9  15    7.51    0.71
  -1   9  15    6.88    0.93
  -1  -9  15    7.28    0.71
   1  -9 -15    6.16    0.77
   1  -9 -14   15.22    1.38
   1  -9 -14   15.60    1.19
   1   9 -14   15.75    1.06
  -1   9  14   15.74    1.45
   1   9 -14   16.71    1.06
   1  -9 -14   16.58    1.19
  -1  -9  14   14.86    1.03
  -1  -9  14   15.41    1.09
  -1   9  14   18.05    1.32
   1  -9 -14   15.49    1.13
   1  -9 -13   42.54    2.02
   1  -9 -13   44.31    2.14
  -1   9  13   41.78    2.52
   1   9 -13   41.91    1.95
   1  -9 -13   45.15    2.17
  -1  -9  13   46.15    1.98
  -1   9  13   46.23    2.21
   1   9 -13   42.88    1.95
   1  -9 -12   58.08    2.61
   1  -9 -12   61.69    2.69
  -1   9  12   54.20    3.03
   1   9 -12   59.73    2.46
  -1  -9  12   61.84    2.44
  -1   9  12   50.54    3.03
  -1   9  12   57.44    2.63
   1   9 -12   60.41    2.45
   1  -9 -11   23.43    1.56
  -1   9  11   23.26    1.90
   1   9 -11   22.88    1.33
  -1   9  11   21.16    1.91
  -1  -9  11   25.52    1.34
  -1   9  11   22.93    1.58
   1   9 -11   21.90    1.33
   1  -9 -10   50.46    2.43
  -1   9  10   46.01    3.37
   1   9 -10   48.81    3.65
  -1   9  10   45.95    2.78
   1   9 -10   51.34    2.23
  -1  -9  10   51.62    2.18
  -1  -9  10   50.15    3.55
  -1   9  10   53.22    3.70
   1  -9 -10   42.29    3.24
   1   9 -10   49.94    2.21
  -1   9  10   53.83    2.46
  -1   9   9   28.92    2.55
   1   9  -9   29.64    2.84
   1  -9  -9   18.66    1.28
   1  -9  -9   26.57    2.92
  -1   9   9   28.05    2.06
  -1  -9   9   29.33    1.45
  -1   9   9   31.30    2.91
   1  -9  -9   20.60    2.20
  -1  -9   9   24.27    2.54
   1   9  -9   26.46    1.49
  -1   9   9   26.74    1.70
  -1   9   8   33.69    2.71
   1  -9  -8   23.91    1.49
   1  -9  -8   33.78    3.28
   1   9  -8   37.01    3.11
  -1   9   8   33.35    2.29
  -1  -9   8   30.61    2.86
  -1   9   8   40.60    3.20
  -1  -9   8   32.51    1.60
   1   9  -8   32.25    1.66
  -1   9   8   34.51    1.92
   1  -9  -7    4.35    0.59
   1   9  -7    4.18    1.33
   1  -9  -7    7.06    1.88
  -1   9   7    5.38    1.81
  -1  -9   7    4.69    1.41
  -1   9   7    5.62    1.30
  -1  -9   7    4.23    0.58
   1   9  -7    4.54    0.72
  -1   9   7    5.89    0.96
   1  -9  -6   44.12    2.18
  -1   9   6   56.67    3.41
   1  -9  -6   57.15    4.23
   1   9  -6   55.33    3.85
   1  -9  -6   44.21    3.21
  -1   9   6   62.09    3.89
  -1  -9   6   57.35    3.93
   1   9  -6   51.95    2.31
  -1   9   6   54.66    2.54
   1  -9  -5    1.01    0.43
   1  -9  -5   -0.16    1.57
   1   9  -5    2.03    1.16
  -1   9   5    0.85    0.59
   1  -9  -5    0.96    0.91
  -1   9   5    1.36    1.64
  -1   9   5    0.54    0.73
   1  -9  -5    1.26    0.44
   1   9  -5    0.46    0.52
   1   9  -4   55.50    2.59
   1   9  -4   64.65    2.71
  -1   9   4   59.87    2.74
   1  -9  -4   65.76    4.00
  -1   9   4   69.92    4.11
  -1   9   4   56.98    2.73
   1  -9  -4   60.00    2.76
  -1   9   4   62.99    2.96
   1  -9  -4   68.95    4.61
   1  -9  -4   54.45    2.48
   1   9  -4   63.47    4.18
  -1   9   3    0.28    0.46
   1   9  -3    0.06    0.49
   1  -9  -3    0.58    0.39
  -1   9   3    0.48    0.68
   1  -9  -3   -0.65    1.03
  -1   9   3   -1.07    1.56
  -1   9   3    0.04    0.55
   1  -9  -3    0.12    0.75
   1   9  -3   -0.04    0.64
   1  -9  -3    0.16    1.44
   1   9  -3    1.56    1.29
   1  -9  -3    0.32    0.37
   1  -9  -2    9.09    1.07
  -1   9   2    9.25    0.96
  -1   9   2    9.72    1.04
   1   9  -2   11.71    1.15
   1  -9  -2    9.94    1.73
   1  -9  -2    9.96    0.81
   1  -9  -2   10.53    2.08
   1  -9  -2    9.80    0.89
  -1   9   2   10.93    1.08
   1   9  -2    9.62    0.98
   1  -9  -1    1.99    0.79
  -1   9   1    1.78    0.59
   1   9  -1    1.09    0.58
  -1   9   1    1.35    0.56
   1  -9  -1    2.89    1.26
   1  -9  -1    0.95    1.51
  -1   9   1    1.00    0.70
   1   9  -1    0.67    0.66
   1  -9  -1    1.06    0.47
  -1  -9   1    1.22    0.49
  -1   9   0   24.82    1.51
  -1   9   0   24.97    1.68
   1   9   0   25.28    1.74
   1  -9   0   26.31    2.64
  -1  -9   0   31.88    3.01
   1  -9   0   27.70    2.92
  -1   9   0   24.53    1.55
   1   9   0   25.70    1.56
  -1  -9   0   24.46    1.45
   1  -9   0   24.77    1.50
  -1   9  -1  209.36    7.46
   1   9   1  210.85    7.88
  -1   9  -1  200.78    7.76
   1  -9   1  202.82    9.26
  -1  -9  -1  232.12    9.71
   1   9   1  207.08    7.47
   1  -9   1  207.76    7.52
  -1  -9  -1  200.90    7.39
  -1   9  -1  211.86    7.47
  -1   9  -2   59.21    2.55
   1   9   2   54.41    2.84
  -1   9  -2   59.06    3.98
  -1  -9  -2   62.88    4.25
  -1  -9  -2   51.41    2.40
   1  -9   2   56.86    2.59
   1   9   2   54.91    2.57
  -1  -9  -3  169.95    6.38
  -1   9  -3  175.74    6.30
   1   9   3  170.49    6.72
   1   9   3  187.93    8.08
  -1   9  -3  177.48    8.11
  -1  -9  -3  180.30    8.36
   1   9   3  156.26    6.30
   1  -9   3  182.74    6.46
   1  -9   4   70.89    3.08
   1   9   4   74.94    3.11
   1  -9   4   72.35    4.60
   1   9   4   79.72    4.59
  -1  -9  -4   77.68    4.82
  -1   9  -4   69.68    4.40
  -1   9  -4   71.03    2.94
   1   9   4   69.94    3.35
  -1  -9  -4   74.99    3.13
  -1   9  -5   55.32    2.58
  -1  -9  -5   66.43    3.03
  -1  -9  -5   67.25    2.96
  -1   9  -5   67.50    2.79
   1   9   5   75.25    4.47
  -1  -9  -5   56.25    3.63
   1  -9   5   65.47    4.39
   1   9   5   61.89    2.88
   1  -9   5   71.46    3.00
   1   9   5   69.62    3.92
  -1  -9  -5   77.34    4.72
  -1   9  -5   63.65    4.18
  -1   9  -6  100.93    4.01
   1   9   6   97.17    4.38
  -1  -9  -6  109.97    4.40
  -1  -9  -6  108.15    4.32
   1   9   6   98.62    4.65
  -1   9  -6  116.98    4.22
   1  -9   6  111.25    4.16
  -1  -9  -6   84.83    5.12
   1   9   6  126.76    6.08
   1  -9   6  112.28    6.05
  -1  -9  -6   97.81    5.26
   1   9   6  111.49    4.34
   1  -9   6  111.07    4.37
  -1  -9  -6  118.54    6.19
   1   9   6  111.59    5.50
  -1   9  -6  102.11    5.73
  -1   9  -7   20.25    1.23
  -1  -9  -7   18.58    1.60
  -1  -9  -7   22.80    1.58
  -1   9  -7   22.76    1.35
   1   9   7   19.34    1.65
   1  -9   7   23.75    1.35
   1   9   7   18.43    2.51
   1  -9   7   23.22    2.51
  -1  -9  -7   20.06    2.03
   1   9   7   21.26    1.52
  -1   9  -7   19.38    2.30
   1   9   7   22.39    2.25
  -1  -9  -7   25.39    2.73
  -1   9  -8  186.42    6.87
  -1  -9  -8  200.03    7.25
  -1  -9  -8  190.43    7.15
  -1   9  -8  208.17    7.07
   1   9   8  180.00    7.60
   1  -9   8  205.96    7.06
   1   9   8  211.76    9.01
   1  -9   8  206.81    9.10
  -1  -9  -8  161.70    8.23
  -1  -9  -8  196.80    9.10
  -1   9  -8  200.65    8.92
   1   9   8  210.11    8.82
   1   9   8  195.16    7.19
  -1  -9  -9  101.95    4.00
  -1   9  -9   94.38    5.31
   1   9   9   99.89    5.32
  -1   9  -9   92.72    3.68
   1   9   9   86.43    4.22
   1  -9   9   96.02    3.71
   1   9   9   83.38    4.31
  -1  -9  -9   84.41    4.89
   1  -9   9   89.11    5.24
  -1   9  -9   86.27    3.55
   1   9   9   98.17    3.91
   1  -9   9   96.62    3.87
  -1  -9 -10    1.33    1.09
  -1   9 -10    0.42    1.01
   1   9  10    0.93    0.74
  -1   9 -10    1.64    0.59
   1  -9  10    1.31    0.56
   1   9  10    1.08    0.83
  -1  -9 -10    1.62    0.87
   1   9  10    1.10    1.04
   1  -9  10    0.29    0.88
  -1   9 -10    1.18    0.53
   1  -9  10    1.14    0.57
   1   9  10   -0.04    0.86
  -1   9 -11  131.65    4.88
  -1   9 -11  138.03    5.02
   1   9  11  121.01    5.51
  -1  -9 -11  133.97    5.21
  -1  -9 -11  139.30    5.19
   1  -9  11  137.93    5.05
   1   9  11  124.95    5.65
   1  -9  11  130.32    4.81
   1   9  11  138.26    5.20
   1  -9  11  138.98    5.16
  -1   9 -12   50.37    2.20
   1   9  12   48.74    2.75
  -1   9 -12   52.21    2.31
  -1  -9 -12   53.60    2.46
  -1  -9 -12   54.00    2.57
   1   9  12   48.67    2.82
   1  -9  12   53.73    2.35
   1  -9  12   50.14    2.13
   1  -9  12   52.81    2.41
  -1  -9 -13   21.29    1.35
  -1   9 -13   20.86    1.15
   1   9  13   18.22    1.53
  -1   9 -13   18.97    1.20
  -1  -9 -13   20.26    1.50
  -1  -9 -13   21.65    1.34
   1  -9  13   19.60    1.23
   1   9  13   17.44    1.57
   1  -9  13   19.31    1.04
   1  -9  13   19.49    1.24
  -1  -9 -14   34.74    1.78
  -1   9 -14   33.96    1.58
   1   9  14   34.81    2.06
  -1   9 -14   36.15    1.68
  -1  -9 -14   37.49    1.91
  -1  -9 -14   36.50    1.76
   1  -9  14   30.00    1.63
   1   9  14   35.02    2.14
   1  -9  14   36.39    1.73
  -1  -9 -14   34.88    1.79
   1  -9  14   32.84    1.49
   1  -9  14   34.56    1.70
  -1  -9 -15   15.35    1.07
  -1   9 -15   16.07    1.00
   1   9  15   17.21    1.30
  -1   9 -15   17.18    0.96
   1  -9  15   14.11    0.95
  -1  -9 -15   15.36    1.04
  -1  -9 -15   17.35    1.23
   1  -9  15   15.16    0.84
  -1  -9 -15   17.96    1.16
   1  -9  15   18.38    1.07
   1   9  15   14.31    1.28
   1  -9  16    3.74    0.54
   1   9  16    3.94    0.73
   1  -9  16    2.76    0.43
  -1  -9 -16    4.59    0.78
   1   9  16    3.97    0.70
  -1   9 -16    4.03    0.52
  -1   9 -16    3.16    0.46
  -1  -9 -16    3.36    0.67
  -1  -9 -16    3.07    0.53
   1   9  16    2.43    0.64
   1  -9  17   24.95    1.15
   1   9  17   21.76    1.35
   1  -9  17   19.76    1.07
  -1  -9 -17   24.89    1.24
  -1   9 -17   24.43    1.12
  -1  -9 -17   23.87    1.20
  -1   9 -17   22.36    1.01
   1   9  17   17.82    1.21
  -1  -9 -17   21.23    1.09
   1  -9  18    0.48    0.22
  -1  -9 -18    0.29    0.48
  -1   9 -18    0.46    0.30
  -1  -9 -18    0.23    0.22
   1   9  18    0.42    0.37
  -1   9 -18    0.25    0.22
  -1  -9 -18    0.42    0.40
  -1   9 -19   30.69    1.14
  -1  -9 -19   29.89    1.16
   1 -10 -18   21.46    0.94
   1 -10 -18   21.20    0.90
  -1  10  17   33.37    1.58
   1  10 -17   34.07    1.32
  -1  10  17   35.42    1.56
   1 -10 -17   37.66    1.45
   1  10 -17   28.63    1.24
   1 -10 -17   32.72    1.36
   1 -10 -17   33.36    1.37
  -1  10  17   25.44    1.38
   1  10 -16    8.49    0.67
  -1  10  16   11.52    0.94
  -1  10  16   12.12    0.92
   1  10 -16   10.69    0.68
   1 -10 -16   10.80    0.87
   1 -10 -16   10.07    0.74
   1  10 -16   10.53    0.66
  -1  10  16    7.81    0.77
   1 -10 -16   11.21    0.74
  -1 -10  15    0.48    0.33
  -1  10  15    0.77    0.57
  -1  10  15    1.24    0.56
   1  10 -15    0.54    0.37
  -1  10  15    1.25    0.56
   1 -10 -15    1.11    0.73
  -1 -10  15    0.48    0.21
   1 -10 -15    0.71    0.53
   1  10 -15    0.87    0.40
   1 -10 -15    0.97    0.44
   1 -10 -14   48.68    2.12
   1  10 -14   46.27    1.98
   1 -10 -14   47.24    2.08
  -1  10  14   47.71    2.43
   1  10 -14   47.62    2.02
   1 -10 -14   50.34    2.16
  -1 -10  14   44.69    1.94
  -1  10  14   45.07    2.45
   1 -10 -14   45.75    1.99
  -1 -10  14   48.43    2.09
  -1  10  14   51.73    2.18
   1 -10 -13   10.38    0.95
   1  10 -13   11.42    0.85
  -1  10  13   13.56    1.24
   1  10 -13   10.10    0.84
   1 -10 -13   11.98    0.99
  -1  10  13   13.56    1.31
  -1 -10  13   10.54    0.80
   1 -10 -13   11.45    0.88
  -1  10  13   12.69    1.09
  -1 -10  13   12.35    0.93
   1  10 -12   49.98    2.22
  -1  10  12   50.89    2.76
   1  10 -12   54.10    2.30
   1 -10 -12   56.36    2.47
  -1  10  12   49.73    2.80
  -1 -10  12   53.13    2.21
   1 -10 -12   49.44    2.23
  -1  10  12   55.92    2.48
  -1 -10  12   53.42    2.39
   1  10 -11    0.11    0.50
  -1  10  11   -0.07    0.72
   1  10 -11   -0.06    0.50
   1 -10 -11    0.20    0.67
  -1 -10  11    0.08    0.38
  -1  10  11   -0.22    0.78
   1 -10 -11    0.29    0.56
  -1  10  11    0.80    0.83
   1 -10 -10    6.16    0.93
  -1  10  10    5.90    1.05
   1  10 -10    8.26    0.81
  -1  10  10    6.69    1.02
   1 -10 -10    5.94    0.85
  -1 -10  10    6.21    0.67
  -1  10  10    5.89    1.11
   1  10  -9    1.71    0.59
  -1  10   9    0.96    0.75
  -1 -10   9    1.46    0.56
  -1  10   9    1.45    0.86
   1 -10  -9    1.51    0.75
   1 -10  -9    0.71    0.63
  -1  10   8   69.48    3.71
   1  10  -8   73.88    3.11
  -1 -10   8   83.44    3.40
  -1  10   8   77.75    3.36
   1  10  -8   81.02    3.27
   1  10  -7    0.55    0.52
  -1 -10   7    0.18    0.52
  -1  10   7   -0.47    0.84
  -1  10   7    1.06    0.74
   1  10  -7    0.15    1.05
   1 -10  -7    0.67    1.50
   1  10  -7    0.78    0.73
  -1 -10   7    1.04    1.03
  -1  10   7    0.88    1.51
   1  10  -6    7.05    1.52
   1 -10  -6    7.83    1.93
  -1  10   6    6.12    1.00
  -1 -10   6    7.45    0.87
   1  10  -6    4.74    0.73
   1  10  -6    6.37    0.95
  -1 -10   6    4.85    1.40
  -1  10   6    7.58    1.84
   1 -10  -5   13.47    1.83
  -1 -10   5   16.27    2.20
  -1  10   5   16.34    2.23
   1 -10  -5   13.24    1.33
   1  10  -5   17.73    1.46
   1 -10  -5   13.66    2.37
   1  10  -5   15.92    2.12
  -1 -10   5   15.52    1.21
   1  10  -5   15.51    1.24
  -1  10   5   15.64    1.34
   1  10  -4   19.47    1.58
  -1 -10   4   20.15    2.44
   1 -10  -4   17.80    2.15
  -1  10   4   16.96    1.37
   1 -10  -4   19.33    1.49
   1 -10  -4   20.09    1.58
   1 -10  -4   20.68    1.37
  -1 -10   4   20.80    1.37
   1  10  -4   21.33    1.44
  -1  10   4   19.06    1.45
   1 -10  -4   24.65    2.83
   1  10  -4   19.22    2.32
   1 -10  -3    1.38    1.07
  -1  10   3    1.42    0.71
   1 -10  -3    2.01    0.91
   1  10  -3    1.14    0.72
  -1  10   3    1.73    0.83
  -1 -10   3    1.00    0.54
   1  10  -3    0.30    1.02
   1 -10  -3    2.91    1.67
   1  10  -3    1.67    0.68
  -1  10   3    1.17    0.55
  -1 -10   2   14.60    2.15
   1 -10  -2   12.73    1.91
  -1  10   2   11.68    1.16
   1 -10  -2   13.90    1.29
   1 -10  -2   12.93    1.05
   1  10  -2   14.42    1.21
  -1 -10   2   14.86    1.11
  -1  10   2   13.05    1.23
  -1 -10   2   16.70    2.51
   1 -10  -2   13.33    2.28
  -1  10   2   12.58    1.19
   1  10  -2   15.02    1.36
   1 -10  -1   11.40    1.80
  -1 -10   1   10.97    1.94
  -1  10   1    8.74    0.99
   1 -10  -1    9.05    1.12
  -1 -10   1   10.80    0.94
   1 -10  -1   10.13    0.94
  -1  10   1   10.24    1.13
   1  10  -1   10.90    1.10
   1 -10  -1    9.56    2.20
  -1 -10   1   11.92    2.16
  -1  10   1    9.75    1.08
   1  10  -1    9.23    1.10
   1 -10   0    5.15    1.42
  -1 -10   0    3.70    1.40
  -1  10   0    2.96    0.72
   1 -10   0    3.89    0.91
  -1 -10   0    4.07    0.60
   1 -10   0    3.41    0.64
   1  10   0    4.01    0.86
  -1 -10   0    1.63    1.44
   1 -10   0    3.23    1.58
   1  10   0    3.29    0.75
  -1  10   0    3.26    0.71
   1 -10   1   -0.31    1.13
  -1 -10  -1    2.17    1.32
  -1  10  -1    0.50    0.57
   1 -10   1    0.49    0.79
  -1 -10  -1    0.84    0.43
   1 -10   1    0.59    0.49
   1  10   1    1.23    0.73
  -1  10  -1   -0.44    1.09
  -1 -10  -1    0.16    1.51
   1 -10   1    1.35    1.51
   1  10   1    0.97    0.66
  -1  10  -1    0.30    0.50
   1 -10   2   17.68    2.25
  -1 -10  -2   15.65    2.13
  -1  10  -2   12.52    1.12
   1 -10   2   15.05    1.23
   1  10   2   14.21    1.24
   1 -10   2   15.27    1.17
  -1 -10  -2   14.47    1.03
   1  10   2   11.47    1.25
  -1  10  -2   13.72    1.26
   1 -10   2   18.05    2.50
  -1 -10  -2   18.29    2.41
  -1  10  -2   15.03    2.08
  -1 -10  -3    1.45    1.41
  -1  10  -3    0.73    0.97
   1 -10   3    0.74    0.50
   1  10   3    0.50    0.76
  -1  10  -3    1.38    0.62
  -1  10  -3    0.60    0.57
  -1 -10  -3    0.14    0.97
  -1  10  -4    0.36    0.56
  -1 -10  -4    1.28    1.04
  -1 -10  -4    0.39    0.92
   1 -10   4   -0.95    1.05
   1  10   4    0.76    0.56
  -1  10  -4    0.28    0.55
  -1 -10  -4    0.96    1.29
  -1  10  -4    0.29    0.93
   1  10   4    0.42    0.78
   1 -10   4    0.56    0.55
  -1 -10  -4    1.44    0.94
  -1 -10  -5    1.32    1.05
   1 -10   5    2.21    1.15
   1  10   5    2.13    1.57
  -1 -10  -5    0.98    0.92
  -1  10  -5    1.75    0.59
   1  10   5    0.32    0.55
  -1 -10  -5    1.26    1.36
  -1  10  -5    2.01    1.16
   1  10   5    0.72    0.50
   1  10   5    0.51    0.77
   1 -10   5    1.58    0.57
  -1 -10  -5    1.14    0.92
   1  10   6   23.68    2.68
   1 -10   6   25.64    2.59
   1  10   6   21.71    1.67
  -1  10  -6   24.32    1.44
   1  10   6   21.12    1.55
   1 -10   6   24.25    1.52
  -1 -10  -6   22.87    1.63
  -1  10  -6   21.99    2.38
  -1 -10  -6   22.17    2.65
  -1 -10  -6   22.05    1.70
  -1  10  -7    9.02    0.78
   1  10   7    9.99    1.12
  -1  10  -7   10.47    0.96
   1  10   7   10.22    1.15
   1 -10   7   11.08    1.03
  -1 -10  -7    9.21    1.31
  -1 -10  -7    8.79    1.20
   1  10   8   51.21    2.94
  -1  10  -8   55.40    2.46
   1  10   8   53.08    2.83
   1  10   8   56.81    2.63
  -1  10  -8   50.22    2.24
  -1 -10  -8   61.58    2.76
   1  10   9  124.60    5.30
   1  10   9  127.18    5.18
  -1  10  -9  129.20    4.68
   1  10   9  129.56    4.83
  -1 -10  -9  135.33    4.91
   1  10  10   82.54    4.04
   1  10  10   83.84    3.92
  -1  10 -10   92.96    3.56
   1 -10  10  101.60    3.74
   1  10  10   93.29    3.71
  -1  10 -10   78.77    3.30
  -1 -10 -10   93.51    3.71
  -1 -10 -10   92.76    3.76
   1  10  11   86.62    4.04
  -1  10 -11   92.23    3.54
   1 -10  11   94.73    3.67
   1  10  11   94.16    3.71
  -1 -10 -11  100.32    3.78
  -1 -10 -11   94.95    3.70
  -1  10 -12   49.50    2.15
   1  10  12   53.66    2.78
  -1  10 -12   55.19    2.33
  -1 -10 -12   56.62    2.48
   1 -10  12   56.81    2.43
   1  10  12   55.14    2.48
  -1 -10 -12   58.28    2.47
  -1 -10 -12   58.02    2.54
  -1 -10 -13   28.45    1.57
  -1 -10 -13   25.61    1.41
  -1  10 -13   23.20    1.17
   1  10  13   26.43    1.68
  -1  10 -13   25.43    1.33
  -1 -10 -13   25.66    1.44
   1 -10  13   27.28    1.39
   1  10  13   27.40    1.50
  -1 -10 -13   26.79    1.41
  -1 -10 -14    1.88    0.51
   1 -10  14    1.47    0.28
  -1 -10 -14    2.58    0.76
  -1  10 -14    1.80    0.38
   1  10  14    3.27    0.64
  -1 -10 -14    2.01    0.51
   1  10  14    2.35    0.66
  -1  10 -14    1.81    0.45
  -1 -10 -14    1.94    0.56
   1 -10  15    0.13    0.18
  -1 -10 -15    1.16    0.64
  -1 -10 -15    0.93    0.41
  -1  10 -15    0.80    0.36
   1  10  15    0.30    0.32
  -1 -10 -15    0.24    0.50
  -1 -10 -15    0.50    0.46
  -1 -10 -16    3.17    0.58
  -1 -10 -16    3.18    0.41
  -1  10 -16    2.94    0.39
  -1 -10 -16    2.25    0.50
  -1 -10 -16    2.86    0.46
  -1 -10 -17   10.08    0.64
  -1 -10 -17    9.68    0.56
   1  10  17    9.25    0.66
  -1  10 -17   11.54    0.60
  -1 -10 -17   13.10    0.66
  -1 -10 -17   11.44    0.65
   1  11 -16    0.58    0.19
   1 -11 -16    0.93    0.30
  -1  11  15    3.05    0.44
   1  11 -15    1.94    0.31
   1 -11 -15    2.72    0.35
   1  11 -15    2.65    0.39
   1 -11 -15    2.31    0.37
  -1  11  14    8.66    0.80
   1  11 -14    8.02    0.60
  -1  11  14    9.92    0.74
  -1 -11  14    8.51    0.61
   1  11 -14    8.15    0.71
   1 -11 -14    8.04    0.63
   1 -11 -13    4.53    0.60
  -1  11  13    4.77    0.74
   1  11 -13    5.26    0.54
   1 -11 -13    5.47    0.64
  -1  11  13    5.67    0.70
  -1 -11  13    6.14    0.58
   1  11 -13    4.63    0.59
   1  11 -13    6.12    0.66
  -1  11  12   66.60    3.05
  -1  11  12   67.30    2.96
   1  11 -12   66.94    2.62
   1 -11 -12   67.50    2.73
  -1  11  12   69.43    2.74
   1  11 -12   66.83    2.63
   1 -11 -12   62.37    2.65
   1  11 -12   67.51    2.89
  -1  11  11    1.63    0.70
  -1  11  11    1.21    0.59
   1  11 -11    1.66    0.51
   1 -11 -11    1.87    0.60
  -1  11  11    1.48    0.72
   1  11 -11    1.79    0.64
   1 -11 -11    1.05    0.50
   1  11 -11    1.66    0.54
  -1  11  10   19.31    1.62
  -1  11  10   19.86    1.53
   1 -11 -10   24.63    1.44
   1  11 -10   23.26    1.32
  -1 -11  10   24.74    1.37
  -1  11  10   24.05    1.45
   1 -11 -10   21.62    1.31
   1  11 -10   23.96    1.51
  -1  11   9   32.24    2.14
   1 -11  -9   35.18    1.84
  -1  11   9   30.29    1.98
  -1  11   9   36.35    1.86
  -1 -11   9   36.20    1.78
   1  11  -9   33.38    1.69
   1  11  -9   33.61    1.94
   1 -11  -9   31.34    1.68
  -1  11   8   46.63    2.64
  -1  11   8   53.55    2.43
  -1 -11   8   55.55    2.40
   1  11  -8   52.10    2.31
   1 -11  -8   47.43    2.28
   1  11  -8   49.86    2.56
  -1  11   7   25.72    1.88
  -1  11   7   30.54    1.79
   1  11  -7   30.89    1.66
   1 -11  -7   27.67    1.58
   1  11  -7   29.36    1.86
  -1  11   6   12.40    1.28
  -1 -11   6   13.96    1.08
   1  11  -6   12.33    1.13
  -1  11   6   15.19    1.30
   1  11  -6   11.99    1.19
   1 -11  -6   11.30    0.99
   1 -11  -5   81.88    3.38
   1  11  -5   74.26    3.53
   1 -11  -5   73.11    3.14
  -1 -11   5   80.73    3.30
   1  11  -5   77.87    3.23
  -1  11   5   77.82    3.33
  -1  11   5   75.58    3.66
   1  11  -4   92.75    3.78
  -1 -11   4   97.39    3.84
  -1  11   4   95.11    3.87
   1 -11  -4   91.97    3.75
   1 -11  -4   89.88    3.82
   1  11  -4   90.68    4.11
   1 -11  -4  101.05    3.95
  -1 -11   3   -0.16    0.46
   1  11  -3    0.07    0.75
   1 -11  -3    1.29    0.48
   1 -11  -3    1.37    1.02
   1 -11  -3   -0.19    0.88
   1  11  -3   -0.06    0.58
   1  11  -2   30.45    1.70
   1 -11  -2   26.96    1.63
  -1 -11   2   27.17    1.55
   1 -11  -2   31.92    1.85
  -1 -11   2   27.41    1.71
   1 -11  -2   28.50    1.73
   1  11  -2   28.32    1.88
   1  11  -1  114.95    4.84
  -1  11   1  109.58    4.66
   1 -11  -1  113.51    4.44
  -1 -11   1  116.41    4.49
  -1 -11   1  116.48    4.41
   1  11  -1  118.85    4.49
  -1  11   1  103.98    4.48
  -1  11   0  186.17    7.22
   1  11   0  189.10    7.34
  -1 -11   0  197.34    7.00
   1 -11   0  196.99    6.94
  -1 -11   0  190.71    6.88
   1  11   0  196.56    7.00
  -1  11   0  179.24    7.00
   1  11   1   46.57    2.58
  -1  11  -1   51.30    2.57
   1 -11   1   49.77    2.34
  -1 -11  -1   46.49    2.19
   1 -11   1   50.52    2.36
   1  11   1   48.88    2.38
  -1  11  -1   48.47    2.40
  -1  11  -2    2.46    0.73
   1  11   2    1.77    0.81
   1 -11   2    2.10    0.60
  -1 -11  -2    2.67    1.06
   1 -11   2    2.99    0.84
  -1  11  -2    2.33    0.67
  -1  11  -3    7.37    0.93
  -1  11  -3    7.38    0.92
   1  11   3    6.09    0.83
  -1 -11  -3    7.29    1.23
   1 -11   3    7.46    0.90
   1 -11   3    9.85    0.93
   1  11   3    7.67    1.00
   1 -11   4    2.07    0.63
   1  11   4    2.04    0.82
  -1 -11  -4    2.90    1.07
  -1  11  -4    1.76    0.63
   1 -11   4    1.25    0.68
  -1  11  -4    1.84    0.57
   1  11   5   -0.04    0.76
   1 -11   5    1.28    0.57
  -1 -11  -5    0.20    1.01
  -1  11  -5    0.86    0.60
  -1 -11  -5    0.58    0.93
  -1  11  -5    0.80    0.52
   1 -11   6   41.98    2.06
   1  11   6   37.59    2.05
  -1  11  -6   41.31    2.00
  -1 -11  -6   42.46    2.22
  -1 -11  -6   36.63    2.07
  -1  11  -6   38.79    2.16
   1  11   7    1.11    0.67
  -1  11  -7    0.78    0.58
  -1 -11  -7    0.60    0.99
   1 -11   7    0.48    0.53
   1  11   7    0.37    0.76
  -1  11  -7    0.55    0.49
   1  11   8    3.44    0.80
  -1  11  -8    4.50    0.69
  -1 -11  -8    4.36    1.03
   1 -11   8    5.33    0.72
   1  11   8    3.92    0.86
  -1  11  -8    4.06    0.72
   1  11   9    2.27    0.71
  -1  11  -9    1.86    0.57
   1  11   9    2.05    0.76
  -1  11  -9    2.29    0.57
  -1 -11  -9    3.13    0.71
  -1 -11  -9    2.17    0.95
  -1  11 -10    2.10    0.55
   1 -11  10    2.48    0.53
   1  11  10    2.32    0.75
  -1  11 -10    1.58    0.53
  -1 -11 -10    2.28    0.66
  -1 -11 -10    1.88    0.87
  -1  11 -11  152.72    5.53
   1 -11  11  149.85    5.60
   1  11  11  164.04    5.64
  -1  11 -11  149.38    5.76
  -1 -11 -11  156.86    5.62
  -1 -11 -11  165.53    5.67
  -1  11 -12   45.58    1.86
   1 -11  12   46.52    1.91
   1  11  12   45.86    1.95
  -1 -11 -12   43.05    1.90
  -1  11 -12   46.33    2.06
  -1 -11 -12   42.11    1.88
  -1 -11 -12   47.45    2.00
  -1  11 -13   48.72    1.99
   1  11  13   55.55    2.09
  -1 -11 -13   51.04    2.01
  -1 -11 -13   53.01    2.08
  -1 -11 -13   49.93    2.04
  -1  11 -13   52.33    2.16
  -1 -11 -14    9.01    0.72
  -1  11 -14    9.67    0.67
  -1 -11 -14    8.30    0.60
  -1  11 -14    8.18    0.59
  -1 -11 -15    7.95    0.57
  -1  11 -15    9.26    0.53
  -1  11 -15    9.46    0.57
  -1 -11 -15    9.69    0.54
   1  12 -13    7.60    0.49
   1 -12 -13   10.21    0.51
  -1  12  13    6.51    0.50
   1  12 -13   10.31    0.59
   1  12 -12    1.62    0.33
   1 -12 -12    2.16    0.32
  -1  12  12    1.42    0.37
   1  12 -12    2.42    0.37
  -1  12  12    2.31    0.43
  -1  12  12    2.36    0.41
  -1  12  11   52.53    2.31
   1  12 -11   47.70    2.04
   1 -12 -11   53.38    2.12
  -1 -12  11   54.54    2.12
   1 -12 -11   52.70    2.06
   1  12 -11   51.49    2.21
  -1  12  10   74.46    3.11
   1  12 -10   63.65    2.74
   1 -12 -10   77.33    2.87
  -1  12  10   82.93    2.89
  -1 -12  10   80.15    2.87
   1  12 -10   68.27    2.73
   1  12 -10   71.97    2.97
   1 -12 -10   74.67    2.78
   1  12  -9   14.61    0.95
   1  12  -9   15.52    0.98
  -1 -12   9   17.95    1.02
  -1  12   9   19.31    1.15
   1 -12  -9   17.71    0.97
   1  12  -9   15.89    1.11
  -1  12   9   16.86    1.23
   1  12  -8    0.05    0.53
  -1 -12   8   -0.06    0.39
  -1  12   8    0.05    0.61
   1  12  -8   -0.23    0.44
   1 -12  -8    0.14    0.35
  -1  12   8    0.05    0.53
   1  12  -7    0.52    0.58
  -1 -12   7   -0.36    0.41
  -1  12   7    0.12    0.66
   1  12  -7   -0.12    0.43
  -1  12   7    0.31    0.62
   1  12  -6    0.09    0.45
   1 -12  -6    0.21    0.82
   1 -12  -6   -0.35    0.57
  -1 -12   6   -0.12    0.42
  -1  12   6    0.18    0.69
   1  12  -6   -0.11    0.60
  -1 -12   5   12.65    1.00
   1  12  -5   11.97    1.08
   1 -12  -5   15.59    1.22
   1  12  -5   12.07    1.00
  -1 -12   5   11.57    0.91
  -1 -12   4   13.60    1.07
   1  12  -4   11.68    1.08
   1 -12  -4   13.65    1.19
  -1 -12   4   15.34    1.01
   1  12  -4   14.31    1.08
  -1 -12   3   69.44    2.84
   1  12  -3   66.39    3.08
   1 -12  -3   68.85    2.92
   1  12  -3   66.91    2.83
  -1 -12   3   70.01    2.83
   1 -12  -2   -0.15    0.77
  -1 -12   2   -0.12    0.76
   1  12  -2   -0.25    0.51
  -1 -12   2    0.09    0.39
   1  12  -2   -0.03    0.68
   1 -12  -2    0.13    0.33
   1 -12  -2   -0.33    0.85
   1 -12  -1   26.20    1.45
   1  12  -1   24.97    1.49
   1 -12  -1   27.77    1.61
  -1 -12   1   25.36    1.52
   1 -12  -1   24.84    1.48
   1  12   0   34.23    1.74
   1 -12   0   32.54    1.70
   1 -12   0   34.69    1.81
   1 -12   0   31.42    1.66
  -1 -12   0   34.65    1.77
  -1 -12  -1    2.74    0.85
   1 -12   1    1.66    0.72
  -1  12  -1    1.45    0.63
   1  12   1    1.60    0.49
   1 -12   1    3.39    0.91
   1  12   1    1.81    0.72
  -1  12  -2    5.20    0.77
  -1  12  -2    6.72    0.79
   1  12   2    7.27    0.90
  -1  12  -3    4.31    0.70
  -1  12  -3    4.99    0.68
  -1 -12  -3    5.45    1.00
   1  12   3    4.88    0.82
  -1  12  -4   -0.45    0.54
  -1  12  -4    0.21    0.40
  -1 -12  -4    0.13    0.85
   1  12   4   -0.34    0.69
  -1  12  -5    3.38    0.62
  -1  12  -5    2.09    0.53
  -1 -12  -5    2.91    0.90
   1  12   5    2.81    0.72
  -1  12  -6   24.61    1.42
  -1  12  -6   28.09    1.55
  -1 -12  -6   27.13    1.40
  -1 -12  -6   29.08    1.61
   1 -12   6   28.17    1.48
   1  12   6   29.81    1.55
  -1  12  -7   -0.11    0.46
  -1 -12  -7    0.76    0.45
  -1  12  -7    0.11    0.38
  -1 -12  -7   -0.06    0.54
  -1 -12  -7    0.14    0.77
   1  12   7    0.49    0.63
   1 -12   7    0.06    0.41
  -1  12  -8   31.31    1.53
  -1  12  -8   32.22    1.64
  -1 -12  -8   30.56    1.52
  -1 -12  -8   34.45    1.68
  -1 -12  -8   35.08    1.63
   1  12   8   34.64    1.62
  -1  12  -9   17.57    1.05
  -1  12  -9   18.22    1.10
  -1 -12  -9   18.59    1.04
  -1 -12  -9   21.65    1.22
  -1 -12  -9   19.27    1.11
   1  12   9   20.35    1.14
  -1  12 -10   -0.02    0.35
  -1 -12 -10   -0.29    0.36
  -1  12 -10    0.10    0.30
  -1 -12 -10    0.62    0.60
  -1 -12 -10    0.67    0.43
   1  12  10    0.57    0.50
  -1  12 -11   11.78    0.71
  -1  12 -11   12.23    0.74
  -1 -12 -11   13.45    0.83
  -1 -12 -11   11.30    0.73
   1  12  11   10.65    0.77
  -1 -12 -12    9.24    0.58
  -1  12 -12   10.40    0.61
  -1 -12 -12   10.53    0.67
   1 -12  12    8.46    0.58
  -1  12 -12   10.43    0.61
   1  13  -9   47.35    1.93
  -1 -13   9   46.44    1.97
   1 -13  -8    0.14    0.44
  -1 -13   8    0.10    0.41
   1  13  -8    0.31    0.28
   1 -13  -7    0.73    0.48
  -1 -13   7    0.14    0.48
   1 -13  -7    0.31    0.34
   1  13  -7    0.03    0.30
   1 -13  -6    8.11    0.73
   1 -13  -6    7.29    0.61
  -1 -13   6    7.58    0.71
   1 -13  -5    1.19    0.59
   1 -13  -5    0.18    0.39
  -1 -13   5    0.82    0.58
   1  13  -5    0.40    0.44
   1 -13  -4    0.94    0.60
   1 -13  -4    0.46    0.40
  -1 -13   4    0.06    0.26
   1  13  -4   -0.04    0.48
   1 -13  -3   14.44    0.98
   1 -13  -3   13.18    0.84
   1  13  -3   13.49    0.88
  -1 -13   3   12.29    0.77
   1 -13  -2    1.40    0.64
  -1 -13   2    0.39    0.52
   1  13  -2    0.71    0.50
  -1 -13   2    0.55    0.26
   1 -13  -1    6.06    0.77
  -1 -13   1    6.77    0.72
   1  13  -1    6.13    0.67
   1 -13   0    2.12    0.66
  -1 -13   0    2.97    0.63
   1  13   0    3.04    0.60
   1 -13   0    2.75    0.37
   1  13   1    6.70    0.71
   1 -13   1    7.16    0.60
   1 -13   1    6.24    0.76
   1 -13   2   16.88    0.98
   1  13   2   16.58    1.00
   1  13   3   -0.04    0.52
   1 -13   3    0.30    0.29
   1 -13   4   61.44    2.49
   1  13   4   61.71    2.45
  -1 -13  -4   65.39    2.51
   1 -13   5   13.62    0.83
   1  13   5   12.37    0.84
  -1  13  -5    9.80    0.75
  -1 -13  -5   16.13    0.97
   1 -13   6    6.69    0.55
   1  13   6    4.40    0.56
  -1  13  -6    5.01    0.51
  -1 -13  -6    6.07    0.66
  -1 -13  -6    6.03    0.57
   1  13   7    3.16    0.48
   1 -13   7    4.27    0.43
  -1  13  -7    2.94    0.40
  -1 -13  -7    4.15    0.57
  -1 -13  -7    3.33    0.44
   1 -13   8    7.88    0.54
  -1 -13  -8    8.73    0.61
  -1 -13  -8    8.10    0.54
   2   0 -26   88.40    3.09
   2   0 -26   93.71    3.14
  -2   0  25    0.16    0.29
   2   0 -25   -0.11    0.30
   2   0 -25    0.02    0.37
   2   0 -24   11.74    0.76
   2   0 -24   11.85    0.86
   2   0 -23    0.33    0.45
   2   0 -23   -0.11    0.58
   2   0 -22    7.96    0.79
   2   0 -22    8.10    0.92
   2   0 -21   -0.07    0.49
   2   0 -21    0.44    0.57
   2   0 -21    0.20    0.59
   2   0 -20  240.56    8.27
   2   0 -20  229.72    8.28
  -2   0  19    0.06    0.62
   2   0 -19    0.86    0.80
   2   0 -19    0.24    0.66
   2   0 -19    0.41    0.71
   2   0 -18 1761.38   59.49
   2   0 -18 1786.34   61.23
   2   0 -18 1808.49   59.40
   2   0 -18 1817.08   59.45
   2   0 -17   -0.23    0.86
  -2   0  17    0.48    0.57
   2   0 -17   -0.12    0.88
   2   0 -17   -0.03    0.60
   2   0 -17   -0.04    0.62
   2   0 -16   11.78    1.11
   2   0 -16   10.20    1.47
  -2   0  16   11.03    1.09
   2   0 -16   10.79    0.92
   2   0 -16   10.52    0.96
   2   0 -15    0.17    0.67
   2   0 -15   -0.34    0.84
   2   0 -15   -0.38    0.41
  -2   0  15    0.16    0.48
   2   0 -15   -0.15    0.45
   2   0 -15    0.35    0.51
   2   0 -14   18.13    1.21
   2   0 -14   20.88    1.97
   2   0 -14   12.57    1.27
  -2   0  14   21.72    1.40
   2   0 -14   15.94    1.05
   2   0 -14   18.30    1.12
  -2   0  14   25.86    1.55
   2   0 -13    0.22    0.46
   2   0 -13   -0.29    0.73
   2   0 -12  439.27   15.75
   2   0 -12  496.82   16.65
   2   0 -11    0.18    0.41
   2   0 -11   -0.16    0.62
   2   0 -10  251.79    9.21
   2   0 -10  278.91    9.94
   2   0  -9   -0.04    0.33
   2   0  -9   -0.13    0.58
   2   0  -8  390.18   13.43
   2   0  -8  416.87   14.05
   2   0  -7    1.17    0.31
   2   0  -7    0.31    0.46
   2   0  -6   97.83    3.59
   2   0  -6   98.69    4.01
   2   0  -5    0.21    0.20
   2   0  -4   66.51    2.44
   2   0  -3    0.94    0.21
   2   0  -2   95.45    3.49
   2   0  -1    3.63    0.36
   2   0  -1    0.16    0.20
   2   0   0   37.22    1.53
   2   0   0   36.24    1.35
   2   0   1   14.46    0.83
   2   0   2 3778.50  122.34
   2   0   2 3805.59  122.34
   2   0   3    5.87    0.57
   2   0   3    6.48    0.67
   2   0   4 1097.20   35.53
   2   0   4 1057.61   35.44
  -2   0  -4 1092.45   35.14
  -2   0  -5    0.21    0.23
   2   0   5    0.43    0.39
  -2   0  -6  429.08   14.31
   2   0   6  430.20   14.51
  -2   0  -7    0.32    0.30
   2   0   7    0.23    0.45
  -2   0  -8 2091.02   69.27
   2   0   8 2098.76   69.44
  -2   0  -8 2256.12   69.83
  -2   0  -9   -0.12    0.38
  -2   0  -9    0.27    0.55
   2   0   9    0.39    0.52
  -2   0 -10  698.62   24.14
   2   0  10  728.90   24.34
  -2   0 -10  755.46   24.80
  -2   0 -11    0.21    0.39
   2   0  11    0.06    0.58
  -2   0 -11    0.33    0.54
  -2   0 -12  103.28    4.50
   2   0  12  113.12    4.74
  -2   0 -12  111.32    5.08
   2   0  13    0.16    0.47
   2   0  13    0.14    0.58
  -2   0 -13   -0.29    0.60
   2   0  13    0.29    0.35
   2   0  13    0.08    0.35
   2   0  14   84.18    4.75
   2   0  14   82.33    3.43
   2   0  14   78.53    4.05
  -2   0 -14   84.40    4.50
  -2   0 -14   76.40    3.39
  -2   0 -15    0.92    0.65
   2   0  15    0.51    0.56
   2   0  15    0.26    0.43
   2   0  15    0.13    0.29
  -2   0 -15   -0.11    0.58
   2   0  15    0.13    0.80
   2   0  16   78.56    4.73
   2   0  16   79.39    4.76
   2   0  16   83.70    3.28
   2   0  16   70.82    3.09
  -2   0 -16   76.85    4.32
  -2   0 -16   74.89    3.22
  -2   0 -17   -0.14    0.60
   2   0  17    0.44    0.79
   2   0  17    0.87    0.86
   2   0  17   -0.21    0.61
   2   0  17    0.32    0.33
   2   0  17    0.11    0.48
  -2   0 -17   -0.22    0.72
   2   0  18   33.32    1.82
  -2   0 -18   39.61    1.94
  -2   0 -18   33.89    2.75
   2   0  18   42.03    1.94
   2   0  18   41.41    3.20
   2   0  18   32.95    2.99
   2   0  19    0.34    0.52
   2   0  19    0.21    0.52
  -2   0 -19    0.38    0.63
   2   0  19    0.08    0.37
   2   0  19    1.75    0.90
  -2   0 -20    0.71    0.60
   2   0  20    0.75    0.38
   2   0  20    0.63    0.51
   2   0  20    0.48    0.53
   2   0  21    0.51    0.47
   2   0  21   -0.18    0.44
  -2   0 -21   -0.14    0.56
   2   0  21   -0.13    0.32
   2   0  22   11.14    0.87
   2   0  22   13.89    0.88
  -2   0 -22   12.55    0.90
   2   0  23    0.16    0.35
  -2   0 -23   -0.13    0.41
  -2   0 -24   27.18    1.05
  -2   0 -24   29.56    1.09
  -2   0 -25    0.11    0.24
   2  -1 -26    1.23    0.19
   2   1 -26    1.26    0.19
   2   1 -25    0.38    0.36
   2   1 -25    0.07    0.26
   2   1 -25    0.18    0.29
   2  -1 -25    0.27    0.29
  -2   1  25   -0.03    0.28
   2  -1 -24   -0.02    0.38
   2   1 -24    0.19    0.37
   2   1 -24    0.22    0.34
  -2   1  24    0.08    0.36
   2   1 -24   -0.26    0.47
   2   1 -23    0.08    0.56
  -2   1  23    0.21    0.43
   2   1 -23    0.45    0.47
   2  -1 -23    0.46    0.45
  -2  -1  22   15.18    1.00
  -2   1  22   16.58    1.08
   2  -1 -22   15.55    1.08
   2   1 -22   16.57    1.07
   2  -1 -22   14.93    1.03
   2   1 -22   16.48    0.99
   2   1 -22   17.23    1.18
   2  -1 -21   54.56    2.53
   2   1 -21   60.40    2.52
   2  -1 -21   58.81    2.51
  -2  -1  21   61.25    2.60
   2   1 -21   55.67    2.39
  -2   1  21   63.21    2.59
  -2   1  21   56.83    2.90
   2  -1 -20    6.84    0.89
  -2   1  20    5.99    0.82
  -2  -1  20    6.93    0.86
   2   1 -20    5.79    0.74
   2  -1 -20    6.23    1.67
   2  -1 -20    6.96    0.84
   2   1 -20    6.07    0.80
  -2   1  20    5.45    0.94
   2  -1 -19    0.19    0.70
   2   1 -19    0.14    0.66
  -2   1  19   -0.19    0.65
  -2  -1  19   -0.08    0.62
  -2   1  19    0.60    0.59
   2  -1 -19    0.89    0.99
   2   1 -19    0.41    1.39
   2  -1 -19    0.69    1.46
   2   1 -19    0.76    0.68
   2  -1 -19    0.62    0.64
   2  -1 -19    0.13    0.83
   2   1 -19   -0.48    0.66
   2   1 -18    8.16    0.93
   2  -1 -18    8.71    1.00
  -2   1  18    9.16    1.12
  -2  -1  18    7.07    0.92
  -2   1  18    8.64    0.91
   2  -1 -18    8.27    1.20
   2  -1 -18    8.31    1.92
   2   1 -18    7.84    1.85
   2   1 -18    7.85    0.94
   2  -1 -18    8.50    0.93
   2  -1 -18    7.56    1.46
   2   1 -18    7.99    1.39
   2  -1 -17   24.68    1.48
   2   1 -17   25.39    1.47
   2  -1 -17   21.60    1.55
  -2   1  17   27.17    1.81
  -2  -1  17   24.87    1.70
  -2   1  17   21.74    1.39
  -2  -1  17   22.87    1.43
   2  -1 -17   21.64    2.50
   2   1 -17   24.18    2.58
   2  -1 -17   19.51    1.36
   2   1 -17   25.73    1.43
   2   1 -17   27.48    2.37
   2  -1 -17   22.33    2.23
  -2   1  17   21.00    1.90
   2   1 -16   50.87    2.26
   2  -1 -16   45.36    2.23
   2  -1 -16   46.22    2.31
   2  -1 -16   35.44    2.57
  -2  -1  16   52.63    2.58
  -2   1  16   58.91    2.78
  -2   1  16   43.49    2.22
  -2  -1  16   52.54    2.28
  -2   1  16   69.98    2.97
   2  -1 -16   51.24    3.54
   2   1 -16   48.50    2.21
   2   1 -16   54.20    3.42
   2  -1 -16   45.93    3.29
   2  -1 -15    9.12    1.13
  -2  -1  15   10.89    1.04
  -2   1  15    9.36    1.04
   2  -1 -15   10.65    0.91
   2  -1 -15   10.22    1.01
   2   1 -15   10.85    1.03
   2   1 -15    9.71    1.42
   2  -1 -15   10.80    1.52
  -2   1  15    9.51    0.86
  -2  -1  15    9.00    0.83
   2  -1 -15    9.00    1.76
   2   1 -15   11.37    0.89
   2   1 -15   10.53    0.91
   2  -1 -15    9.30    0.88
   2  -1 -14  288.10   11.90
  -2  -1  14  359.27   11.71
  -2   1  14  369.87   11.87
  -2  -1  14  319.51   11.26
   2   1 -14  316.88   11.30
   2   1 -14  321.37   11.25
   2  -1 -14  314.61   11.25
   2  -1 -14  307.27   12.54
   2  -1 -14  338.82   11.30
   2   1 -14  332.42   12.69
   2  -1 -14  322.88   12.77
   2   1 -14  312.66   11.22
   2  -1 -13   26.39    1.33
   2   1 -13   23.68    1.37
   2  -1 -13   24.97    2.15
   2   1 -13   28.11    2.14
   2  -1 -13   21.84    1.68
   2   1 -13   20.32    1.41
  -2  -1  13   25.02    1.30
   2  -1 -13   26.40    1.34
   2  -1 -13   25.80    2.54
   2  -1 -12    4.74    1.02
   2   1 -12    5.00    0.97
   2   1 -12    4.30    0.64
   2  -1 -12    5.24    0.82
   2  -1 -11   96.08    4.49
   2   1 -11   84.28    3.58
   2  -1 -11   88.53    3.92
   2  -1 -10    2.74    0.78
   2   1 -10    2.70    0.75
   2  -1 -10    2.97    0.61
   2   1 -10    2.91    0.49
   2   1  -9   28.65    1.87
   2  -1  -9   25.58    1.88
   2   1  -9   25.62    1.35
   2  -1  -9   29.00    1.61
   2   1  -8   12.24    1.15
   2  -1  -8   15.27    1.29
   2   1  -8   12.19    0.77
   2  -1  -8   14.08    1.00
   2   1  -7 1206.11   37.62
   2  -1  -7 1145.88   37.68
   2   1  -7 1098.53   36.86
   2  -1  -7 1165.42   37.25
   2  -1  -6  386.33   13.63
   2   1  -6  422.19   13.84
   2  -1  -6  404.91   13.90
   2   1  -6  392.53   13.15
   2  -1  -6  418.96   13.52
   2  -1  -5   18.94    1.20
   2   1  -5   19.12    1.19
   2  -1  -5   17.82    1.00
   2   1  -5   16.67    0.72
   2  -1  -4  200.27    7.13
   2   1  -4  199.42    7.20
   2  -1  -4  212.07    7.06
   2  -1  -3    0.86    0.52
   2   1  -3    0.05    0.41
   2  -1  -3    0.60    0.26
   2  -1  -2 1432.64   46.63
   2  -1  -2 1409.14   46.64
   2   1  -2 1496.62   46.62
   2  -1  -2 1446.57   46.67
   2  -1  -2 1402.15   46.61
   2   1  -1  251.49    8.22
   2  -1  -1  244.08    8.27
   2   1  -1  247.26    8.29
   2   1  -1  260.99    8.30
   2   1  -1  243.34    8.30
   2  -1  -1  242.14    8.30
   2  -1  -1  247.81    8.29
   2  -1  -1  234.77    8.28
   2  -1  -1  240.89    8.29
   2   1   0 2126.60   69.34
   2   1   0 2238.79   69.36
   2   1   0 2126.73   69.35
   2  -1   0 2177.94   69.35
   2  -1   0 2102.90   69.33
   2  -1   0 2164.55   69.37
  -2   1   0 2126.78   69.06
   2   1   0 2152.35   69.22
   2  -1   1  603.19   20.39
   2   1   1  641.79   20.42
   2   1   1  635.89   20.47
   2   1   1  614.06   20.26
   2  -1   1  620.09   20.54
   2  -1   2 1116.46   35.29
   2  -1   2 1067.67   35.27
   2   1   2 1062.23   35.29
   2   1   2 1056.12   35.26
  -2  -1  -2 1040.50   35.00
  -2   1  -2 1119.37   35.04
   2  -1   2 1154.14   35.43
   2   1   3  119.46    4.33
   2  -1   3  115.44    4.31
   2  -1   3  114.10    4.31
   2   1   3  117.38    4.33
  -2   1  -3  116.41    4.12
   2  -1   3  121.84    4.43
   2   1   4  242.19    8.67
   2  -1   4  238.91    8.66
  -2   1  -4  250.33    8.51
   2  -1   4  271.93    8.78
   2   1   5  493.64   16.53
  -2  -1  -5  524.66   16.70
  -2   1  -5  481.75   16.06
   2   1   5  494.88   16.51
  -2   1  -5  478.94   16.36
   2  -1   6  106.17    4.05
   2   1   6  113.80    4.33
  -2   1  -6  107.74    3.89
   2  -1   7  650.84   21.24
   2   1   7  644.47   21.51
  -2   1  -7  642.15   21.09
  -2  -1  -7  619.68   21.35
   2  -1   8   50.29    2.21
   2   1   8   45.74    2.40
  -2  -1  -8   43.06    2.27
  -2   1  -8   48.81    2.09
  -2  -1  -9   97.93    4.27
   2  -1   9   89.61    3.74
  -2   1  -9   94.69    3.68
   2   1   9   91.68    4.04
  -2  -1  -9   90.50    3.93
  -2  -1 -10  457.51   16.10
   2  -1  10  461.44   15.46
  -2   1 -10  469.68   16.04
  -2   1 -10  453.59   15.39
  -2  -1 -10  433.18   15.63
   2   1  10  441.98   15.83
   2  -1  11  356.58   12.53
  -2   1 -11  384.40   13.23
  -2  -1 -11  378.65   13.30
  -2   1 -11  354.84   12.50
   2   1  11  357.27   12.97
  -2  -1 -11  342.33   12.75
   2  -1  12  255.62    9.77
  -2  -1 -12  255.61   10.87
  -2   1 -12  259.26   10.80
   2   1  12  251.16   10.64
  -2  -1 -12  240.84   10.40
   2   1  13    1.33    0.73
  -2  -1 -13    2.42    0.79
  -2   1 -13    0.65    0.60
   2  -1  13    2.89    0.62
   2   1  13    1.07    0.39
   2   1  13    1.61    0.58
   2  -1  13    1.15    0.42
   2   1  13    1.28    0.80
   2   1  13    1.52    0.48
  -2  -1 -13    1.12    0.56
  -2   1 -13    0.81    0.54
  -2  -1 -13    1.60    0.58
   2   1  13    1.39    0.42
  -2  -1 -13    1.67    0.46
   2   1  14   60.54    2.53
   2  -1  14   59.85    2.57
  -2   1 -14   56.44    2.53
  -2  -1 -14   59.84    3.60
  -2   1 -14   60.60    3.51
   2  -1  14   58.00    2.47
   2  -1  14   64.29    2.49
   2   1  14   60.52    3.78
  -2  -1 -14   58.32    2.56
  -2  -1 -14   57.17    2.47
   2   1  14   57.81    3.37
  -2  -1 -14   55.85    2.47
   2  -1  15    5.82    0.63
  -2   1 -15    7.01    0.78
   2   1  15    7.20    1.40
   2   1  15    8.57    0.84
  -2  -1 -15    6.63    0.83
  -2  -1 -15    7.13    0.71
  -2  -1 -15    6.15    1.15
   2   1  15    8.15    1.22
  -2   1 -15    5.77    1.06
  -2  -1 -15    7.47    0.73
   2  -1  15    7.73    0.77
   2   1  15    6.50    0.70
   2  -1  16   20.01    1.22
  -2   1 -16   21.32    1.35
   2   1  16   20.98    1.89
  -2   1 -16   21.79    2.00
  -2  -1 -16   23.01    2.16
   2   1  16   26.50    2.50
   2   1  16   22.90    2.37
   2  -1  16   22.96    2.34
   2   1  16   29.24    1.57
  -2  -1 -16   21.74    1.39
  -2  -1 -16   22.08    1.27
  -2  -1 -16   22.84    1.30
   2  -1  16   22.93    1.37
   2   1  16   23.15    1.33
   2  -1  17   30.86    1.58
  -2  -1 -17   28.05    2.56
  -2   1 -17   32.31    2.46
  -2   1 -17   31.12    1.71
   2   1  17   34.47    2.97
   2   1  17   36.92    2.99
   2  -1  17   34.65    2.92
  -2  -1 -17   32.42    1.75
  -2  -1 -17   34.10    1.65
   2  -1  17   33.50    1.75
   2   1  17   34.64    1.70
   2  -1  17   28.89    1.55
   2   1  18   81.92    4.95
   2   1  18   78.98    4.79
   2  -1  18   83.70    4.92
   2  -1  18   87.60    4.95
  -2  -1 -18   74.98    3.27
   2   1  18   79.78    3.26
   2  -1  18   84.49    3.36
  -2  -1 -18   65.52    4.29
  -2   1 -18   84.98    3.32
  -2  -1 -18   77.81    3.33
   2  -1  18   79.07    3.17
   2  -1  18   75.53    3.13
   2   1  19    4.34    0.66
   2  -1  19    4.43    0.71
  -2  -1 -19    4.35    0.77
  -2   1 -19    4.10    0.72
   2  -1  19    3.62    0.58
   2  -1  19    3.67    0.67
   2   1  19    5.86    0.78
   2   1  19    4.77    1.22
   2  -1  19    4.17    1.18
   2  -1  19    3.78    1.10
   2   1  19    4.14    1.10
   2  -1  20   22.98    1.24
   2  -1  20   25.69    1.52
   2   1  20   26.56    1.53
   2  -1  20   27.96    1.50
   2   1  20   27.03    1.42
  -2  -1 -20   28.14    1.51
  -2   1 -20   27.30    1.47
   2  -1  21    6.51    0.74
   2   1  21    6.10    0.66
  -2  -1 -21    5.93    0.75
  -2   1 -21    5.19    0.70
   2   1  21    4.42    0.52
   2  -1  21    6.17    0.69
   2   1  21    6.35    0.71
   2  -1  22    0.90    0.47
   2   1  22    0.48    0.31
  -2   1 -22    0.70    0.47
  -2  -1 -22    0.83    0.51
   2  -1  22    0.78    0.40
   2   1  22    0.83    0.38
   2  -1  23   74.60    2.43
   2  -1  23   61.46    2.40
   2   1  23   62.37    2.41
  -2   1 -23   68.42    2.35
  -2   1 -23   66.33    2.26
  -2  -1 -23   71.83    2.38
  -2   1 -23   76.66    2.39
  -2   1 -24  150.11    4.75
  -2   1 -24  153.80    4.82
   2  -1  24  139.44    4.77
  -2  -1 -24  155.90    4.78
  -2   1 -24  154.74    4.76
  -2   1 -25    0.35    0.20
   2   2 -25    5.02    0.41
   2   2 -25    5.30    0.47
   2  -2 -25    4.27    0.47
  -2  -2  25    5.18    0.45
   2   2 -25    4.72    0.44
  -2  -2  24    7.21    0.60
   2  -2 -24    6.86    0.55
   2   2 -24    5.88    0.57
   2   2 -24    5.92    0.54
   2  -2 -24    7.25    0.66
   2   2 -24    6.55    0.62
  -2   2  24    3.70    0.47
  -2  -2  24    3.39    0.47
   2   2 -24    5.96    0.53
   2  -2 -23    4.06    0.62
   2   2 -23    3.99    0.58
   2  -2 -23    4.84    0.57
   2  -2 -23    3.39    0.64
   2   2 -23    3.39    0.63
  -2  -2  23    3.79    0.58
  -2  -2  23    3.72    0.51
  -2   2  23    4.59    0.56
  -2  -2  22   63.18    2.57
  -2  -2  22   65.09    2.63
  -2   2  22   68.79    2.62
   2   2 -22   62.97    2.57
   2  -2 -22   66.87    2.58
   2  -2 -22   61.66    2.61
   2   2 -22   62.33    2.62
   2  -2 -22   62.53    2.64
   2   2 -22   58.74    2.47
   2   2 -21   27.93    1.50
   2  -2 -21   29.82    1.79
  -2  -2  21   31.74    1.58
  -2   2  21   31.22    1.59
  -2  -2  21   32.73    1.65
   2  -2 -21   28.81    1.54
   2   2 -21   30.99    1.59
  -2   2  21   26.51    1.82
   2  -2 -21   30.54    1.65
   2   2 -21   31.51    1.65
   2  -2 -21   28.78    1.63
   2  -2 -20    7.03    1.14
   2  -2 -20    7.45    0.94
   2  -2 -20    6.80    0.85
   2   2 -20    8.61    0.90
  -2   2  20    6.90    0.79
  -2  -2  20    7.38    0.84
  -2   2  20    8.44    1.06
   2   2 -20    9.45    0.87
   2   2 -19  486.01   18.36
   2  -2 -19  490.01   18.43
   2  -2 -19  487.44   16.60
   2  -2 -19  483.75   16.53
   2   2 -19  495.53   16.47
   2  -2 -19  479.83   16.45
   2   2 -19  477.12   16.35
  -2   2  19  472.48   17.12
   2  -2 -19  439.32   18.13
  -2  -2  19  523.04   16.57
  -2   2  19  516.06   16.54
   2  -2 -18   44.69    2.21
   2  -2 -18   40.35    2.27
  -2   2  18   43.59    2.15
  -2  -2  18   48.13    2.20
   2   2 -18   47.84    2.16
   2  -2 -18   42.65    2.11
  -2   2  18   42.90    2.55
   2   2 -18   49.49    3.55
   2  -2 -18   44.83    3.46
   2  -2 -18   37.49    3.09
  -2   2  18   41.38    2.90
  -2  -2  17  125.75    4.64
  -2   2  17  124.96    4.64
  -2   2  17  152.32    5.47
  -2   2  17  123.74    5.18
   2  -2 -17  118.87    6.14
   2   2 -17  118.92    6.16
   2  -2 -17  110.56    4.48
   2  -2 -17  121.04    4.73
   2   2 -17  121.75    4.62
   2  -2 -17  118.92    4.65
   2   2 -17  129.48    4.62
   2  -2 -17   85.94    5.15
   2  -2 -17  122.62    6.18
  -2   2  17  110.32    5.61
   2  -2 -17  126.57    4.70
  -2  -2  16   18.40    1.22
  -2   2  16   18.80    1.23
  -2   2  16   18.41    1.52
   2   2 -16   14.91    2.07
   2  -2 -16   17.59    2.14
   2  -2 -16   17.99    1.12
   2  -2 -16   17.65    1.34
   2   2 -16   19.75    1.25
   2  -2 -16   18.28    1.27
   2   2 -16   18.05    1.19
   2  -2 -16   14.67    1.57
   2   2 -16   18.18    1.95
   2  -2 -16   18.86    2.07
   2  -2 -16   17.66    1.25
  -2  -2  15   58.89    2.49
  -2   2  15   73.30    3.13
  -2   2  15   59.99    2.94
   2  -2 -15   54.59    3.60
   2   2 -15   60.27    3.69
   2  -2 -15   52.64    2.39
   2  -2 -15   53.79    2.52
   2  -2 -15   55.09    2.49
   2   2 -15   56.63    2.47
   2   2 -15   58.07    2.44
   2  -2 -15   45.42    3.01
   2  -2 -15   56.71    2.50
   2   2 -15   60.63    3.62
   2  -2 -15   56.63    3.71
   2  -2 -14   12.55    1.88
   2   2 -14   10.07    1.64
   2  -2 -14   11.61    0.86
   2   2 -14   12.44    1.53
   2  -2 -14   11.35    1.63
   2   2 -14   12.19    0.94
   2  -2 -14   11.76    0.95
   2   2 -14   12.91    0.91
   2  -2 -14   10.87    1.28
  -2  -2  14   13.04    1.07
  -2   2  14   13.61    1.22
  -2  -2  14   12.64    0.93
  -2   2  14   16.93    1.32
   2  -2 -14   11.60    0.93
   2  -2 -13   16.64    1.10
  -2  -2  13   17.15    1.05
  -2   2  13   20.77    1.44
   2   2 -13   16.63    1.71
   2  -2 -13   15.48    1.81
   2  -2 -13   16.16    1.89
   2   2 -13   15.81    1.89
   2   2 -13   17.04    1.03
   2  -2 -13   17.58    1.54
   2  -2 -13   17.83    1.11
   2   2 -13   17.54    1.08
   2   2 -12  112.20    5.13
   2  -2 -12  107.49    5.31
   2  -2 -12  102.11    4.77
   2   2 -12  106.87    5.05
   2   2 -11  236.93    8.61
   2  -2 -11  222.70    8.78
   2  -2 -11  218.69    8.23
   2  -2 -11  200.67    8.33
   2   2 -11  203.38    8.31
   2   2 -10   64.82    3.19
   2  -2 -10   64.07    3.37
   2   2 -10   52.88    2.22
   2  -2 -10   62.56    2.92
   2  -2 -10   55.67    3.09
   2   2 -10   58.98    3.13
   2   2  -9  186.19    6.70
   2   2  -9  171.72    6.82
   2  -2  -9  173.40    6.84
   2   2  -9  155.98    5.59
   2  -2  -9  174.22    6.36
   2  -2  -9  154.22    6.37
   2   2  -9  167.83    6.44
   2  -2  -8  124.09    5.21
   2   2  -8  135.49    5.09
   2   2  -8  112.21    4.05
   2  -2  -8  127.64    4.81
   2  -2  -8  122.57    4.85
   2   2  -8  126.51    4.86
   2   2  -7  170.01    5.43
   2  -2  -7  165.84    5.61
   2  -2  -7  167.91    5.23
   2   2  -7  170.09    5.23
   2  -2  -7  158.90    5.18
   2   2  -6  167.01    6.23
   2  -2  -6  166.73    6.04
   2  -2  -6  160.13    6.02
   2   2  -6  163.08    6.04
   2   2  -5 1552.21   49.03
   2  -2  -5 1433.00   48.54
   2  -2  -5 1559.10   48.85
   2   2  -5 1534.46   48.79
   2  -2  -5 1463.70   48.76
   2   2  -4  471.72   15.15
   2  -2  -4  427.88   14.83
   2  -2  -4  437.17   14.91
   2   2  -4  460.01   14.93
   2   2  -3  117.45    4.51
   2  -2  -3  129.17    4.45
   2   2  -3  118.46    4.39
   2  -2  -3  122.96    4.39
   2   2  -3  118.68    4.39
   2  -2  -3  119.87    4.38
   2   2  -2  740.90   22.74
   2  -2  -2  724.83   22.74
  -2  -2   2  656.36   22.25
   2  -2  -2  703.40   22.59
   2   2  -2  728.75   22.60
  -2   2   1  100.79    3.59
   2   2  -1  103.16    3.73
  -2  -2   1   97.80    3.46
   2  -2  -1  100.26    3.82
   2   2  -1  103.20    3.60
   2  -2  -1   97.88    3.59
   2  -2  -1   96.35    3.59
   2   2  -1  102.56    3.62
   2   2   0  547.01   17.64
   2   2   0  531.54   17.57
  -2   2   0  537.94   17.42
  -2  -2   0  501.03   17.46
   2   2   0  532.29   17.48
   2   2   0  549.32   17.50
   2  -2   0  495.00   17.47
   2   2   0  527.98   17.49
   2  -2   0  549.76   17.51
   2  -2   0  558.14   17.51
   2   2   1  575.95   18.77
  -2  -2  -1  522.05   18.66
   2  -2   1  584.99   18.91
   2   2   1  568.41   18.66
   2   2   1  586.83   18.62
   2  -2   1  561.18   18.59
  -2  -2  -2  382.62   13.18
   2   2   2  401.07   13.39
   2  -2   2  401.85   13.50
   2   2   2  393.22   13.26
  -2  -2  -2  407.36   13.36
   2   2   2  405.60   13.26
   2  -2   2  392.07   13.24
   2  -2   2  396.21   13.24
   2   2   3  128.16    5.08
  -2   2  -3  147.31    5.00
  -2  -2  -3  124.75    4.90
  -2  -2  -3  133.74    5.10
   2  -2   3  155.14    5.28
   2   2   3  132.71    4.99
   2  -2   3  149.41    5.05
   2   2   3  130.51    4.96
   2  -2   3  149.56    5.04
  -2   2  -4    9.06    0.77
  -2  -2  -4    7.90    0.83
  -2  -2  -4    7.53    0.77
   2  -2   4   10.34    0.92
   2   2   4    7.60    0.71
   2  -2   4    9.88    0.77
   2  -2   4    8.02    0.72
   2   2   4    8.39    0.74
  -2   2  -5  167.14    6.07
  -2  -2  -5  178.99    6.33
   2  -2   5  165.32    6.23
   2   2   5  167.23    6.12
   2  -2   5  157.74    6.09
  -2   2  -6  722.97   24.49
  -2  -2  -6  747.25   24.72
   2  -2   6  763.75   24.63
   2  -2   6  728.17   24.54
   2   2   6  718.42   24.51
  -2   2  -7  460.96   16.12
   2   2   7  446.93   16.16
  -2  -2  -7  490.92   16.35
   2  -2   7  493.85   16.19
   2   2   7  462.09   16.13
   2   2   8  278.49   10.17
  -2   2  -8  265.36   10.09
   2  -2   8  294.54   10.12
  -2  -2  -9  216.82    8.40
   2   2   9  233.41    8.56
   2   2  10   15.45    1.50
  -2  -2 -10   15.19    1.38
   2   2  11  114.60    5.20
  -2  -2 -11  108.01    5.00
   2   2  11  121.22    5.34
  -2  -2 -11  124.99    5.40
  -2   2 -11  116.00    5.14
  -2   2 -12   26.14    2.00
  -2  -2 -12   28.39    2.20
   2   2  12   34.46    1.91
   2   2  12   41.51    2.02
  -2   2 -12   24.80    1.33
   2   2  12   32.98    1.64
  -2  -2 -12   22.42    1.85
   2   2  12   23.75    2.05
   2  -2  12   23.00    2.08
   2   2  12   22.23    2.01
   2   2  13   11.72    1.52
   2  -2  13   11.83    1.55
   2   2  13   18.02    1.18
  -2  -2 -13   11.93    0.97
   2  -2  13   11.20    0.82
   2  -2  13   14.09    0.88
   2   2  13   10.11    0.79
   2   2  13   19.30    1.41
   2   2  13   16.53    1.33
  -2   2 -13   12.09    0.89
  -2   2 -13   11.73    1.35
  -2  -2 -13   12.66    1.55
  -2  -2 -13   11.71    1.33
   2   2  13   13.33    1.55
  -2  -2 -14  296.79   11.38
  -2   2 -14  274.87   10.91
  -2   2 -14  281.05    9.77
   2  -2  14  267.53    9.73
   2   2  14  291.74   11.49
   2  -2  14  285.02   11.42
  -2  -2 -14  264.70    9.76
  -2  -2 -14  257.00    9.71
   2   2  14  282.25    9.73
   2   2  14  273.74   11.07
  -2  -2 -14  270.46    9.76
  -2  -2 -15  113.57    5.84
  -2   2 -15  120.90    5.62
  -2   2 -15  120.82    4.56
   2  -2  15  119.64    4.51
   2   2  15  178.23    5.70
   2   2  15  123.80    6.17
   2  -2  15  128.00    6.15
   2  -2  15  124.04    6.10
   2   2  15  124.16    6.11
   2   2  15  162.80    5.08
  -2  -2 -15  116.54    4.54
  -2  -2 -15  107.21    4.46
   2   2  15  117.19    4.48
   2   2  15  118.26    5.73
  -2  -2 -15  110.66    4.49
  -2   2 -16   80.82    4.28
  -2  -2 -16   78.15    4.65
  -2   2 -16   85.64    3.41
   2  -2  16   85.49    3.37
   2  -2  16   89.41    4.99
   2   2  16   84.63    4.95
   2  -2  16   90.41    4.97
   2   2  16   89.70    4.93
  -2  -2 -16   82.26    3.41
  -2  -2 -16   80.24    3.33
   2   2  16   79.45    3.32
   2   2  16   90.38    4.65
  -2  -2 -16   80.05    3.35
   2   2  17   39.30    3.08
   2  -2  17   32.95    2.87
   2   2  17   34.73    3.03
   2  -2  17   39.22    3.09
   2  -2  17   32.35    1.65
  -2  -2 -17   35.27    1.86
  -2  -2 -17   35.28    1.75
   2  -2  17   34.41    1.73
  -2   2 -17   34.82    1.82
   2   2  17   33.70    2.63
  -2  -2 -17   34.20    2.86
  -2  -2 -17   36.41    1.79
   2   2  17   37.94    1.79
   2   2  18  142.21    5.11
  -2   2 -18  136.95    5.13
  -2  -2 -18  109.02    6.30
   2  -2  18  133.62    5.06
   2  -2  18  134.53    5.26
   2   2  18  142.97    5.31
   2   2  18  178.06    5.56
  -2  -2 -18  141.24    5.17
  -2  -2 -18  130.61    5.03
  -2  -2 -18  135.18    5.09
   2  -2  18  134.84    6.78
   2   2  18  153.78    7.05
   2  -2  18  134.76    6.87
   2   2  18  123.31    6.85
   2  -2  19   49.16    2.11
  -2  -2 -19   46.84    2.21
  -2   2 -19   51.36    2.21
  -2  -2 -19   43.27    2.05
   2   2  19   55.53    3.04
   2   2  19   48.07    2.28
   2  -2  19   49.61    2.28
   2   2  19   45.00    2.09
   2   2  20  193.30    6.76
   2  -2  20  193.25    6.72
   2   2  20  186.80    6.54
  -2   2 -20  193.08    6.59
  -2  -2 -20  184.64    6.66
  -2  -2 -21   37.00    1.81
  -2   2 -21   39.90    1.76
   2   2  21   35.48    1.79
   2  -2  21   38.08    1.82
  -2   2 -22   14.22    0.86
  -2  -2 -22   13.49    0.90
  -2   2 -22   11.45    0.74
   2   2  22   13.00    0.87
   2  -2  22   12.42    0.84
   2  -2  23   28.89    1.32
   2   2  23   17.85    1.18
   2   2  23   29.91    1.33
   2  -2  23   28.37    1.29
   2  -2  23   19.60    1.20
   2  -2  23   37.41    1.40
  -2   2 -23   32.20    1.20
   2   2  23   21.96    1.12
  -2   2 -23   35.55    1.31
  -2  -2 -23   36.51    1.35
  -2   2 -24    3.65    0.41
   2  -2  24    2.91    0.39
  -2  -2 -24    2.73    0.37
  -2   2 -24    3.47    0.36
  -2   2 -24    2.82    0.37
  -2   2 -24    2.40    0.40
  -2  -2 -24    2.15    0.42
   2   3 -25   34.21    1.31
  -2  -3  25   32.89    1.34
   2   3 -25   35.83    1.34
   2   3 -24   14.71    0.79
  -2  -3  24   13.38    0.75
  -2  -3  24   16.14    0.83
   2   3 -24   13.39    0.79
   2   3 -24   14.28    0.78
   2   3 -23    3.62    0.53
   2   3 -23    4.08    0.52
   2  -3 -23    5.37    0.54
  -2  -3  23    4.52    0.55
  -2   3  23    2.16    0.40
  -2  -3  23    2.33    0.41
   2  -3 -23    4.33    0.60
   2   3 -23    4.79    0.61
   2  -3 -23    4.78    0.61
   2   3 -23    3.43    0.51
  -2  -3  23    3.47    0.48
   2   3 -22    1.76    0.57
   2  -3 -22    1.42    0.59
   2   3 -22    1.44    0.52
  -2  -3  22    1.54    0.52
  -2   3  22    1.66    0.46
  -2  -3  22    1.85    0.48
   2  -3 -22    1.88    0.51
   2  -3 -22    1.35    0.60
   2   3 -22    1.85    0.60
  -2   3  22    1.39    0.59
  -2   3  21   31.75    2.00
   2  -3 -21   32.83    1.66
  -2  -3  21   38.14    1.75
  -2   3  21   35.13    1.67
  -2  -3  21   34.34    1.69
   2  -3 -21   35.38    1.89
   2  -3 -21   31.72    1.73
   2   3 -21   33.07    1.65
   2  -3 -21   34.96    1.74
   2   3 -21   32.99    1.70
  -2   3  20   52.74    2.84
   2  -3 -20   52.25    2.37
  -2  -3  20   55.84    2.42
  -2   3  20   56.36    2.39
  -2  -3  20   52.43    2.40
   2  -3 -20   54.91    2.59
   2  -3 -20   56.32    2.49
   2   3 -20   52.36    2.34
   2  -3 -20   52.57    2.40
   2   3 -20   54.35    2.41
  -2  -3  19   43.51    2.06
   2  -3 -19   40.01    2.00
  -2   3  19   44.73    2.53
   2   3 -19   39.43    3.12
   2  -3 -19   48.18    3.42
   2  -3 -19   36.75    1.88
   2  -3 -19   46.74    2.28
   2  -3 -19   40.86    2.11
  -2   3  19   44.42    2.04
  -2   3  19   50.30    2.70
   2  -3 -19   35.94    3.01
   2   3 -19   42.52    2.00
  -2  -3  18  137.54    4.77
  -2   3  18  119.16    5.26
   2  -3 -18  113.84    4.59
   2  -3 -18  121.22    4.83
   2  -3 -18  126.98    4.79
  -2   3  18  139.81    5.48
  -2   3  18  130.75    4.72
   2   3 -18  129.64    6.28
   2  -3 -18  132.44    6.38
   2  -3 -18  111.14    6.14
  -2   3  18  122.84    5.98
   2   3 -18  126.91    4.63
   2  -3 -18  127.87    4.82
  -2   3  17   15.94    1.49
   2  -3 -17   15.71    1.10
   2  -3 -17   16.10    1.38
   2  -3 -17   15.46    1.23
  -2  -3  17   19.35    1.22
  -2   3  17   15.86    1.14
  -2   3  17   16.65    1.53
   2   3 -17   22.00    2.36
   2  -3 -17   15.53    2.10
   2  -3 -17   12.09    1.54
  -2   3  17   14.36    1.78
   2  -3 -17   15.38    1.96
   2  -3 -17   16.97    1.28
   2   3 -17   17.50    1.17
  -2   3  16    2.27    0.77
   2  -3 -16    2.89    0.57
   2  -3 -16    2.27    0.88
   2  -3 -16    2.66    0.77
  -2  -3  16    2.17    0.60
  -2   3  16    2.68    0.62
  -2   3  16    4.68    0.89
   2   3 -16    1.99    0.64
   2  -3 -16    3.60    0.76
   2  -3 -16    3.05    0.89
   2  -3 -16    1.90    1.34
   2   3 -16    2.80    1.36
   2  -3 -16    3.65    1.19
   2   3 -15   89.85    4.61
   2  -3 -15   87.28    4.61
   2  -3 -15   75.46    3.24
   2  -3 -15   80.16    4.71
   2  -3 -15   77.71    3.31
  -2   3  15   92.43    3.95
  -2  -3  15   81.55    3.25
   2  -3 -15   72.65    4.09
  -2   3  15   84.68    3.86
   2  -3 -15   81.04    3.32
   2   3 -14    6.21    1.42
   2  -3 -14    9.31    1.66
   2  -3 -14    8.84    0.77
   2  -3 -14    9.68    1.53
   2  -3 -14    9.40    0.89
  -2  -3  14    6.53    0.71
  -2   3  14    8.93    1.05
   2  -3 -14    7.89    1.14
  -2   3  14    8.92    0.88
  -2   3  14    8.43    1.03
   2  -3 -14    7.90    0.82
  -2   3  13   35.69    2.08
   2  -3 -13   37.34    2.60
   2   3 -13   35.06    2.57
   2  -3 -13   33.05    1.64
   2  -3 -13   31.68    1.67
   2  -3 -13   35.08    2.75
   2  -3 -13   29.61    1.65
   2  -3 -13   31.06    2.24
   2  -3 -13   32.17    1.64
  -2   3  13   32.37    1.66
  -2  -3  13   34.42    1.61
   2   3 -12  128.12    5.79
   2  -3 -12  128.52    5.81
   2  -3 -12  122.36    4.87
  -2   3  12  135.67    5.35
   2  -3 -12  131.23    5.75
   2  -3 -12  133.07    6.28
   2  -3 -11    5.25    1.17
   2   3 -11    7.10    1.41
   2  -3 -11    7.69    1.37
   2   3 -11    8.60    1.25
   2  -3 -11    7.26    1.00
   2  -3 -10    9.35    1.30
   2   3 -10    6.83    1.30
   2   3 -10    6.47    1.13
   2  -3 -10    7.13    1.12
   2  -3 -10    7.74    1.00
   2   3  -9  272.85   10.46
   2  -3  -9  282.31   10.57
   2  -3  -9  273.77   10.06
   2   3  -9  270.25    9.96
   2  -3  -9  274.75   10.06
   2  -3  -8   11.60    1.54
   2   3  -8   12.44    1.25
   2  -3  -8   10.18    1.18
   2  -3  -8   12.35    1.13
   2  -3  -7   36.58    2.03
   2   3  -7   37.70    2.05
   2  -3  -7   40.74    2.13
   2  -3  -7   37.79    1.69
   2  -3  -6   71.45    3.06
   2   3  -6   71.48    3.05
   2  -3  -6   71.19    2.87
   2  -3  -5  362.26   12.33
   2   3  -5  364.15   12.33
   2  -3  -5  360.71   12.30
   2   3  -4 1803.86   56.38
   2  -3  -4 1713.84   56.35
   2  -3  -4 1720.67   56.36
   2  -3  -4 1702.20   56.47
   2   3  -3  639.73   21.18
   2   3  -3  658.11   20.83
   2  -3  -3  642.34   20.81
   2  -3  -3  608.72   20.80
   2  -3  -3  619.83   21.03
  -2   3   3  590.88   20.96
   2  -3  -3  671.52   21.17
   2   3  -2  239.16    7.75
   2   3  -2  230.68    7.74
   2  -3  -2  226.80    7.72
   2  -3  -2  211.79    7.67
   2  -3  -2  235.94    8.08
  -2   3   2  215.63    7.89
   2  -3  -2  221.53    8.03
  -2  -3   2  232.48    7.55
   2   3  -1   97.78    3.35
   2  -3  -1   83.98    3.28
  -2   3   1   83.71    3.48
   2  -3  -1   87.57    3.68
   2   3  -1  100.88    3.56
  -2  -3   1   96.84    3.32
   2   3   0    4.70    0.42
   2  -3   0    5.58    0.44
   2   3   0    4.73    0.41
   2   3   0    4.93    0.62
  -2   3   0    4.36    0.75
  -2  -3   0    4.64    0.46
   2   3   1   55.47    2.46
   2   3   1   52.44    2.19
   2  -3   1   60.29    2.24
   2  -3   1   59.52    2.22
   2   3   1   55.59    2.20
   2   3   1   57.80    2.51
  -2   3  -1   57.62    2.37
  -2  -3  -1   52.11    2.30
   2   3   2  700.80   23.85
   2  -3   2  730.47   23.58
   2   3   2  708.03   23.58
   2   3   2  704.38   23.81
  -2  -3  -2  722.05   23.78
   2  -3   2  751.53   24.08
   2   3   3   39.16    2.07
  -2  -3  -3   38.89    2.01
   2   3   3   39.98    1.84
   2  -3   3   44.90    1.90
   2  -3   3   43.31    1.88
   2   3   3   40.38    2.10
   2  -3   3   42.73    2.21
  -2  -3  -3   43.20    2.05
  -2  -3  -4    5.34    0.82
  -2   3  -4    7.14    0.81
   2  -3   4    7.03    0.65
   2   3   4    5.34    0.62
   2   3   4    5.16    0.60
   2  -3   4    6.16    0.63
   2  -3   4    8.46    0.97
   2   3   4    5.21    0.99
  -2  -3  -4    5.23    0.69
   2   3   4    5.16    0.77
   2   3   5  457.09   15.73
  -2   3  -5  450.23   15.61
  -2  -3  -5  446.83   15.57
   2  -3   5  458.01   15.48
   2   3   5  449.16   15.51
   2   3   5  461.50   15.47
   2  -3   5  441.65   15.47
   2  -3   5  482.66   15.86
  -2  -3  -5  473.99   15.75
  -2   3  -6    7.84    0.97
  -2  -3  -6   10.45    1.14
   2   3   6   13.06    1.02
   2   3   6   11.39    0.97
   2  -3   6    8.25    0.85
   2  -3   6    9.40    0.92
  -2  -3  -6   10.59    1.05
   2  -3   6    9.08    1.10
  -2   3  -7    8.88    1.08
   2  -3   7    8.54    0.95
   2   3   7   13.96    1.13
   2  -3   7    8.61    0.93
   2   3   7   12.27    1.10
  -2  -3  -7   14.58    1.26
   2  -3   7   11.69    1.22
  -2   3  -8   74.34    3.59
   2   3   8   78.46    3.54
   2  -3   8   73.21    3.52
  -2  -3  -8   78.78    3.72
   2  -3   8   74.54    3.61
   2   3   9   15.37    1.62
  -2   3  -9   13.83    1.44
   2   3   9   14.69    1.34
   2  -3   9   11.54    1.25
  -2  -3  -9   13.53    1.39
   2  -3   9   15.96    1.42
   2  -3  10   38.43    2.38
   2   3  10   30.66    2.17
  -2   3 -10   39.28    2.44
   2   3  10   29.90    2.30
   2   3  11  103.32    5.15
  -2  -3 -11  100.63    5.02
   2   3  11  145.53    4.87
   2   3  11  135.09    4.80
   2  -3  11  108.13    4.11
   2   3  11  107.86    5.10
   2  -3  11  101.27    5.04
   2   3  11  103.60    4.15
   2   3  12  116.36    5.29
   2  -3  12  101.72    5.07
   2  -3  12  103.64    5.15
  -2  -3 -12  107.87    5.11
   2   3  12  111.71    5.33
  -2  -3 -12  105.55    4.08
   2  -3  12  103.21    4.05
  -2   3 -12  104.03    4.01
  -2   3 -12  103.35    4.91
   2  -3  12  103.68    4.02
   2   3  12  108.41    4.14
   2  -3  13   32.92    2.45
   2   3  13   28.37    2.38
   2   3  13   28.36    2.35
   2  -3  13   31.64    2.46
   2   3  13   39.75    1.91
  -2  -3 -13   27.32    1.57
   2  -3  13   30.33    1.50
   2   3  13   26.08    1.38
   2   3  13   36.06    2.08
   2   3  13   27.91    1.93
  -2   3 -13   30.84    1.50
   2  -3  13   31.54    1.56
  -2   3 -13   31.26    2.20
  -2  -3 -13   30.91    2.47
   2   3  13   28.30    2.40
  -2  -3 -13   24.46    2.10
  -2  -3 -14   61.96    3.84
  -2   3 -14   63.03    3.49
   2   3  14   71.16    3.32
  -2   3 -14   65.17    2.65
   2  -3  14   66.20    2.73
   2   3  14   51.13    2.47
   2  -3  14   60.55    3.78
   2   3  14   64.73    3.86
   2   3  14   63.41    3.94
   2  -3  14   58.73    3.72
   2   3  14   88.80    3.21
  -2  -3 -14   61.57    2.72
   2   3  14   68.59    3.96
  -2  -3 -14   55.42    3.47
   2   3  14   87.29    3.53
   2  -3  14   64.20    2.67
   2   3  14   60.82    2.68
   2  -3  15  197.22    7.03
   2   3  15  274.11    8.21
   2   3  15  234.06    7.93
  -2  -3 -15  189.09    8.56
   2  -3  15  203.80    7.10
   2   3  15  159.57    6.81
  -2   3 -15  195.72    6.99
   2   3  15  202.67    8.79
   2  -3  15  198.41    8.63
   2   3  15  199.60    8.65
   2  -3  15  200.04    8.64
   2   3  15  276.41    7.71
  -2  -3 -15  192.91    7.04
  -2  -3 -15  186.39    7.00
   2   3  15  190.61    8.51
  -2  -3 -15  189.23    7.03
   2  -3  16    8.92    1.49
   2   3  16   12.58    1.70
   2  -3  16   10.74    1.57
   2   3  16   14.52    1.81
   2   3  16   12.12    1.11
  -2  -3 -16   10.66    1.05
  -2  -3 -16   10.93    0.95
  -2   3 -16   10.71    0.96
   2   3  16   12.10    1.35
   2  -3  16   10.67    0.89
   2   3  16   10.18    0.82
   2  -3  16   11.17    0.99
  -2  -3 -16   11.12    1.00
  -2  -3 -16    9.12    1.70
   2   3  16   12.49    1.72
  -2  -3 -17   18.28    1.25
  -2  -3 -17   17.64    2.17
   2   3  17   18.36    1.11
   2  -3  17   18.60    1.27
   2  -3  17   16.38    1.20
   2   3  17   19.78    1.29
   2   3  17   25.46    1.54
  -2  -3 -17   17.86    1.30
   2   3  17   22.36    2.16
  -2  -3 -17   17.78    1.21
   2  -3  17   18.90    1.20
  -2   3 -17   19.72    1.25
   2  -3  17   20.29    2.16
   2  -3  17   21.35    2.16
   2   3  17   19.80    2.13
   2   3  17   19.81    2.15
  -2   3 -18    1.42    0.61
   2   3  18    2.32    0.65
  -2  -3 -18    2.48    0.80
  -2  -3 -18    0.94    0.57
   2   3  18    1.38    0.46
   2  -3  18    2.04    0.52
   2  -3  18    1.29    0.60
   2  -3  18    1.29    0.50
   2   3  18    1.74    0.54
  -2  -3 -18    0.75    0.91
   2  -3  18    0.80    0.78
   2   3  18    3.08    0.98
   2   3  18    2.43    0.95
   2  -3  18    1.60    0.81
  -2  -3 -18    1.78    0.61
   2   3  19    5.16    0.76
  -2  -3 -19    4.92    0.86
  -2   3 -19    4.74    0.71
  -2  -3 -19    3.33    0.64
   2  -3  19    5.24    0.77
   2  -3  19    3.99    0.58
   2   3  19    5.34    0.69
   2  -3  19    4.95    0.66
  -2  -3 -19    3.80    0.68
  -2  -3 -20    2.12    0.73
   2  -3  20    1.51    0.46
  -2  -3 -20    1.27    0.65
  -2   3 -20    2.15    0.57
  -2  -3 -20    1.91    0.49
   2  -3  20    1.64    0.43
  -2   3 -20    1.96    0.49
   2  -3  20    1.66    0.45
   2   3  20    2.13    0.49
  -2   3 -21   59.44    2.39
  -2   3 -21   61.72    2.48
  -2  -3 -21   63.01    2.55
  -2   3 -21   67.04    2.48
   2  -3  21   60.72    2.49
   2   3  21   55.00    2.48
   2  -3  21   57.72    2.55
  -2   3 -22   50.52    1.78
  -2  -3 -22   51.48    1.86
   2   3  22   27.88    1.63
   2   3  22   40.51    1.77
   2  -3  22   41.18    1.74
  -2   3 -22   46.45    1.69
   2   3  22   34.81    1.61
  -2   3 -23   16.08    0.85
   2  -3  23   14.11    0.86
  -2   3 -23   15.90    0.84
  -2   3 -23   15.60    0.75
  -2   3 -23   16.25    0.82
  -2  -3 -23   16.05    0.87
  -2   3 -24    0.16    0.21
  -2  -3 -24   -0.12    0.25
   2  -3  24    0.01    0.17
  -2   3 -24   -0.05    0.24
  -2  -4  24   26.79    1.15
   2   4 -24   27.09    1.15
   2  -4 -24   27.52    1.17
  -2  -4  24   27.76    1.15
   2   4 -24   25.17    1.13
  -2   4  23   14.40    1.11
   2   4 -23   14.68    0.82
  -2  -4  23   17.63    0.91
   2   4 -23   15.74    0.89
   2  -4 -23   17.61    0.97
  -2  -4  23   17.28    0.91
  -2  -4  22   51.83    2.04
  -2  -4  22   55.13    2.05
   2  -4 -22   53.00    1.98
   2  -4 -22   51.36    2.16
   2  -4 -22   49.42    2.07
   2   4 -22   51.82    2.02
   2   4 -22   49.45    1.96
   2   4 -22   51.56    2.02
  -2  -4  21    6.88    0.73
  -2  -4  21    7.40    0.72
   2  -4 -21    8.41    1.03
   2  -4 -21    6.75    0.83
   2   4 -21    6.57    0.73
   2  -4 -21    7.65    0.73
  -2   4  21    6.53    0.93
   2   4 -21    6.62    0.77
   2   4 -20    1.07    0.63
   2  -4 -20    0.69    0.37
   2  -4 -20    1.15    0.92
  -2   4  20    0.76    0.67
   2  -4 -20    1.25    0.60
   2   4 -20    0.56    0.56
   2  -4 -20    0.69    0.57
  -2   4  20    0.96    0.46
  -2  -4  20    1.13    0.52
   2  -4 -20    0.87    0.73
   2  -4 -19   18.68    1.22
   2   4 -19   20.56    1.24
  -2   4  19   14.03    1.13
   2  -4 -19   16.62    1.12
   2  -4 -19   19.20    1.51
   2  -4 -19   21.34    1.40
   2   4 -19   22.56    1.31
  -2   4  19   20.21    1.67
  -2   4  19   18.91    1.17
  -2   4  19   18.29    1.57
  -2  -4  19   22.26    1.27
  -2   4  18   33.51    2.21
   2  -4 -18   37.11    1.89
   2   4 -18   34.02    1.73
   2  -4 -18   21.78    2.21
  -2  -4  18   33.23    1.69
   2   4 -18   33.01    1.69
  -2   4  18   24.91    1.66
   2  -4 -18   31.17    1.68
   2  -4 -18   34.44    1.96
   2  -4 -18   27.74    2.68
  -2   4  18   31.53    2.70
   2  -4 -18   34.52    1.84
  -2   4  18   35.98    1.71
  -2   4  18   37.32    2.33
   2  -4 -18   30.78    2.71
   2   4 -18   34.62    2.77
  -2   4  17   81.63    3.80
  -2   4  17   70.89    3.06
  -2  -4  17   79.78    3.10
   2   4 -17   74.64    3.06
   2  -4 -17   78.10    3.22
   2   4 -17   78.87    4.36
   2  -4 -17   83.10    4.50
   2  -4 -17   68.17    3.06
   2  -4 -17   70.50    3.24
   2  -4 -17   72.20    4.55
  -2   4  17   72.00    4.37
   2  -4 -17   74.20    3.19
   2  -4 -17   60.12    3.94
  -2   4  17   73.07    3.68
   2  -4 -16   21.66    2.08
  -2  -4  16   22.37    1.37
   2   4 -16   23.61    1.40
   2  -4 -16   26.63    1.57
   2   4 -16   23.00    2.32
   2  -4 -16   27.44    2.53
   2  -4 -16   22.37    1.39
   2  -4 -16   26.41    2.60
  -2   4  16   27.07    1.96
  -2   4  16   20.24    1.38
   2  -4 -16   21.68    1.48
  -2   4  16   25.97    1.90
  -2   4  15  109.43    4.35
   2  -4 -15  100.25    5.32
  -2  -4  15  117.21    4.26
   2  -4 -15  112.49    5.55
   2   4 -15  115.79    5.55
   2  -4 -15  112.10    4.35
   2  -4 -15  115.02    6.08
   2  -4 -15  107.43    4.36
   2  -4 -15  109.29    4.36
   2   4 -15  111.26    4.24
  -2   4  15  117.07    5.00
  -2   4  15  116.25    4.99
   2   4 -14   -0.40    1.09
   2  -4 -14    0.50    1.06
   2  -4 -14    0.04    0.42
   2  -4 -14    0.24    0.49
   2  -4 -14    0.71    0.89
   2  -4 -14    0.11    0.60
   2  -4 -14   -0.31    0.74
  -2   4  14   -0.15    0.60
  -2  -4  14    0.09    0.41
  -2   4  14    0.56    0.64
  -2   4  14    0.56    0.65
   2  -4 -13   49.57    2.37
   2  -4 -13   56.38    2.48
  -2   4  13   54.60    2.88
  -2   4  13   63.25    3.00
  -2  -4  13   55.41    2.31
   2  -4 -13   58.19    3.34
  -2   4  13   51.01    2.40
   2   4 -13   58.86    3.37
   2  -4 -13   55.29    3.34
   2  -4 -13   54.39    3.70
   2   4 -12    1.81    1.06
   2  -4 -12    0.75    0.97
   2  -4 -12    0.87    0.43
   2  -4 -12    1.25    0.50
   2  -4 -12    0.64    0.86
   2   4 -12    1.36    1.07
  -2  -4  12    0.46    0.36
  -2   4  12    0.68    0.59
   2  -4 -12    1.02    0.63
  -2   4  12    1.31    0.56
  -2   4  12    0.25    0.47
   2  -4 -12    0.69    0.49
   2  -4 -11  316.27   11.17
   2  -4 -11  324.65   11.21
  -2   4  11  337.94   11.74
   2  -4 -11  331.74   12.05
   2   4 -11  346.14   12.11
  -2   4  11  303.68   11.11
   2  -4 -11  341.55   12.29
   2   4 -11  328.08   12.78
   2  -4 -11  329.42   12.82
   2  -4 -10  117.88    5.26
   2   4 -10  120.16    5.70
   2  -4 -10  115.62    5.08
   2   4 -10  124.93    5.15
   2  -4  -9   45.96    2.63
   2  -4  -9   45.69    3.08
   2   4  -9   46.60    2.93
   2   4  -9   44.27    2.46
   2  -4  -9   41.62    2.44
   2  -4  -8    1.89    0.45
   2   4  -8    2.34    0.93
   2  -4  -8    2.89    1.18
   2  -4  -8    3.31    0.88
   2   4  -8    2.49    0.82
   2  -4  -7  573.76   20.05
   2  -4  -7  620.04   21.05
   2  -4  -7  612.88   20.24
   2   4  -7  612.81   20.25
   2  -4  -6  882.08   29.99
   2  -4  -6  883.16   29.95
   2   4  -6  957.10   29.98
   2  -4  -5   88.83    3.77
  -2   4   5   87.41    3.77
   2  -4  -5   79.75    3.55
   2   4  -5   84.79    3.38
   2   4  -5   89.79    3.42
   2  -4  -5   83.40    3.37
   2  -4  -5   81.37    3.37
  -2   4   4   55.33    2.78
   2  -4  -4   63.91    2.85
   2  -4  -4   58.63    2.73
   2   4  -4   63.68    2.47
   2  -4  -4   56.48    2.39
   2  -4  -4   53.70    2.42
   2  -4  -3  259.37    8.97
   2  -4  -3  239.63    8.87
  -2   4   3  239.47    8.79
   2   4  -3  253.61    8.40
   2  -4  -3  232.29    8.32
   2   4  -3  259.45    8.42
  -2  -4   2 1322.57   43.59
   2  -4  -2 1471.71   44.25
   2  -4  -2 1358.47   44.21
  -2   4   2 1362.78   44.01
   2   4  -2 1344.10   43.55
   2  -4  -2 1309.80   43.50
  -2   4   1 1834.79   60.01
   2  -4  -1 1856.94   60.29
  -2  -4   1 1850.16   59.72
   2   4  -1 1829.69   59.93
  -2   4   0    5.74    0.94
  -2  -4   0    5.50    0.57
   2   4   0    6.73    0.77
  -2   4  -1  531.98   17.14
  -2  -4  -1  498.78   17.04
   2   4   1  528.36   17.24
   2  -4   1  517.30   16.70
   2   4   1  490.99   16.69
   2   4   1  503.93   16.70
   2  -4   2   73.05    3.55
  -2  -4  -2   78.67    3.25
   2   4   2   87.86    3.47
   2   4   2   85.20    2.96
   2   4   2   80.79    2.95
   2  -4   2   70.12    2.87
   2  -4   2   73.14    2.89
   2  -4   3 1869.37   60.63
  -2  -4  -3 1793.63   60.25
   2   4   3 1820.92   60.35
   2  -4   3 1888.53   59.68
  -2  -4  -3 1836.43   60.36
   2   4   3 1860.74   60.40
   2  -4   3 1812.68   59.86
   2   4   3 1847.08   59.89
   2   4   4   18.30    1.63
   2  -4   4   20.27    1.62
  -2  -4  -4   15.87    1.26
   2   4   4   16.83    1.42
  -2  -4  -4   15.35    1.41
  -2   4  -4   20.87    1.47
   2  -4   4   20.59    1.13
   2   4   4   15.94    1.06
   2   4   5 1424.81   46.82
  -2  -4  -5 1438.24   46.84
   2  -4   5 1463.55   47.07
  -2  -4  -5 1380.34   46.76
  -2   4  -5 1408.19   46.79
   2   4   5 1416.46   46.90
   2   4   5 1426.30   46.40
   2  -4   5 1439.76   46.45
   2   4   5 1393.56   46.43
   2  -4   5 1415.24   46.41
   2   4   6   23.40    1.89
   2  -4   6   21.69    1.76
  -2  -4  -6   23.85    1.68
  -2  -4  -6   21.10    1.74
  -2   4  -6   22.53    1.67
   2   4   6   20.88    1.73
   2   4   6   23.69    1.46
   2  -4   6   23.23    1.46
   2   4   6   22.99    1.44
   2  -4   6   21.11    1.39
   2   4   7   64.36    3.25
   2  -4   7   58.51    3.17
  -2  -4  -7   64.62    3.16
  -2  -4  -7   60.19    3.12
  -2   4  -7   54.26    2.97
   2   4   7   59.46    3.18
   2  -4   7   51.37    2.13
   2   4   7   61.72    2.19
   2  -4   7   53.61    2.71
   2   4   7   59.01    2.83
   2  -4   7   53.89    2.74
   2   4   7   66.27    2.88
  -2  -4  -8   65.87    3.38
   2  -4   8   56.54    3.27
   2   4   8   60.61    3.07
   2  -4   8   60.97    3.06
   2   4   8   66.02    3.08
   2  -4   8   65.11    3.06
  -2   4  -8   60.95    3.30
  -2  -4  -9   36.62    2.46
   2  -4   9   38.53    2.48
   2  -4   9   34.13    2.23
   2   4   9   36.44    2.21
   2  -4   9   36.05    2.19
   2   4   9   36.25    2.26
  -2   4  -9   33.93    2.37
   2   4  10    7.75    1.07
   2   4  10    9.41    1.14
   2  -4  10    9.42    1.13
   2  -4  10    9.99    1.13
   2   4  10    8.14    0.79
  -2  -4 -10    9.57    1.29
   2  -4  10    9.35    1.27
  -2   4 -10    8.46    1.29
   2   4  10    8.65    0.94
   2  -4  10    9.25    0.72
   2   4  10   10.08    1.02
   2  -4  10    8.95    0.71
   2   4  11  119.97    4.67
   2  -4  11  125.58    5.61
  -2  -4 -11  128.11    5.90
   2  -4  11  123.42    4.61
   2   4  11  132.53    5.22
   2   4  11  131.22    5.72
   2  -4  11  123.51    5.61
   2   4  11  130.53    5.64
   2  -4  11  124.62    5.56
  -2  -4 -11  116.91    4.63
   2   4  11  125.58    5.15
  -2   4 -11  119.29    4.53
   2  -4  11  128.38    4.63
   2   4  11  125.86    5.94
  -2   4 -11  117.90    5.75
   2  -4  12  141.57    5.03
   2   4  12  140.85    5.64
  -2   4 -12  140.45    5.92
   2   4  12  142.03    6.49
  -2  -4 -12  123.31    6.14
   2  -4  12  134.08    6.14
   2  -4  12  136.11    6.07
   2   4  12  137.65    6.17
   2   4  12  142.33    6.15
  -2  -4 -12  124.71    5.02
   2   4  12  130.67    5.54
  -2   4 -12  144.15    4.97
   2  -4  12  143.83    5.05
   2   4  12  129.12    5.06
   2   4  13  259.90    9.42
   2  -4  13  244.77    8.69
  -2   4 -13  234.97    9.57
  -2  -4 -13  216.26    9.85
   2   4  13  254.35   10.39
   2   4  13  264.13   10.22
   2  -4  13  259.94   10.08
   2  -4  13  248.55   10.00
   2   4  13  264.67   10.10
  -2  -4 -13  242.48    8.71
   2   4  13  246.43    9.33
  -2   4 -13  256.65    8.64
   2  -4  13  261.63    8.74
   2   4  13  245.02    8.78
  -2  -4 -14    5.77    1.34
   2   4  14    5.05    1.31
  -2  -4 -14    4.60    1.07
  -2   4 -14    4.04    0.65
   2  -4  14    2.97    0.53
  -2  -4 -14    4.22    0.58
   2   4  14    7.19    0.93
  -2  -4 -14    5.06    0.90
   2   4  14    5.23    0.95
   2  -4  14    3.71    0.62
   2   4  14    5.69    0.96
   2  -4  14    3.90    0.67
   2  -4  14    5.50    1.10
   2   4  14    7.27    1.24
   2  -4  14    4.65    1.12
   2   4  14    6.06    1.18
   2  -4  15   44.20    2.07
   2   4  15   45.82    2.64
   2   4  15   37.17    2.01
  -2  -4 -15   40.86    3.20
   2   4  15   39.30    3.16
   2   4  15   44.98    2.07
   2  -4  15   44.84    2.05
  -2  -4 -15   41.44    2.13
   2   4  15   41.14    2.53
  -2   4 -15   43.38    2.03
   2  -4  15   45.57    2.12
   2  -4  15   47.71    3.21
   2   4  15   41.84    3.04
   2  -4  15   44.04    3.07
   2   4  15   40.84    3.04
   2   4  16  122.65    5.23
  -2   4 -16  119.40    4.51
   2   4  16  123.33    5.33
   2  -4  16  118.80    4.56
  -2  -4 -16  113.59    4.57
  -2  -4 -16  107.89    6.00
  -2  -4 -16  110.97    4.53
   2  -4  16  114.21    4.52
   2   4  16  118.53    4.56
  -2  -4 -16  117.44    4.58
   2  -4  16  123.28    4.62
   2   4  16  132.17    6.32
   2   4  16  107.36    5.82
   2   4  16  127.14    6.04
   2  -4  16  118.39    5.94
   2  -4  16  116.77    5.87
   2   4  17   28.94    2.05
  -2   4 -17   30.75    1.60
   2   4  17   28.64    2.12
   2  -4  17   31.37    1.62
  -2  -4 -17   29.48    1.67
  -2   4 -17   29.08    1.55
   2   4  17   33.96    2.98
  -2  -4 -17   25.44    2.55
   2   4  17   28.75    1.59
   2  -4  17   30.18    1.59
   2   4  17   37.92    1.99
  -2  -4 -17   31.93    1.73
   2   4  17   31.42    2.70
  -2  -4 -17   29.55    1.63
   2  -4  17   31.70    1.69
   2   4  17   26.03    2.47
   2  -4  17   29.29    2.52
   2  -4  17   31.88    2.61
   2   4  17   31.22    2.58
  -2   4 -18    0.12    0.42
  -2  -4 -18    0.10    0.61
  -2  -4 -18    0.13    0.73
  -2   4 -18   -0.03    0.53
   2   4  18    0.39    0.41
   2  -4  18    0.17    0.39
   2  -4  18    0.23    0.45
   2  -4  18    0.22    0.54
   2   4  18    0.53    0.59
   2   4  18   -0.14    0.65
  -2  -4 -18   -0.16    0.58
  -2   4 -19    1.66    0.46
  -2   4 -19    1.48    0.66
  -2  -4 -19    1.47    0.61
  -2  -4 -19    1.58    0.74
  -2   4 -19    2.10    0.58
   2   4  19    1.02    0.43
   2  -4  19    1.57    0.41
   2  -4  19    2.13    0.64
   2  -4  19    1.19    0.47
   2   4  19    1.03    0.60
  -2  -4 -19    1.73    0.57
   2   4  19    0.64    0.68
  -2  -4 -20    1.22    0.49
   2   4  20    1.07    0.39
   2  -4  20    1.26    0.53
   2  -4  20    1.76    0.45
   2  -4  20    1.17    0.44
  -2  -4 -20    1.92    0.67
  -2   4 -20    1.80    0.52
  -2   4 -20    1.33    0.42
  -2   4 -20    1.65    0.63
  -2  -4 -21    7.41    0.76
  -2   4 -21    8.35    0.68
   2   4  21    5.81    0.58
   2   4  21    3.98    0.49
  -2  -4 -21    8.13    0.63
   2  -4  21    8.85    0.74
  -2   4 -21    9.55    0.64
  -2   4 -21    8.66    0.77
   2  -4  21    9.89    0.77
  -2  -4 -22   14.67    0.91
  -2   4 -22   15.77    0.84
  -2   4 -22   15.23    0.82
   2  -4  22   12.64    0.86
  -2   4 -22   15.46    0.86
  -2   4 -22   15.16    0.78
  -2   4 -22   16.21    0.91
   2  -4  22   16.84    0.93
  -2   4 -23   15.09    0.75
  -2  -4 -23   16.28    0.80
   2  -4  23   15.55    0.83
  -2   4 -23   15.23    0.79
  -2   4 -23   13.18    0.65
  -2  -4 -24   44.57    1.61
   2  -5 -24   84.62    2.85
  -2  -5  24   78.86    2.84
  -2  -5  23   56.50    2.11
   2  -5 -23   57.95    2.15
  -2  -5  23   54.26    2.05
  -2  -5  22   -0.15    0.35
   2  -5 -22   -0.16    0.50
  -2   5  22    0.52    0.47
   2  -5 -22    0.07    0.66
   2  -5 -21    3.50    0.86
   2  -5 -21    2.95    0.66
  -2   5  21    2.62    0.69
  -2  -5  21    1.83    0.46
   2  -5 -21    2.10    0.38
   2   5 -21    1.96    0.58
   2  -5 -21    2.70    0.53
   2  -5 -20    0.07    0.86
   2  -5 -20    0.42    0.66
  -2   5  20    0.77    0.68
  -2   5  20    0.12    0.41
   2  -5 -20    0.27    0.36
  -2  -5  20    0.08    0.45
  -2   5  20    0.18    0.65
   2  -5 -20    0.51    0.51
   2   5 -20   -0.06    0.58
   2   5 -19    2.41    0.56
   2  -5 -19    4.71    1.05
   2  -5 -19    4.62    0.87
   2  -5 -19    3.67    0.57
  -2   5  19    2.81    0.61
   2  -5 -19    3.95    0.83
  -2   5  19    3.81    0.86
  -2   5  19    3.22    0.87
  -2  -5  19    2.95    0.56
  -2  -5  19    2.80    0.66
   2   5 -18   46.24    2.14
   2  -5 -18   48.15    2.28
   2  -5 -18   53.49    2.53
   2  -5 -18   54.13    2.44
   2  -5 -18   56.08    2.47
  -2   5  18   52.19    2.90
  -2  -5  18   54.13    2.27
  -2   5  18   55.63    2.94
  -2  -5  18   53.32    2.38
  -2   5  17   60.27    4.03
   2  -5 -17   40.28    3.24
  -2  -5  17   61.92    2.45
   2  -5 -17   55.80    2.60
   2  -5 -17   51.04    2.32
   2   5 -17   57.15    2.37
   2  -5 -17   56.79    2.53
   2  -5 -17   57.56    2.69
   2  -5 -17   43.91    3.60
  -2   5  17   50.31    3.64
  -2   5  17   59.23    3.12
  -2   5  17   48.02    2.31
  -2  -5  17   61.59    2.57
  -2   5  17   59.50    3.13
   2  -5 -16  109.83    4.38
   2  -5 -16  119.02    4.63
  -2   5  16  121.65    5.29
   2  -5 -16  125.08    4.70
  -2   5  16  120.22    6.14
   2  -5 -16  110.88    6.24
  -2  -5  16  126.82    4.51
   2  -5 -16  111.27    5.85
  -2   5  16  107.81    4.41
  -2   5  16  125.49    5.33
  -2  -5  16  123.00    4.63
  -2   5  16  130.44    4.72
   2  -5 -15   87.92    3.68
   2  -5 -15   96.03    3.95
   2  -5 -15  104.37    4.05
  -2  -5  15  104.08    3.82
   2  -5 -15   95.25    5.56
  -2  -5  15  100.97    3.92
  -2   5  15  103.08    4.63
   2  -5 -15   87.68    5.00
  -2   5  15  101.62    3.99
  -2   5  15  100.42    4.57
  -2   5  14   14.39    1.17
   2  -5 -14   10.12    1.51
  -2   5  14   12.21    1.40
   2   5 -14   15.68    1.74
   2  -5 -14   13.29    1.07
   2  -5 -14   13.81    1.14
   2  -5 -14   13.17    1.89
   2  -5 -14   12.82    1.11
  -2  -5  14   13.21    0.94
  -2   5  14   13.09    1.38
  -2  -5  13  110.81    4.28
   2  -5 -13  117.66    4.48
  -2   5  13  113.99    4.49
   2  -5 -13  118.98    5.72
  -2   5  13  119.47    5.11
   2  -5 -13  127.82    5.51
   2   5 -13  118.87    5.38
   2  -5 -13  114.75    4.51
   2  -5 -13  119.60    4.57
   2  -5 -13  113.11    6.15
   2   5 -13  118.06    6.20
   2   5 -13  118.85    4.41
  -2   5  13  114.09    5.07
  -2  -5  12   39.48    1.70
   2   5 -12   37.32    1.74
   2   5 -12   38.77    2.52
   2  -5 -12   36.78    2.50
   2  -5 -12   35.98    1.85
   2  -5 -12   36.88    1.89
   2  -5 -12   36.44    3.01
   2   5 -12   40.23    3.14
  -2   5  12   37.75    2.30
   2  -5 -12   33.02    2.58
  -2   5  12   32.95    1.82
   2   5 -12   38.20    1.77
  -2   5  12   36.41    2.26
   2   5 -11    8.75    0.80
   2   5 -11    8.78    0.73
   2  -5 -11    7.79    0.78
   2  -5 -11    8.06    0.83
   2  -5 -11    8.57    1.54
   2   5 -11    9.87    1.63
  -2   5  11    8.04    0.85
   2  -5 -11    7.16    1.18
   2   5 -11    9.19    1.26
  -2   5  11    8.69    1.04
   2  -5 -11    8.93    1.28
   2   5 -11    9.08    0.77
   2   5 -10   93.56    3.57
  -2   5  10   89.65    3.64
   2  -5 -10   95.28    3.73
   2   5 -10   94.35    3.57
   2   5 -10   97.65    3.59
   2   5 -10   93.35    5.00
   2  -5 -10   99.87    4.32
   2   5 -10  100.51    4.32
   2   5  -9    3.07    1.09
   2  -5  -9    3.20    1.38
   2   5  -9    2.75    0.46
   2   5  -9    2.50    0.78
   2  -5  -9    3.42    0.86
   2   5  -9    3.60    0.53
   2  -5  -8  121.40    5.68
   2   5  -8  117.80    5.45
   2  -5  -8  115.08    4.64
   2   5  -8  123.01    4.67
   2  -5  -8  114.62    4.59
  -2   5   8  112.16    5.17
   2  -5  -8  100.84    4.47
   2  -5  -7  220.32    9.10
   2   5  -7  234.78    8.08
   2  -5  -7  219.23    8.06
   2   5  -7  235.11    8.14
   2  -5  -7  234.93    8.74
   2  -5  -7  206.57    8.17
  -2   5   7  218.90    8.65
   2  -5  -6    0.18    1.13
   2   5  -6    0.54    0.51
  -2   5   6    0.80    1.08
   2  -5  -6   -0.14    0.51
   2  -5  -6    1.84    0.67
   2  -5  -5    1.98    0.43
   2   5  -5    1.97    0.51
   2  -5  -5    2.01    0.65
   2  -5  -5    2.74    0.75
  -2   5   5    2.95    1.15
   2  -5  -4  106.82    4.50
   2  -5  -4   97.37    4.38
  -2   5   4  102.59    4.44
  -2   5   3  222.95    8.41
   2  -5  -3  234.85    8.54
   2  -5  -3  225.15    8.53
  -2   5   2  500.23   16.31
   2  -5  -2  524.37   16.49
   2  -5  -2  476.49   16.50
   2  -5  -1  105.58    3.61
   2   5  -1   94.40    3.98
   2  -5  -1   94.11    4.39
  -2  -5   1  100.14    3.87
  -2   5   1   97.14    4.20
   2  -5   0  917.67   29.12
   2   5   0  903.20   29.69
   2  -5   0  844.42   30.06
  -2   5   0  875.48   29.74
  -2  -5   0  880.97   29.49
   2   5   1   89.05    3.91
   2  -5   1   94.42    3.36
  -2  -5  -1   91.46    3.75
  -2   5  -1   89.50    3.96
   2  -5   2 1909.74   60.95
   2   5   2 1874.02   61.69
   2  -5   2 1801.18   62.02
  -2  -5  -2 1882.89   61.52
  -2  -5  -3    6.76    1.26
   2   5   3    7.05    0.55
   2   5   3    8.03    1.08
  -2  -5  -3    8.36    0.93
   2  -5   3    5.81    1.17
   2   5   4  989.26   33.22
  -2  -5  -4  993.80   33.27
  -2   5  -4  972.11   33.23
   2   5   4  982.00   32.39
   2  -5   4  997.47   32.35
   2  -5   4  993.39   33.51
  -2  -5  -4 1004.56   33.10
   2   5   5   65.50    3.31
  -2   5  -5   58.61    3.16
  -2  -5  -5   59.37    3.24
   2  -5   5   57.14    2.55
   2   5   5   64.20    2.65
   2   5   5   66.02    3.39
   2  -5   5   58.16    3.35
  -2  -5  -5   62.88    3.13
   2   5   6  660.44   22.35
  -2  -5  -6  634.37   22.24
  -2   5  -6  648.06   22.23
   2  -5   6  638.54   21.52
   2   5   6  614.51   21.55
   2   5   6  660.59   22.27
   2  -5   6  669.93   22.54
  -2  -5  -6  653.40   22.20
  -2   5  -7    0.56    0.74
  -2  -5  -7    1.74    1.09
   2   5   7    1.05    0.86
  -2  -5  -7    0.57    0.51
   2   5   7    1.47    1.29
   2  -5   7    1.10    0.88
   2  -5   7    0.98    0.44
   2  -5   7    1.52    0.44
   2   5   7    0.68    0.41
  -2   5  -8    4.83    1.05
  -2  -5  -8    5.56    1.32
   2  -5   8    5.01    0.53
   2   5   8    6.23    1.20
   2  -5   8    3.81    1.03
   2   5   8    4.48    1.47
  -2  -5  -8    5.84    1.02
   2   5   8    5.26    0.75
   2  -5   8    3.45    0.67
   2   5   8    4.19    0.71
   2  -5   8    5.31    0.73
   2   5   9    8.82    0.82
   2   5   9    9.69    1.48
   2  -5   9    8.34    1.32
   2   5   9   10.72    1.77
  -2  -5  -9    9.81    1.31
  -2   5  -9    9.66    0.70
   2   5   9    8.56    0.95
   2  -5   9   10.43    1.13
   2  -5   9   10.89    1.08
   2   5   9   11.57    1.14
   2   5   9    9.67    1.07
  -2  -5  -9    8.14    0.89
   2  -5   9    9.94    0.75
   2   5   9   10.19    1.07
  -2   5  -9    8.74    1.37
   2  -5  10  231.03    7.69
  -2   5 -10  214.43    7.59
  -2   5 -10  216.95    7.60
   2   5  10  210.01    8.24
   2   5  10  211.72    7.74
  -2  -5 -10  240.25    9.22
   2   5  10  236.83    9.21
   2  -5  10  232.99    9.10
   2  -5  10  224.64    7.54
   2   5  10  225.82    8.60
   2   5  10  235.93    8.58
   2  -5  10  227.46    8.59
   2  -5  10  218.85    8.50
  -2  -5 -10  207.32    7.72
  -2   5 -10  215.80    9.02
   2   5  10  256.55    8.16
   2  -5  10  212.09    7.49
   2   5  10  203.62    8.18
   2  -5  11   28.25    1.39
  -2   5 -11   25.44    1.30
  -2   5 -11   23.65    1.27
   2   5  11   23.71    1.44
   2   5  11   29.05    2.65
  -2  -5 -11   21.35    2.08
   2  -5  11   21.71    2.04
   2   5  11   22.94    1.71
   2   5  11   24.15    1.23
   2  -5  11   24.31    1.21
   2  -5  11   25.67    1.98
   2  -5  11   26.06    1.92
   2   5  11   23.34    1.90
   2   5  11   24.18    1.90
  -2  -5 -11   22.81    1.34
  -2  -5 -11   24.65    1.47
  -2   5 -11   24.43    2.24
   2   5  11   27.14    1.61
   2   5  11   21.80    1.67
  -2   5 -12    2.24    0.54
  -2   5 -12    2.33    0.48
   2  -5  12    3.06    0.58
   2   5  12    1.79    0.72
   2   5  12    2.22    0.70
  -2  -5 -12    3.54    1.12
   2   5  12    3.99    1.66
   2  -5  12    1.84    0.37
   2   5  12    3.02    0.45
   2   5  12    2.80    0.78
   2  -5  12    2.22    0.81
   2   5  12    2.27    0.77
   2  -5  12    2.34    0.72
  -2  -5 -12    2.78    0.57
  -2  -5 -12    3.23    0.83
  -2  -5 -12    1.48    0.93
   2   5  12    2.22    0.60
   2   5  12    1.22    0.62
   2  -5  13  107.23    4.17
   2   5  13   99.43    4.70
   2   5  13  119.62    5.83
  -2  -5 -13  118.34    5.77
  -2   5 -13  105.83    4.06
   2   5  13  108.73    4.27
   2  -5  13   96.50    4.03
   2   5  13  108.89    4.05
   2  -5  13  108.46    4.03
   2   5  13  106.86    5.22
   2  -5  13  110.41    5.19
   2  -5  13  107.83    5.19
  -2  -5 -13  108.22    4.22
   2   5  13  109.24    4.78
  -2   5 -13  110.87    4.09
  -2  -5 -13   95.24    5.36
   2   5  13  114.89    5.82
   2  -5  13  114.34    4.19
   2  -5  14   13.51    1.03
   2   5  14   11.23    1.29
   2   5  14   12.00    1.84
   2   5  14   12.64    2.10
  -2   5 -14   13.63    0.96
   2   5  14   13.55    1.20
   2  -5  14   12.67    0.89
   2   5  14   13.98    0.94
   2  -5  14   11.49    1.43
   2  -5  14   13.01    1.54
  -2  -5 -14   13.44    1.21
   2  -5  14   13.06    1.01
   2   5  14   13.03    1.35
  -2   5 -14   12.37    0.97
  -2  -5 -14   12.74    1.67
   2   5  15    1.14    0.40
   2  -5  15    1.14    0.39
  -2  -5 -15    0.59    0.45
   2   5  15    1.73    0.70
  -2  -5 -15    0.34    0.80
   2  -5  15    0.98    0.72
  -2   5 -15    1.24    0.48
   2  -5  15    1.30    0.60
   2  -5  15    0.78    0.53
   2   5  15    0.52    0.69
   2   5  15    0.97    0.68
   2   5  15    0.29    1.18
   2   5  15    0.26    1.56
  -2   5 -15    1.01    0.54
   2   5  16    0.14    0.95
  -2  -5 -16    0.27    0.76
   2   5  16    0.92    1.57
   2  -5  16    0.42    0.34
   2   5  16    0.81    0.39
   2   5  16    0.50    0.65
  -2  -5 -16   -0.35    0.42
  -2  -5 -16    0.55    0.81
   2   5  16    0.06    0.45
   2   5  16   -0.07    0.65
   2  -5  16    0.04    0.52
   2  -5  16    0.37    0.50
   2   5  16    0.15    0.71
  -2   5 -16    0.28    0.45
  -2  -5 -16    0.54    0.67
  -2   5 -16    0.35    0.63
  -2   5 -16    0.19    0.54
   2   5  17   17.18    1.11
   2   5  17   20.91    1.49
  -2  -5 -17   18.40    1.34
  -2  -5 -17   19.24    1.29
  -2   5 -17   18.49    1.19
   2   5  17   16.82    1.56
   2  -5  17   19.00    1.23
   2   5  17   19.61    1.69
  -2   5 -17   18.07    1.21
  -2   5 -17   17.92    1.13
  -2  -5 -17   20.32    1.33
   2  -5  17   21.61    1.30
   2   5  18    9.51    0.77
   2   5  18   12.18    1.12
  -2  -5 -18   12.15    1.07
  -2  -5 -18   10.52    0.96
  -2   5 -18   10.59    0.87
  -2   5 -18   11.05    0.85
  -2   5 -18   11.27    0.97
  -2  -5 -18    9.57    0.95
   2  -5  18   11.10    0.94
   2  -5  18   11.35    0.90
   2   5  18   10.65    1.22
   2   5  19    0.50    0.54
  -2  -5 -19    0.71    0.53
  -2   5 -19    0.21    0.48
  -2   5 -19    0.05    0.58
  -2   5 -19    0.50    0.40
  -2  -5 -19    0.66    0.56
  -2  -5 -19    0.28    0.66
  -2   5 -19    0.23    0.46
   2  -5  19    0.28    0.50
   2  -5  19    1.09    0.46
   2   5  19   -0.23    0.63
  -2  -5 -20    4.35    0.60
  -2   5 -20    4.38    0.59
  -2  -5 -20    5.07    0.65
  -2   5 -20    4.68    0.51
  -2   5 -20    4.75    0.65
   2  -5  20    5.32    0.61
  -2  -5 -20    4.46    0.72
  -2   5 -20    4.27    0.58
   2  -5  20    3.95    0.61
   2  -5  20    4.15    0.54
   2   5  20    2.72    0.74
  -2  -5 -21    3.40    0.47
  -2   5 -21    3.12    0.47
  -2   5 -21    2.66    0.39
  -2   5 -21    2.50    0.53
   2  -5  21    3.19    0.47
  -2   5 -21    2.89    0.44
   2  -5  21    2.50    0.42
   2  -5  21    3.04    0.51
   2   5  21    1.57    0.59
  -2   5 -22   14.22    0.74
   2  -5  22   13.16    0.79
   2  -5  22   11.87    0.77
  -2   5 -22   13.11    0.73
  -2   5 -22   14.87    0.80
   2  -5  23    1.70    0.25
  -2   5 -23    1.78    0.24
  -2   5 -23    1.93    0.25
  -2  -6  23   17.62    0.90
  -2   6  23   19.62    1.04
   2  -6 -22   84.07    2.83
   2  -6 -22   81.15    2.79
  -2   6  22   74.47    3.02
   2   6 -22   78.30    2.68
   2   6 -21    5.67    0.55
  -2   6  21    6.85    0.82
   2  -6 -21    7.30    0.74
   2  -6 -21    8.69    0.90
   2  -6 -21    5.98    0.51
  -2  -6  21    6.88    0.64
  -2  -6  21    6.58    0.53
   2  -6 -20  100.68    3.65
   2   6 -20  102.45    3.58
   2  -6 -20  103.85    3.72
   2  -6 -20   88.94    3.50
  -2   6  20   99.15    4.08
   2   6 -20   98.64    3.51
  -2  -6  20  108.28    3.64
  -2   6  20   90.78    4.04
  -2  -6  20   94.80    3.45
   2   6 -19  103.18    3.77
   2  -6 -19  104.90    3.89
  -2   6  19   93.02    4.30
  -2  -6  19  109.22    3.85
   2  -6 -19  107.19    3.95
   2  -6 -19   94.36    3.74
  -2   6  19   97.31    4.32
  -2  -6  19  105.09    3.68
   2  -6 -18  254.88    9.00
   2   6 -18  259.35    8.91
  -2  -6  18  269.61    8.98
  -2   6  18  245.38    9.57
   2   6 -18  266.88    8.95
   2  -6 -18  255.91    9.05
  -2  -6  18  260.24    8.81
   2  -6 -18  237.65    8.93
  -2   6  18  249.46    9.60
   2  -6 -17  124.24    4.90
  -2  -6  17  126.38    4.71
   2   6 -17  130.76    4.87
  -2   6  17  123.20    5.51
  -2  -6  17  136.16    4.91
   2   6 -17  129.50    4.84
  -2   6  17  130.27    5.57
  -2   6  16  189.95    6.72
   2  -6 -16  137.64    7.73
  -2   6  16  214.42    8.69
  -2  -6  16  176.71    6.43
   2   6 -16  187.95    6.62
   2  -6 -16  183.10    6.67
   2  -6 -16  180.68    6.68
  -2   6  16  189.81    7.42
  -2  -6  16  187.85    6.64
  -2   6  16  178.05    8.30
   2  -6 -16  146.01    8.18
   2   6 -16  188.28    6.58
  -2   6  16  179.30    7.33
  -2   6  15   22.25    1.47
  -2  -6  15   37.60    1.83
  -2   6  15   36.42    2.38
  -2   6  15   38.76    3.26
   2  -6 -15   27.76    2.71
  -2  -6  15   33.52    1.63
  -2   6  15   37.11    1.94
   2  -6 -15   36.83    1.91
   2   6 -15   36.18    1.83
   2  -6 -15   35.74    1.89
   2  -6 -15   38.22    1.96
   2  -6 -15   32.68    3.05
   2   6 -15   36.77    1.83
   2   6 -15   36.56    1.80
  -2   6  15   31.44    2.26
  -2   6  14    3.26    0.86
   2  -6 -14    2.65    1.08
  -2   6  14    4.86    1.83
  -2  -6  14    4.65    0.72
  -2   6  14    2.01    0.86
  -2  -6  14    3.82    0.55
   2  -6 -14    3.46    0.79
   2  -6 -14    3.08    0.68
   2  -6 -14    4.15    0.80
   2  -6 -14    2.63    1.16
   2   6 -14    4.78    0.76
   2   6 -14    4.79    0.76
  -2   6  14    4.22    1.00
  -2   6  13   83.61    3.53
  -2   6  13   93.02    5.05
   2  -6 -13   81.19    4.64
  -2   6  13   85.40    4.12
  -2  -6  13   86.72    3.43
   2   6 -13   82.78    3.42
   2   6 -13   86.67    3.41
   2  -6 -13   86.40    3.51
   2  -6 -13   83.01    3.54
   2  -6 -13   88.37    3.61
   2   6 -13   81.42    5.07
   2  -6 -13   85.52    5.22
   2   6 -13   83.15    3.44
   2   6 -13   87.01    3.43
  -2   6  13   77.49    4.03
  -2   6  12  346.60   12.25
  -2   6  12  386.95   14.04
   2  -6 -12  352.02   13.80
  -2  -6  12  369.02   12.19
  -2   6  12  328.63   12.87
   2   6 -12  360.45   12.14
   2   6 -12  355.54   12.15
   2  -6 -12  348.06   12.29
   2  -6 -12  359.83   12.34
   2   6 -12  371.94   14.37
   2  -6 -12  358.90   14.40
   2   6 -12  364.40   12.19
   2   6 -12  364.11   12.16
  -2   6  12  330.54   12.89
  -2   6  11   86.32    3.76
  -2  -6  11   92.22    4.76
  -2   6  11  104.68    5.28
  -2  -6  11  102.97    3.74
   2   6 -11   97.76    3.71
   2   6 -11   99.67    3.75
   2  -6 -11   88.75    3.81
   2  -6 -11   93.03    3.85
   2   6 -11   97.66    5.40
   2   6 -11   98.81    3.76
  -2   6  11   87.01    4.29
   2   6 -11  100.79    3.74
   2   6 -10    1.17    0.43
   2   6 -10    1.19    0.56
   2  -6 -10    2.06    0.61
   2   6 -10    0.52    1.06
   2  -6 -10    2.66    1.55
   2   6 -10    0.58    0.47
  -2   6  10    2.17    0.66
  -2   6  10    1.81    1.56
  -2  -6  10    0.83    0.40
   2   6 -10    1.44    0.50
   2   6  -9   90.97    3.38
   2   6  -9   91.47    3.40
   2  -6  -9   78.71    3.47
   2  -6  -9   95.82    5.20
   2   6  -9   86.90    4.80
   2   6  -9   86.94    3.40
   2  -6  -9   84.39    4.45
  -2   6   9  103.44    4.89
  -2  -6   9   87.52    3.35
   2   6  -9   86.21    3.37
  -2   6   9   82.86    3.44
   2  -6  -8   50.13    2.35
   2   6  -8   56.63    2.28
  -2   6   8   49.34    2.30
   2  -6  -8   54.03    3.23
   2  -6  -8   46.04    2.68
  -2   6   8   56.90    3.45
  -2  -6   8   57.29    2.24
   2   6  -8   53.81    2.27
   2   6  -8   56.95    2.26
   2  -6  -8   52.03    3.67
   2   6  -8   56.19    3.56
   2   6  -7  383.04   12.62
   2   6  -7  381.98   12.60
   2  -6  -7  354.37   12.68
   2  -6  -7  408.19   14.58
   2   6  -7  375.81   12.58
  -2   6   7  353.93   12.65
   2   6  -7  382.91   12.62
  -2   6   7  414.90   13.99
   2  -6  -7  359.26   13.39
   2  -6  -7  410.93   14.05
   2  -6  -6    9.12    1.71
   2  -6  -6   11.33    1.35
  -2   6   6    9.73    1.58
   2  -6  -6   10.40    1.22
   2  -6  -5   30.67    2.63
   2  -6  -5   35.78    2.30
   2  -6  -5   31.00    2.16
  -2   6   5   32.09    2.41
  -2   6   4  199.33    7.82
   2  -6  -4  214.91    7.96
  -2   6   3   46.71    2.76
   2  -6  -3   47.15    2.83
   2  -6  -3   44.47    2.65
   2  -6  -2   99.63    3.60
  -2   6   2   99.03    4.43
   2  -6  -2   86.86    4.47
   2  -6  -1   65.40    2.36
  -2  -6   1   50.68    2.58
  -2   6   1   59.83    3.12
   2  -6  -1   51.70    3.15
   2   6  -1   57.65    2.74
   2  -6   0    1.08    0.32
   2   6   0    1.22    0.58
  -2   6   0    1.59    1.06
   2  -6   0    1.54    0.98
  -2  -6   0    0.79    0.41
   2   6   1   79.57    3.78
   2  -6   1   87.69    3.20
  -2  -6  -1   82.10    3.67
   2  -6   2   -0.38    0.32
   2   6   2   -0.34    0.67
  -2  -6  -2    0.17    0.40
  -2  -6  -3   83.18    4.15
   2   6   3   77.49    3.86
   2  -6   3   76.21    4.19
  -2  -6  -3   84.21    3.75
   2   6   4   78.58    3.96
  -2  -6  -4   82.80    4.19
  -2   6  -4   78.21    4.04
   2  -6   4   74.11    4.18
  -2  -6  -4   84.77    3.84
   2   6   5  168.68    6.97
  -2  -6  -5  164.64    7.04
  -2   6  -5  163.45    6.96
   2  -6   5  156.50    7.12
  -2  -6  -5  170.01    6.78
  -2  -6  -6  106.98    4.99
   2   6   6  114.12    5.03
  -2   6  -6  101.64    4.87
   2  -6   6   99.33    3.74
  -2   6  -6   95.09    3.66
   2  -6   6   94.00    4.98
  -2  -6  -6  106.36    4.75
  -2  -6  -6   98.01    3.81
   2   6   7   44.88    2.14
   2   6   7   48.70    3.24
   2  -6   7   51.00    3.30
  -2  -6  -7   51.20    3.00
  -2  -6  -7   43.42    2.09
  -2   6  -7   49.91    2.06
  -2  -6  -7   44.75    2.17
  -2   6  -7   53.73    3.19
  -2  -6  -7   51.41    3.21
   2   6   7   53.10    3.22
   2  -6   7   52.32    2.13
   2   6   7   51.00    2.41
   2  -6   7   49.53    2.01
   2  -6   8   54.98    2.29
   2   6   8   57.21    3.58
   2  -6   8   54.93    3.48
  -2  -6  -8   64.60    3.44
   2  -6   8   52.49    2.21
  -2   6  -8   49.92    2.16
   2   6   8   50.10    2.31
  -2  -6  -8   48.51    2.26
  -2   6  -8   52.16    2.14
  -2   6  -8   50.32    2.18
  -2  -6  -8   51.30    2.35
   2   6   8   60.03    3.53
  -2   6  -8   55.77    3.35
  -2  -6  -8   54.11    3.41
   2   6   8   47.50    2.61
   2   6   8   54.90    2.57
   2  -6   8   52.68    2.14
  -2   6  -8   55.34    2.16
   2  -6   9   55.96    2.34
   2   6   9   43.66    2.65
   2   6   9   63.81    3.81
   2  -6   9   57.79    3.56
  -2  -6  -9   59.54    3.47
   2  -6   9   55.78    2.28
  -2   6  -9   52.17    2.22
   2   6   9   52.33    2.37
  -2  -6  -9   50.14    2.30
   2   6   9   45.70    2.63
  -2  -6  -9   50.21    2.39
   2   6   9   50.89    2.56
   2  -6   9   52.37    2.16
  -2   6  -9   54.20    2.19
  -2   6  -9   51.59    3.36
   2   6   9   62.34    3.69
  -2   6  -9   53.85    2.25
  -2   6  -9   54.59    2.22
   2   6  10   53.89    2.50
   2   6  10   58.52    3.82
  -2  -6 -10   57.86    3.56
   2  -6  10   54.84    3.58
   2  -6  10   57.55    2.46
   2   6  10   50.63    2.88
  -2   6 -10   58.59    2.38
  -2   6 -10   59.64    2.36
   2   6  10   50.17    2.82
  -2   6 -10   54.08    2.34
  -2  -6 -10   53.57    2.53
  -2   6 -10   60.54    3.66
   2   6  10   59.34    3.79
   2  -6  10   52.37    2.23
  -2   6 -10   57.93    2.33
   2   6  10   53.86    2.67
   2  -6  10   59.75    2.42
   2   6  11   33.16    1.76
  -2  -6 -11   32.60    2.58
   2  -6  11   30.19    2.56
   2   6  11   28.30    2.00
   2  -6  11   30.02    1.59
  -2   6 -11   28.23    1.49
  -2   6 -11   28.00    1.48
   2   6  11   29.33    1.99
  -2   6 -11   27.63    1.49
  -2  -6 -11   33.41    1.78
  -2   6 -11   27.24    2.49
   2   6  11   29.71    2.70
  -2   6 -11   28.48    1.46
   2   6  11   27.23    1.75
   2  -6  11   26.91    1.49
   2   6  12    7.40    0.96
   2  -6  12    8.53    0.79
  -2  -6 -12    7.39    1.42
   2   6  12    6.76    1.91
   2   6  12    6.47    1.05
  -2   6 -12   10.73    0.91
  -2   6 -12    9.61    0.81
   2   6  12    8.02    1.09
  -2   6 -12    8.44    0.81
  -2  -6 -12    7.53    1.07
  -2  -6 -12    6.44    0.80
  -2   6 -12    9.07    1.59
   2   6  12    5.15    0.83
  -2   6 -12    9.28    0.80
   2  -6  12   12.25    0.91
   2  -6  13    0.45    0.37
   2   6  13    0.79    0.74
  -2  -6 -13    1.59    0.97
   2   6  13    0.79    1.54
   2   6  13    1.03    0.70
  -2  -6 -13    0.85    0.85
  -2  -6 -13    0.50    0.50
  -2   6 -13    1.23    0.52
   2  -6  13    0.81    0.49
   2   6  13    1.20    0.76
  -2   6 -13    1.15    0.51
  -2   6 -13    1.25    0.60
  -2  -6 -13    0.97    0.89
  -2   6 -13    0.80    0.53
   2   6  14   -0.21    0.75
   2  -6  14    0.10    0.34
   2   6  14   -0.13    1.53
  -2  -6 -14    0.40    0.75
   2   6  14   -0.15    1.10
   2   6  14    0.08    0.67
   2  -6  14    1.04    0.53
  -2   6 -14    0.09    0.61
  -2   6 -14    0.26    0.46
   2   6  14   -0.22    0.68
  -2  -6 -14    0.35    0.84
  -2  -6 -14    0.31    0.47
  -2  -6 -14   -0.13    0.82
  -2   6 -14   -0.12    0.51
  -2   6 -14    0.15    0.49
   2  -6  15  176.26    5.99
  -2   6 -15  158.75    5.86
  -2   6 -15  163.40    5.88
  -2   6 -15  162.38    5.86
   2   6  15  169.09    6.41
  -2  -6 -15  148.77    5.89
  -2  -6 -15  163.49    6.01
   2   6  15  168.40    7.89
   2   6  15  168.59    6.09
   2   6  15  182.60    7.88
  -2   6 -15  162.63    5.85
   2   6  15  155.07    6.56
   2   6  15  143.44    6.52
   2  -6  16    0.91    0.52
   2   6  16    0.57    0.68
   2  -6  16    0.80    0.54
  -2  -6 -16    0.78    0.82
   2   6  16    0.45    0.49
  -2   6 -16    0.71    0.53
   2   6  16    1.39    0.77
  -2  -6 -16    0.83    0.45
  -2  -6 -16    0.42    0.71
  -2   6 -16    0.76    0.46
  -2   6 -16    0.73    0.65
   2   6  16    0.91    0.68
  -2   6 -16    0.47    0.52
   2   6  17    6.99    1.09
   2  -6  17    9.20    0.85
  -2  -6 -17    8.86    1.03
  -2  -6 -17    9.09    0.95
  -2   6 -17    8.29    0.79
  -2   6 -17    8.35    0.80
  -2  -6 -17    7.66    0.72
   2   6  17    7.90    0.99
  -2   6 -17    9.35    0.77
  -2  -6 -17    6.86    0.92
  -2   6 -17    8.42    0.87
   2   6  17    8.61    1.08
   2  -6  17    9.19    0.85
   2  -6  18   30.79    1.53
  -2  -6 -18   30.15    1.58
  -2   6 -18   29.57    1.44
  -2  -6 -18   26.77    1.51
  -2   6 -18   27.79    1.44
  -2  -6 -18   29.92    1.58
  -2   6 -18   28.65    1.41
  -2   6 -18   29.70    1.51
   2   6  18   26.67    1.86
   2   6  18   24.03    1.62
   2  -6  18   30.89    1.52
  -2  -6 -19    1.09    0.54
  -2   6 -19    1.07    0.43
   2  -6  19    0.86    0.44
   2  -6  19    0.78    0.44
  -2  -6 -19    0.55    0.69
   2  -6  19    0.25    0.39
   2   6  19    0.23    0.50
  -2   6 -19    1.14    0.39
  -2  -6 -19    0.99    0.56
  -2   6 -19    0.97    0.53
   2   6  19    0.20    0.57
   2  -6  20    0.73    0.38
  -2  -6 -20    1.10    0.54
  -2   6 -20    0.81    0.36
   2   6  20    0.88    0.52
  -2  -6 -20    0.74    0.46
  -2   6 -20    0.62    0.46
  -2   6 -20    1.07    0.39
  -2  -6 -20    0.65    0.44
   2  -6  21   15.93    0.80
   2  -6  21   13.43    0.79
  -2   6 -21   14.78    0.77
  -2   6 -21   12.89    0.79
  -2  -6 -21   13.38    0.73
  -2   6 -21   14.38    0.75
  -2   6 -22    2.29    0.27
   2  -6  22    1.71    0.27
   2  -6  22    1.76    0.25
  -2  -7  22   17.35    0.90
   2  -7 -22   22.45    0.99
   2  -7 -22   21.32    0.94
   2   7 -22   20.25    0.89
  -2   7  22   21.12    1.08
  -2  -7  22   18.50    0.88
  -2  -7  21    2.05    0.37
  -2   7  21    1.38    0.48
   2   7 -21    1.93    0.32
   2  -7 -21    1.02    0.56
   2  -7 -21    1.36    0.26
   2  -7 -21    1.08    0.45
   2   7 -21    1.52    0.38
  -2   7  20   16.90    1.23
  -2  -7  20   16.19    0.91
   2   7 -20   13.37    0.82
  -2   7  20   15.64    1.18
   2  -7 -20   17.92    1.11
   2  -7 -20   13.92    0.84
   2  -7 -20   16.60    0.99
   2   7 -20   15.31    0.91
  -2   7  19   19.40    1.47
  -2  -7  19   22.02    1.15
  -2   7  19   19.13    1.45
   2   7 -19   18.93    1.04
   2  -7 -19   22.19    1.35
   2  -7 -19   18.93    1.11
   2   7 -19   20.12    1.13
   2   7 -18  148.99    5.34
  -2   7  18  141.88    5.97
   2   7 -18  153.51    5.41
   2  -7 -18  142.71    5.43
   2  -7 -18  153.55    5.49
  -2  -7  18  157.79    5.44
  -2   7  18  139.15    5.95
   2   7 -17    2.21    0.53
  -2   7  17    1.60    0.83
  -2  -7  17    2.09    0.58
  -2   7  17    1.66    0.87
   2   7 -17    1.40    0.67
   2  -7 -17    1.41    0.59
   2  -7 -17    1.37    0.71
  -2   7  16  120.87    5.32
   2   7 -16  118.56    4.53
   2   7 -16  120.88    4.59
  -2  -7  16  130.93    4.65
  -2   7  16  122.14    5.33
  -2   7  16  121.03    4.71
   2  -7 -16  124.12    4.69
   2  -7 -16  115.15    4.68
  -2   7  15    7.40    1.19
   2   7 -15    8.90    0.83
   2  -7 -15    8.78    0.96
   2  -7 -15   10.20    1.04
   2   7 -15   10.01    0.95
  -2  -7  15    8.77    0.86
  -2   7  15    8.57    1.24
  -2   7  15   10.36    1.72
   2  -7 -15    8.18    1.43
  -2   7  15    9.20    1.95
  -2   7  15    8.93    1.08
   2  -7 -15    5.70    1.43
   2  -7 -15    9.68    1.01
  -2   7  14   22.77    1.94
   2   7 -14   24.15    1.40
   2  -7 -14   26.04    1.57
   2  -7 -14   25.24    1.61
   2   7 -14   28.33    1.52
  -2  -7  14   27.37    1.48
  -2   7  14   22.00    1.92
  -2   7  14   23.87    2.67
  -2   7  14   24.45    1.61
  -2   7  14   25.49    2.59
   2  -7 -14   23.03    2.56
   2  -7 -14   23.15    1.52
   2   7 -13    0.10    0.44
   2  -7 -13    0.45    0.57
   2  -7 -13    0.92    0.71
   2   7 -13    0.43    0.60
  -2  -7  13    1.11    0.51
  -2   7  13    0.66    0.83
  -2   7  13    0.71    1.06
  -2   7  13    1.18    1.57
  -2   7  13    0.63    0.75
   2  -7 -13   -0.17    0.99
   2   7 -13    0.16    1.09
   2   7 -13    1.08    0.52
   2  -7 -13    0.39    0.66
   2   7 -12   79.04    3.25
   2  -7 -12   78.03    3.42
   2  -7 -12   83.17    3.49
   2   7 -12   80.86    3.30
  -2  -7  12   87.70    3.32
  -2   7  12   75.38    3.97
  -2   7  12   92.06    5.01
  -2   7  12   74.09    3.38
   2   7 -12   86.42    5.11
   2  -7 -12   74.52    4.99
   2   7 -12   82.40    3.30
   2   7 -11   70.17    2.86
   2  -7 -11   69.94    3.05
   2  -7 -11   68.72    3.08
   2   7 -11   70.22    2.91
  -2  -7  11   74.95    2.90
   2  -7 -11   69.65    4.21
  -2  -7  11   61.40    3.98
  -2   7  11   78.24    4.51
  -2   7  11   65.27    2.99
   2   7 -11   63.31    4.36
   2   7 -11   65.22    2.86
   2   7 -10  135.66    4.98
   2  -7 -10  131.20    5.18
   2   7 -10  141.71    5.04
  -2  -7  10  135.36    4.97
   2  -7 -10  131.89    6.48
  -2   7  10  145.74    6.63
  -2   7  10  125.63    5.09
   2  -7 -10  143.77    7.19
   2   7 -10  133.59    6.78
   2   7 -10  134.24    5.00
   2   7  -9    6.75    0.69
   2  -7  -9    6.73    1.01
   2   7  -9    8.50    0.82
  -2  -7   9    7.84    0.72
   2  -7  -9    7.13    1.29
  -2   7   9    8.98    1.92
  -2   7   9    7.09    0.91
   2   7  -9   11.21    1.83
   2  -7  -9    7.25    1.87
   2   7  -9    7.83    0.75
   2   7  -8  230.35    7.84
   2  -7  -8  213.28    7.98
   2   7  -8  225.45    7.86
  -2  -7   8  221.79    7.78
   2  -7  -8  232.04    9.37
  -2   7   8  258.00    9.56
  -2   7   8  219.82    7.94
   2  -7  -8  243.05   10.11
   2   7  -8  235.33    9.74
   2   7  -8  219.36    7.83
   2  -7  -7   26.45    1.67
   2  -7  -7   36.08    3.12
  -2  -7   7   32.64    1.50
  -2   7   7   28.52    1.63
   2   7  -7   32.95    1.56
   2  -7  -7   32.60    2.48
  -2   7   7   35.28    2.77
   2  -7  -7   30.15    2.20
   2   7  -7   33.21    1.60
   2  -7  -6   -0.20    0.67
   2  -7  -6    1.33    1.34
  -2   7   6    1.44    1.41
   2  -7  -6    0.44    0.69
   2  -7  -6    1.42    0.72
   2   7  -6    0.05    0.34
  -2   7   6    0.21    0.42
   2  -7  -6   -0.15    0.32
  -2   7   6    0.33    0.52
   2   7  -6    0.20    0.42
   2  -7  -6    0.33    0.60
   2  -7  -5   52.12    2.38
   2  -7  -5   53.41    2.44
   2  -7  -5   65.15    4.02
   2  -7  -5   59.36    3.44
  -2   7   5   64.91    3.55
   2  -7  -5   60.92    3.34
   2   7  -5   56.71    2.33
  -2   7   5   57.21    2.41
  -2   7   5   48.17    2.45
   2   7  -5   56.92    2.31
  -2   7   5   52.18    2.38
  -2   7   4   26.83    1.53
   2  -7  -4   29.53    2.65
  -2   7   4   28.50    2.36
   2  -7  -4   26.34    2.19
   2   7  -4   26.38    1.37
  -2   7   4   24.07    1.39
  -2   7   4   25.40    1.41
   2   7  -4   28.53    1.37
   2  -7  -4   23.59    1.42
  -2   7   3   65.53    3.54
   2  -7  -3   62.90    3.59
   2   7  -3   59.31    2.45
  -2   7   3   59.83    2.51
   2  -7  -3   58.52    2.52
  -2   7   3   56.24    2.49
   2   7  -3   58.69    2.44
   2  -7  -3   58.25    2.52
  -2   7   2   93.42    4.37
   2  -7  -2   86.31    4.48
   2   7  -2   82.68    3.25
   2  -7  -2   86.85    3.37
  -2   7   2   84.38    3.30
   2   7  -2   81.98    3.25
  -2   7   2   82.73    3.28
   2  -7  -2   77.92    3.28
  -2   7   1   81.96    3.94
   2  -7  -1   72.69    4.04
   2  -7  -1   79.98    2.90
  -2   7   1   69.84    2.86
   2  -7  -1   70.06    2.92
   2   7  -1   69.30    2.82
  -2   7   1   69.17    2.83
   2   7  -1   72.61    2.85
   2  -7   0  229.43    8.10
   2   7   0  224.85    7.98
  -2  -7   0  229.93    8.55
   2  -7   0  223.80    9.41
   2   7   0  242.02    8.73
   2  -7   0  252.48    8.05
  -2   7   0  226.80    7.97
   2   7   0  225.79    8.00
   2   7   1   32.37    2.13
  -2  -7  -1   31.47    1.97
   2  -7   1   31.83    1.61
   2   7   1   28.86    1.52
   2   7   1   30.88    1.55
  -2   7  -1   30.06    1.48
   2   7   1   31.26    1.78
  -2  -7  -2  429.39   14.44
   2   7   2  407.40   13.77
   2  -7   2  361.71   12.63
  -2  -7  -2  393.77   13.52
   2   7   2  360.51   12.65
   2  -7   2  384.56   12.80
   2   7   2  367.59   12.71
  -2   7  -2  374.64   12.62
   2   7   2  387.42   13.09
   2   7   3   49.10    2.47
   2   7   3   59.13    3.25
  -2  -7  -3   57.30    3.58
   2  -7   3   57.34    2.35
  -2  -7  -3   53.65    2.96
   2  -7   3   60.84    3.75
   2  -7   3   61.94    2.50
   2   7   3   53.24    2.35
   2   7   3   52.87    2.38
  -2   7  -3   58.94    2.32
   2   7   3   53.09    2.62
   2   7   4    4.23    0.68
   2   7   4    4.30    0.64
  -2  -7  -4    4.88    1.39
  -2   7  -4    5.41    1.27
   2  -7   4    6.82    0.65
  -2  -7  -4    5.89    0.95
   2   7   4    6.24    1.17
   2  -7   4    6.86    1.45
   2  -7   4    5.27    0.55
   2   7   4    6.53    0.71
  -2   7  -4    6.00    0.60
   2   7   4    5.27    0.71
   2   7   5   20.48    1.38
  -2   7  -5   22.11    2.12
  -2  -7  -5   23.01    2.30
   2   7   5   24.86    2.16
   2  -7   5   24.54    1.29
   2  -7   5   25.28    2.39
  -2  -7  -5   26.48    1.97
   2  -7   5   23.03    1.21
   2   7   5   23.12    1.35
   2   7   5   20.49    1.49
   2   7   5   19.70    1.30
  -2   7  -5   23.80    1.24
   2   7   6  117.05    5.20
  -2   7  -6  133.83    4.78
  -2  -7  -6  135.54    4.95
   2   7   6  107.27    4.93
  -2  -7  -6  143.61    6.44
   2   7   6  147.60    6.31
  -2   7  -6  139.22    6.25
   2  -7   6  137.61    4.85
   2  -7   6  141.64    6.53
  -2  -7  -6  138.75    5.96
  -2  -7  -6  128.56    4.86
   2   7   6  129.88    4.88
   2  -7   6  130.33    4.74
  -2   7  -7    8.43    0.72
   2   7   7    6.49    0.90
  -2  -7  -7    7.60    0.99
  -2   7  -7    9.92    1.47
  -2  -7  -7    7.68    1.57
   2  -7   7    8.96    0.77
   2   7   7    9.20    1.49
   2  -7   7    6.94    1.47
  -2  -7  -7    7.64    1.22
  -2  -7  -7    7.31    0.92
   2   7   7    7.32    0.87
  -2   7  -7    7.67    0.66
   2  -7   7    7.51    0.65
   2   7   7    6.83    0.86
   2   7   8   78.29    3.40
   2  -7   8   92.45    4.98
  -2  -7  -8   83.02    4.47
   2  -7   8   86.45    3.38
  -2  -7  -8   80.49    3.37
  -2   7  -8   86.35    3.31
   2   7   8   75.09    3.75
  -2  -7  -8   80.03    3.45
   2  -7   8   81.27    3.21
   2   7   8   80.71    3.64
  -2   7  -8   85.72    3.21
  -2   7  -8   88.99    4.70
  -2  -7  -8   88.72    4.80
   2   7   8   91.22    4.83
  -2   7  -8   86.73    3.22
   2  -7   9   66.64    2.74
   2   7   9   59.15    2.70
   2   7   9   68.57    4.19
   2  -7   9   62.00    4.00
  -2  -7  -9   64.52    3.77
   2  -7   9   68.34    2.71
   2   7   9   51.10    3.01
  -2  -7  -9   55.19    2.63
   2  -7   9   64.74    2.56
  -2   7  -9   63.65    2.52
  -2   7  -9   62.32    2.57
  -2  -7  -9   56.57    2.72
   2   7   9   66.89    4.10
  -2   7  -9   62.87    3.92
  -2   7  -9   64.92    2.59
   2   7   9   53.46    3.00
  -2   7  -9   59.91    2.48
   2  -7   9   55.24    2.43
   2   7   9   55.20    2.85
   2   7  10  667.22   24.26
  -2   7 -10  739.01   23.61
  -2   7 -10  715.46   23.58
  -2   7 -10  732.28   23.52
   2  -7  10  753.47   23.60
  -2  -7 -10  718.61   23.75
  -2   7 -10  702.34   25.46
   2   7  10  779.69   25.91
   2   7  10  647.37   24.28
   2  -7  10  751.93   23.73
   2   7  10  823.80   25.88
   2  -7  10  746.18   25.70
  -2  -7 -10  756.74   25.46
   2   7  10  712.54   23.75
   2  -7  10  743.93   23.78
  -2   7 -10  718.45   23.49
   2   7  10  602.88   23.85
   2  -7  10  655.60   23.43
   2   7  11  465.00   16.90
  -2   7 -11  491.95   16.13
  -2   7 -11  488.18   16.19
   2  -7  11  510.83   16.21
  -2  -7 -11  495.98   16.37
   2   7  11  556.70   18.70
  -2   7 -11  482.08   18.10
   2  -7  11  501.40   16.33
   2   7  11  447.04   16.93
   2   7  11  575.60   18.56
  -2  -7 -11  506.54   18.09
   2  -7  11  484.41   18.13
   2  -7  11  488.66   16.34
   2   7  11  489.92   16.39
  -2   7 -11  485.12   16.11
   2   7  11  364.14   16.32
   2   7  12   86.57    4.22
  -2   7 -12  101.44    3.68
  -2   7 -12   99.97    3.65
   2  -7  12  101.35    3.69
  -2  -7 -12   95.28    3.85
  -2  -7 -12   88.92    3.72
   2   7  12   99.27    5.48
  -2   7 -12   95.91    5.22
   2  -7  12  101.20    3.80
   2   7  12   83.52    4.23
   2   7  12  107.26    5.54
  -2  -7 -12   84.25    4.92
   2  -7  12  100.89    3.80
   2   7  12   92.31    3.82
  -2   7 -12   98.78    3.61
   2   7  13   28.45    2.11
  -2   7 -13   36.29    1.74
  -2   7 -13   36.35    1.75
   2  -7  13   39.39    1.79
  -2  -7 -13   34.53    1.95
  -2  -7 -13   29.99    1.74
  -2  -7 -13   24.26    2.61
   2   7  13   38.38    3.18
   2   7  13   31.17    2.21
   2  -7  13   38.28    1.87
   2   7  13   37.34    3.16
  -2  -7 -13   28.17    2.66
   2   7  13   35.08    1.94
   2  -7  13   33.71    1.77
  -2   7 -13   34.41    1.68
   2  -7  14    9.95    0.86
  -2   7 -14    8.34    0.81
  -2   7 -14    8.40    0.89
  -2  -7 -14    8.95    0.87
  -2  -7 -14   10.77    1.18
   2  -7  14    8.41    0.79
   2   7  14    9.81    1.09
  -2  -7 -14    9.00    1.50
   2   7  14   13.16    2.17
  -2   7 -14    8.28    0.81
   2  -7  14    9.90    0.95
   2   7  14    8.11    1.15
   2   7  14    8.58    1.15
   2   7  15  132.97    5.65
  -2   7 -15  145.76    5.08
  -2   7 -15  136.70    5.02
  -2   7 -15  138.26    5.04
  -2  -7 -15  142.56    5.20
  -2  -7 -15  127.69    5.00
   2   7  15  142.88    5.25
  -2   7 -15  137.39    4.98
   2   7  15  123.92    5.41
  -2  -7 -15  126.43    5.08
   2  -7  15  152.03    5.11
   2   7  15  128.38    5.67
  -2   7 -16    8.21    0.76
   2   7  16    6.40    0.97
  -2  -7 -16    6.51    0.94
  -2   7 -16    7.47    0.73
  -2   7 -16    7.74    0.83
   2   7  16    4.28    0.95
  -2  -7 -16    5.98    0.98
   2   7  16    5.96    0.97
  -2  -7 -16    5.73    0.69
   2  -7  16    7.95    0.76
   2   7  16    3.71    0.64
  -2   7 -16    7.64    0.73
   2   7  17   19.01    1.39
  -2  -7 -17   18.43    1.10
   2   7  17   20.29    1.49
  -2   7 -17   20.18    1.14
  -2   7 -17   20.63    1.11
  -2  -7 -17   18.79    1.25
  -2  -7 -17   21.11    1.31
   2  -7  17   19.27    1.26
   2   7  17   19.23    1.52
  -2   7 -17   18.61    1.15
  -2  -7 -17   20.44    1.30
  -2   7 -18   28.57    1.37
   2   7  18   27.06    1.70
  -2  -7 -18   28.38    1.46
  -2   7 -18   27.57    1.31
  -2  -7 -18   32.61    1.52
   2  -7  18   28.91    1.50
   2   7  18   23.92    1.54
  -2  -7 -18   25.16    1.26
  -2  -7 -18   29.78    1.50
  -2   7 -18   28.58    1.39
   2   7  19    7.77    0.78
   2  -7  19    7.83    0.62
  -2   7 -19    9.58    0.67
   2   7  19    7.64    0.85
  -2  -7 -19   10.78    0.76
  -2   7 -19    8.87    0.63
   2  -7  19    7.41    0.68
  -2  -7 -19   10.66    0.81
   2  -7  19    8.44    0.69
  -2  -7 -19    9.88    0.79
  -2   7 -20   54.54    1.90
   2   7  20   41.74    2.09
  -2  -7 -20   46.26    1.85
  -2   7 -20   50.84    1.81
   2  -7  20   51.50    1.93
   2  -7  20   48.83    2.00
  -2  -7 -20   47.80    1.84
   2  -7  20   42.19    1.84
  -2   7 -21   41.00    1.49
   2  -7  21   36.48    1.55
  -2  -8  21   32.43    1.36
   2  -8 -21   39.67    1.42
  -2  -8  21   30.18    1.32
   2   8 -21   38.25    1.36
  -2   8  21   37.53    1.57
  -2   8  20    1.40    0.44
   2   8 -20    1.34    0.36
   2  -8 -20    2.78    0.56
  -2  -8  20    2.28    0.36
  -2   8  20    1.58    0.33
   2  -8 -20    2.34    0.31
   2   8 -19   17.07    0.91
   2   8 -19   12.97    0.83
   2   8 -19   15.93    0.83
  -2   8  19   16.10    1.18
  -2   8  19   15.61    1.18
  -2  -8  19   17.51    0.90
   2  -8 -19   14.26    0.86
  -2   8  19   10.61    0.87
   2   8 -18    5.57    0.66
   2  -8 -18    5.29    0.71
   2   8 -18    5.71    0.56
  -2   8  18    4.44    0.81
  -2  -8  18    6.02    0.61
  -2   8  18    5.55    0.87
   2  -8 -18    4.75    0.60
  -2   8  18    3.00    0.60
   2   8 -17   35.39    1.66
   2   8 -17   35.41    1.60
   2  -8 -17   34.01    1.70
  -2   8  17   30.41    2.02
  -2  -8  17   35.86    1.64
   2  -8 -17   32.62    1.70
   2   8 -16   40.47    1.87
   2  -8 -16   37.21    1.93
   2   8 -16   39.07    1.80
   2  -8 -16   37.62    1.93
  -2   8  16   40.53    2.00
  -2   8  16   36.77    2.35
  -2  -8  16   41.76    1.86
   2  -8 -16   38.85    1.90
   2  -8 -15    0.36    0.59
   2   8 -15    0.16    0.58
   2  -8 -15    0.36    0.75
   2   8 -15   -0.24    0.50
   2  -8 -15    0.16    0.63
  -2   8  15    0.72    0.76
  -2  -8  15   -0.06    0.46
  -2   8  15   -0.07    0.81
   2  -8 -15   -0.07    0.65
   2  -8 -14  166.41    6.31
   2  -8 -14  171.00    6.36
   2   8 -14  167.83    6.16
   2   8 -14  168.86    6.11
  -2   8  14  171.72    6.31
   2  -8 -14  168.76    6.19
  -2   8  14  161.51    6.91
  -2  -8  14  179.20    6.17
   2  -8 -13   10.13    0.99
   2  -8 -13    9.70    0.99
   2  -8 -13   10.72    1.11
   2  -8 -13    7.14    1.62
   2   8 -13    6.91    1.54
   2   8 -13   10.37    0.89
  -2   8  13    9.96    1.11
  -2   8  13    9.67    1.67
  -2   8  13    9.30    1.96
   2   8 -13    9.11    0.93
  -2  -8  13   10.17    0.89
  -2   8  13    8.68    1.32
   2  -8 -12   33.93    1.86
   2  -8 -12   38.24    2.03
   2  -8 -12   37.24    2.05
   2   8 -12   33.88    3.12
  -2   8  12   40.67    3.18
   2  -8 -12   31.63    3.17
   2   8 -12   36.34    1.83
  -2   8  12   36.42    2.02
   2  -8 -12   25.65    2.80
  -2   8  12   42.02    3.29
   2   8 -12   39.78    1.91
  -2   8  12   33.12    2.43
  -2  -8  12   42.69    1.88
   2  -8 -11    8.43    1.00
   2   8 -11    5.35    1.51
   2   8 -11    6.67    0.75
  -2   8  11    6.28    1.15
  -2   8  11    8.96    1.07
   2  -8 -11    5.35    1.30
  -2   8  11    9.51    1.87
  -2  -8  11    5.77    1.38
  -2   8  11    7.52    1.51
   2   8 -11    6.76    0.84
  -2  -8  11    7.09    0.72
   2  -8 -10    0.13    0.95
   2  -8 -10    0.37    0.65
   2   8 -10   -0.77    1.08
   2  -8 -10    0.34    1.48
   2   8 -10    0.34    0.45
  -2   8  10   -0.17    0.71
  -2   8  10    1.27    0.78
  -2   8  10    0.13    1.54
   2  -8 -10   -0.13    0.72
  -2  -8  10   -0.52    1.03
  -2   8  10    0.13    1.01
   2   8 -10   -0.11    0.56
  -2  -8  10    0.32    0.40
   2  -8  -9   12.27    1.27
   2   8  -9    9.13    1.80
   2  -8  -9   12.99    2.29
   2   8  -9   11.38    0.92
  -2   8   9   11.66    1.13
   2  -8  -9   11.31    1.70
  -2   8   9    9.45    1.61
  -2   8   9   12.86    2.07
   2   8  -9   11.48    0.98
  -2  -8   9   11.51    0.87
   2  -8  -8    0.08    0.85
   2   8  -8    0.29    1.10
   2  -8  -8   -0.16    1.38
   2   8  -8    0.83    0.46
  -2   8   8    1.05    0.71
  -2   8   8    0.71    1.57
   2  -8  -8    1.49    0.87
   2   8  -8    0.83    0.57
  -2  -8   8    0.12    0.37
   2  -8  -7   60.25    2.82
   2  -8  -7   65.37    4.49
   2   8  -7   64.03    2.65
  -2   8   7   60.45    2.75
   2   8  -7   63.76    2.67
   2  -8  -7   65.30    3.91
  -2   8   7   67.51    4.03
   2  -8  -6   16.10    1.31
   2  -8  -6   15.31    1.06
   2  -8  -6   16.21    2.43
   2   8  -6   17.11    1.08
   2  -8  -6   14.09    1.22
  -2   8   6   15.78    1.18
   2  -8  -6   14.23    1.11
   2   8  -6   14.75    1.08
  -2   8   6   17.28    2.20
   2  -8  -6   15.61    1.74
   2  -8  -5   48.39    2.33
   2  -8  -5   56.21    2.27
   2  -8  -5   54.17    3.93
   2   8  -5   50.73    2.19
  -2   8   5   43.26    2.24
   2  -8  -5   46.99    2.31
   2  -8  -5   45.32    2.32
  -2   8   5   47.18    2.28
   2   8  -5   47.55    2.19
  -2   8   5   54.19    3.48
   2  -8  -5   49.93    3.22
  -2   8   4   57.85    3.56
   2  -8  -4   53.95    3.46
   2  -8  -4   60.37    2.38
   2  -8  -4   59.86    4.08
  -2   8   4   43.26    2.31
   2   8  -4   58.13    2.36
   2  -8  -4   50.16    2.39
  -2   8   4   51.56    2.39
   2   8  -4   51.50    2.33
  -2   8   4   49.68    2.49
  -2   8   3   21.61    2.25
   2  -8  -3   21.25    2.17
   2  -8  -3   22.28    1.24
  -2   8   3   20.80    1.29
   2   8  -3   21.43    1.23
   2  -8  -3   17.88    1.30
   2   8  -3   23.16    1.31
   2  -8  -3   19.07    1.25
  -2   8   3   21.05    1.32
   2   8  -3   19.99    1.24
  -2   8   3   19.49    1.36
   2  -8  -2   12.77    1.75
  -2   8   2   14.49    1.90
   2  -8  -2   14.40    0.94
   2   8  -2   10.27    1.62
  -2   8   2   10.91    0.90
   2   8  -2   11.60    0.90
   2  -8  -2   10.87    1.00
   2   8  -2   11.37    1.00
   2  -8  -2   11.43    0.93
  -2   8   2   10.30    0.95
   2   8  -2   10.09    0.87
  -2   8   2   10.82    0.96
   2  -8  -1    5.80    1.39
   2   8  -1    5.52    0.66
  -2   8   1    5.84    0.68
   2   8  -1    5.58    0.80
  -2   8   1    5.75    0.73
   2  -8  -1    5.97    0.82
   2  -8  -1    6.72    0.68
   2  -8  -1    5.28    0.67
   2   8  -1    6.22    0.77
  -2   8   1    5.98    0.78
   2  -8   0  104.76    5.45
   2   8   0  101.51    3.97
  -2   8   0  102.18    3.94
   2   8   0  105.39    4.36
  -2   8   0  101.71    4.19
   2  -8   0   94.82    3.91
   2  -8   0  105.72    3.96
   2  -8   0  102.99    4.05
  -2   8   0  104.97    3.98
   2   8   0  104.09    3.97
   2  -8   1   21.87    2.33
  -2   8  -1   21.02    1.23
   2   8   1   19.58    1.27
   2   8   1   21.97    1.41
  -2  -8  -1   21.49    2.37
   2   8   1   18.50    1.27
  -2   8  -1   21.29    1.31
   2  -8   1   22.66    1.35
   2   8   1   20.93    1.49
   2   8   2    8.40    1.25
  -2  -8  -2    8.25    1.09
  -2   8  -2    5.81    0.67
   2   8   2    9.00    0.86
   2   8   2    7.40    0.81
   2  -8   2    7.28    0.77
   2   8   2    8.57    0.86
   2   8   2    7.85    0.92
   2   8   3   12.81    1.18
   2   8   3   11.85    1.03
   2   8   3   13.53    1.60
  -2  -8  -3   11.64    1.88
  -2   8  -3   15.00    1.83
   2   8   3   13.23    1.06
  -2   8  -3   11.59    0.90
   2  -8   3   12.22    0.84
  -2  -8  -3   12.25    1.38
   2  -8   3   14.24    1.06
   2   8   3   12.36    1.05
   2   8   4   40.61    2.18
   2   8   4   32.84    1.89
   2   8   4   39.36    2.72
  -2   8  -4   34.31    2.85
  -2  -8  -4   42.40    3.18
   2   8   4   33.55    1.88
  -2   8  -4   36.20    1.74
   2  -8   4   35.84    1.66
   2  -8   4   37.51    3.11
  -2  -8  -4   35.70    2.45
   2  -8   4   33.71    1.75
   2   8   4   35.98    1.88
   2  -8   4   36.69    1.89
  -2  -8  -5   25.47    1.52
   2  -8   5   24.25    1.26
   2   8   5   19.61    1.41
   2   8   5   24.28    1.49
   2  -8   5   22.80    2.50
  -2  -8  -5   21.51    1.92
  -2   8  -5   22.37    1.31
   2   8   5   22.76    1.64
   2  -8   5   21.64    1.33
  -2  -8  -5   25.87    2.60
   2   8   5   28.57    2.37
  -2   8  -5   21.01    2.20
  -2  -8  -6    4.24    0.87
   2   8   6    3.92    0.80
  -2  -8  -6    4.62    0.99
  -2  -8  -6    3.84    1.54
  -2   8  -6    2.62    1.15
  -2   8  -6    3.10    0.57
   2   8   6    3.64    0.73
   2  -8   6    4.35    0.65
   2   8   6    3.82    1.18
  -2  -8  -6    4.42    0.98
   2  -8   6    2.75    1.24
   2   8   6    3.97    0.79
   2  -8   6    3.37    0.49
  -2  -8  -7    7.94    1.01
   2   8   7    7.59    0.98
  -2  -8  -7    8.74    1.13
   2  -8   7    7.11    0.79
   2   8   7   10.79    1.65
   2  -8   7    9.20    1.71
  -2  -8  -7    8.18    1.33
  -2   8  -7    8.07    0.77
   2   8   7    7.41    1.01
   2  -8   7    8.32    0.86
   2   8   7    8.83    1.00
  -2   8  -7    8.00    1.55
  -2  -8  -7    9.65    1.84
  -2  -8  -8    1.82    0.83
   2   8   8    1.27    0.59
  -2  -8  -8    1.69    0.96
  -2   8  -8    0.78    0.97
  -2  -8  -8    2.02    1.41
  -2   8  -8    1.44    0.49
   2   8   8    1.27    0.63
   2   8   8    1.40    0.73
   2  -8   8    1.22    0.52
   2   8   8    2.54    1.18
   2  -8   8    0.88    1.10
  -2  -8  -8    2.07    0.86
   2  -8   8    1.00    0.51
   2   8   8    1.61    0.74
  -2   8  -8    0.64    0.44
  -2   8  -9   50.54    2.22
   2   8   9   45.64    2.55
  -2  -8  -9   51.63    2.58
   2   8   9   49.01    2.88
   2  -8   9   55.12    2.44
  -2  -8  -9   56.88    3.56
   2  -8   9   55.40    3.88
   2   8   9   48.79    2.80
  -2   8  -9   52.85    2.34
   2  -8   9   55.65    2.52
   2   8   9   54.33    2.55
  -2  -8  -9   54.92    2.51
  -2   8  -9   49.98    3.57
   2   8   9   59.62    3.90
  -2  -8 -10  489.01   15.98
  -2   8 -10  464.35   17.68
   2   8  10  539.31   18.25
   2   8  10  440.23   16.41
  -2   8 -10  495.99   15.81
  -2   8 -10  469.42   15.64
   2   8  10  344.18   15.87
   2   8  10  561.49   18.21
   2  -8  10  493.61   17.99
  -2  -8 -10  443.83   17.41
   2  -8  10  502.87   15.91
   2   8  10  442.00   16.53
   2  -8  10  496.95   15.99
   2   8  10  485.66   15.97
  -2  -8 -11   37.52    2.06
   2   8  11   46.89    3.45
  -2   8 -11   38.59    3.01
  -2   8 -11   37.94    1.82
   2   8  11   33.58    2.21
   2   8  11   23.31    1.78
  -2   8 -11   36.94    1.72
   2   8  11   44.33    3.43
   2  -8  11   36.46    2.98
  -2  -8 -11   32.53    2.75
   2  -8  11   39.05    1.91
   2   8  11   32.24    2.25
   2  -8  11   39.91    1.96
   2   8  11   38.61    2.03
  -2  -8 -12  153.78    5.61
  -2  -8 -12  147.66    5.52
   2   8  12  173.19    7.61
  -2   8 -12  145.36    5.41
   2   8  12  141.80    5.99
   2   8  12  140.66    6.08
   2  -8  12  151.79    5.52
   2   8  12  169.93    7.46
  -2  -8 -12  132.54    6.78
   2   8  12  151.90    5.61
   2  -8  12  148.18    5.53
  -2   8 -12  136.76    5.26
  -2   8 -13   49.71    2.15
  -2  -8 -13   48.58    2.43
  -2  -8 -13   46.84    2.29
   2   8  13   46.73    2.68
  -2   8 -13   53.80    2.28
   2   8  13   49.50    2.80
   2  -8  13   52.42    2.35
   2   8  13   50.96    2.44
   2  -8  13   50.43    2.31
   2  -8  14  376.64   13.22
   2   8  14  416.66   13.39
  -2  -8 -14  373.17   13.20
  -2  -8 -14  405.58   13.34
  -2   8 -14  392.00   13.08
   2   8  14  362.85   13.81
   2  -8  14  416.47   13.34
   2   8  14  373.99   13.78
  -2   8 -14  411.11   13.22
  -2  -8 -14  367.14   13.29
  -2  -8 -15    1.83    0.82
   2  -8  15    3.05    0.56
  -2  -8 -15    2.81    0.55
   2  -8  15    2.78    0.42
  -2   8 -15    2.84    0.53
   2   8  15    1.74    0.74
   2  -8  15    4.11    0.70
  -2   8 -15    3.16    0.58
   2   8  15    2.22    0.69
   2   8  15    2.61    0.82
  -2  -8 -15    1.92    0.58
   2  -8  16   55.02    2.18
   2   8  16   51.26    2.55
  -2  -8 -16   58.49    2.33
  -2  -8 -16   63.55    2.45
   2  -8  16   61.52    2.46
  -2  -8 -16   60.03    2.45
  -2   8 -16   59.68    2.20
  -2   8 -16   63.70    2.31
   2   8  16   56.25    2.68
   2   8  16   53.92    2.70
   2  -8  16   64.37    2.42
   2   8  17    2.60    0.65
  -2  -8 -17    2.96    0.46
  -2  -8 -17    4.28    0.75
   2  -8  17    3.82    0.52
   2  -8  17    2.25    0.35
  -2  -8 -17    3.46    0.66
  -2  -8 -17    3.14    0.66
  -2   8 -17    2.75    0.44
  -2   8 -17    3.52    0.51
   2   8  17    3.45    0.65
   2   8  17    3.81    0.70
  -2   8 -18  152.84    5.06
  -2  -8 -18  162.80    5.24
  -2  -8 -18  167.60    5.29
   2  -8  18  150.82    5.29
  -2  -8 -18  170.02    5.21
  -2  -8 -18  139.34    5.06
   2   8  18  127.34    5.33
   2  -8  18  121.34    5.01
  -2   8 -18  166.87    5.19
  -2  -8 -19   21.98    1.06
   2  -8  19   23.21    1.11
  -2  -8 -19   22.69    1.04
   2  -8  19   22.44    0.97
  -2  -8 -19   25.01    1.13
  -2   8 -19   26.24    1.06
  -2  -8 -20   86.00    3.21
   2  -8  20   89.08    3.26
   2  -9 -19   38.23    1.38
   2   9 -19   38.08    1.33
  -2   9  19   22.99    1.28
   2  -9 -19   34.67    1.33
  -2   9  19   37.19    1.61
  -2  -9  19   31.65    1.28
  -2  -9  19   28.72    1.27
   2   9 -18    3.72    0.41
  -2  -9  18    3.67    0.41
  -2   9  18    4.37    0.67
   2  -9 -18    3.67    0.54
   2   9 -18    4.47    0.49
  -2   9  18    2.81    0.51
   2  -9 -18    3.67    0.47
   2   9 -17    1.96    0.40
   2  -9 -17    2.08    0.47
  -2  -9  17    1.65    0.40
  -2   9  17    1.89    0.65
   2   9 -17    1.48    0.46
   2  -9 -17    2.04    0.56
   2  -9 -16    0.58    0.31
   2  -9 -16    1.20    0.61
   2   9 -16    0.81    0.49
   2   9 -16    0.84    0.41
   2  -9 -16    0.88    0.47
  -2   9  16    0.93    0.66
  -2  -9  16    0.87    0.41
  -2  -9  16    0.87    0.38
   2  -9 -16    1.05    0.52
   2  -9 -15   12.44    0.93
   2  -9 -15   13.40    1.04
   2  -9 -15    9.20    0.75
   2   9 -15   11.73    0.84
   2  -9 -15   11.03    0.95
  -2  -9  15   11.53    0.83
  -2   9  15    9.76    1.22
  -2   9  15   13.46    1.07
   2   9 -15   10.93    0.88
   2  -9 -15   10.94    0.97
   2  -9 -14   18.13    1.14
   2  -9 -14   19.12    1.30
   2  -9 -14   11.91    0.94
   2   9 -14   17.80    1.09
  -2   9  14   17.90    1.56
   2  -9 -14   17.34    1.22
  -2  -9  14   17.18    1.04
  -2   9  14   16.91    1.60
  -2   9  14   16.71    1.25
   2   9 -14   17.31    1.13
   2  -9 -14   16.91    1.19
   2  -9 -13    2.50    0.64
   2  -9 -13    4.01    0.82
   2  -9 -13    2.01    0.47
  -2   9  13    3.33    0.93
   2   9 -13    2.81    0.58
   2  -9 -13    3.22    0.74
  -2  -9  13    3.33    0.54
   2   9 -13    2.90    0.66
  -2   9  13    3.52    0.87
  -2   9  12    5.17    0.96
  -2  -9  12    5.49    0.64
   2   9 -12    5.18    0.77
  -2   9  12    5.38    1.04
   2   9 -12    5.51    0.70
   2  -9 -12    4.89    0.88
   2  -9 -12    4.80    0.75
   2  -9 -12    3.21    0.58
  -2   9  11   11.63    1.18
  -2  -9  11   10.83    0.85
   2  -9 -11   12.34    1.16
   2   9 -11   11.82    1.02
  -2   9  11   11.62    1.40
   2   9 -11   11.53    0.92
   2  -9 -11    7.52    0.80
   2  -9 -11   10.38    0.94
   2  -9 -10   32.16    1.80
   2  -9 -10   31.18    1.93
   2  -9 -10   33.32    1.90
   2   9 -10   35.16    3.05
   2  -9 -10   24.82    1.54
  -2   9  10   31.92    2.74
   2   9 -10   31.26    1.65
  -2   9  10   30.17    2.21
  -2  -9  10   32.12    1.58
  -2  -9  10   27.56    2.69
  -2   9  10   35.23    2.98
   2   9 -10   34.00    1.73
  -2   9  10   34.80    1.90
   2  -9  -9    1.06    0.62
   2  -9  -9    1.38    0.99
   2  -9  -9    0.98    0.47
   2  -9  -9    0.35    1.53
   2   9  -9    2.80    1.21
   2   9  -9    1.45    0.54
  -2   9   9    1.90    0.86
  -2  -9   9    2.05    0.48
  -2   9   9    1.46    0.81
  -2  -9   9    1.68    1.16
  -2   9   9    1.38    1.47
  -2   9   9    1.13    0.93
   2   9  -9    2.10    0.66
   2  -9  -8   85.12    3.60
   2  -9  -8   90.99    5.54
   2  -9  -8   71.15    3.29
   2   9  -8   92.83    5.25
  -2   9   8   81.47    4.63
  -2   9   8   90.86    4.95
  -2  -9   8   91.75    5.11
   2   9  -8   86.02    3.42
  -2   9   8   87.16    3.58
   2  -9  -8   80.98    3.50
   2   9  -8   87.58    3.44
   2  -9  -7  115.26    6.32
   2  -9  -7   88.49    3.89
  -2   9   7   93.16    5.07
  -2   9   7  117.58    5.66
   2   9  -7  105.97    4.00
  -2   9   7  105.47    4.15
   2   9  -7  102.17    3.99
   2  -9  -7  103.35    4.17
   2  -9  -6   77.88    3.35
   2  -9  -6   90.07    5.43
   2  -9  -6   74.24    3.12
  -2   9   6   74.77    4.20
  -2   9   6   92.35    4.79
   2  -9  -6   65.74    4.13
   2   9  -6   80.36    3.19
  -2   9   6   76.82    3.30
   2  -9  -6   66.98    3.19
   2   9  -6   78.81    3.18
   2  -9  -6   74.94    3.30
   2   9  -5    0.11    0.61
   2  -9  -5   -0.08    0.92
   2  -9  -5   -0.04    0.44
   2  -9  -5    0.50    1.44
   2  -9  -5    0.24    0.91
  -2   9   5    2.35    1.52
   2   9  -5   -0.04    0.52
  -2   9   5    0.35    0.56
   2  -9  -5   -0.23    0.39
  -2   9   5    0.04    0.73
   2  -9  -5    0.08    0.82
   2   9  -5    0.28    0.54
   2  -9  -4  134.93    4.98
   2  -9  -4  115.93    4.74
   2  -9  -4  140.48    7.08
  -2   9   4  149.07    6.47
   2  -9  -4  129.30    6.33
   2   9  -4  130.79    4.85
  -2   9   4  109.49    4.85
  -2   9   4  132.44    4.94
   2   9  -4  130.75    4.86
   2  -9  -4  129.17    4.93
   2   9  -4  127.88    4.80
   2  -9  -3  102.16    5.82
   2  -9  -3   87.14    3.66
   2   9  -3   96.69    3.78
  -2   9   3   97.66    3.85
   2   9  -3   95.03    3.76
  -2   9   3   87.78    3.81
   2  -9  -3   93.32    3.81
  -2   9   3   84.70    3.94
   2   9  -3  103.00    4.27
  -2   9   3  103.23    5.19
   2  -9  -3  100.44    5.30
   2  -9  -2   73.84    2.83
   2   9  -2   70.06    4.38
  -2   9   2   63.72    2.85
   2  -9  -2   65.11    2.89
   2   9  -2   64.31    2.83
  -2   9   2   60.15    2.84
   2   9  -2   64.01    2.82
   2  -9  -2   62.35    2.84
   2   9  -2   69.24    3.26
  -2   9   2   60.72    3.00
   2  -9  -2   67.34    4.24
   2  -9  -1    6.99    0.74
   2   9  -1    7.71    1.58
   2  -9  -1    7.27    0.80
  -2   9   1    8.22    0.94
   2   9  -1    7.60    0.90
  -2   9   1    8.09    0.87
   2   9  -1    6.80    0.82
   2  -9  -1    7.07    0.94
   2   9  -1    8.55    1.02
  -2   9   1    8.00    0.90
   2  -9  -1    8.46    1.69
   2   9   0    1.51    0.53
  -2  -9   0    2.05    1.48
   2  -9   0    0.84    0.50
  -2   9   0    1.74    0.69
   2   9   0    1.29    0.68
  -2  -9   0    1.20    0.43
  -2   9   0    1.51    0.56
   2   9   0    1.79    0.61
   2  -9   0    1.84    0.76
  -2   9   0    1.12    0.47
   2   9   0    1.13    0.60
   2  -9   0    1.15    1.13
   2   9   1  144.14    5.95
  -2  -9  -1  173.73    7.83
   2  -9   1  164.17    5.98
  -2  -9  -1  155.28    5.74
   2   9   1  154.96    5.83
  -2   9  -1  166.53    5.88
   2   9   1  153.11    5.88
  -2   9  -1  156.02    5.84
   2  -9   1  154.24    5.76
   2  -9   1  166.27    7.76
   2   9   1  169.06    6.35
  -2   9  -1  154.49    6.10
  -2   9  -2    7.22    0.91
   2   9   2    8.79    1.05
  -2  -9  -2   10.32    1.93
  -2   9  -2    7.52    1.55
   2   9   2    9.80    1.02
   2  -9   2    8.94    0.90
   2   9   2    8.05    0.88
   2  -9   2    8.10    0.96
  -2   9  -2    8.59    0.99
   2   9   2    8.34    0.94
  -2   9  -2    9.40    0.91
   2   9   3    0.33    0.46
  -2  -9  -3    0.73    1.40
  -2   9  -3    2.55    1.16
   2   9   3    0.24    0.66
   2  -9   3    0.05    0.50
  -2   9  -3    0.64    0.67
   2   9   3    0.70    0.57
  -2   9  -3    3.11    0.63
   2   9   3    0.31    0.56
   2  -9   4   72.45    3.05
   2   9   4   69.16    2.96
  -2   9  -4   67.22    2.84
   2   9   4   58.92    3.10
   2   9   4   59.51    2.92
  -2   9  -4   63.08    4.16
   2   9   4   60.76    2.95
   2  -9   4   72.00    4.60
  -2  -9  -4   69.47    3.02
  -2  -9  -5    1.69    0.90
  -2  -9  -5    0.99    0.94
  -2   9  -5    1.34    1.10
  -2  -9  -5    1.73    1.23
   2  -9   5    0.86    0.36
  -2   9  -5    0.72    0.52
   2   9   5    0.60    0.56
   2   9   5    0.69    0.83
   2  -9   5    1.41    1.21
  -2  -9  -5    0.10    0.53
   2   9   5    0.98    0.75
   2  -9   5    0.88    0.55
  -2  -9  -6    2.27    0.91
   2   9   6    0.64    0.58
  -2  -9  -6    0.91    0.98
  -2   9  -6    1.49    1.09
  -2  -9  -6    2.44    1.39
   2   9   6    1.93    0.64
  -2   9  -6    1.31    0.55
   2  -9   6    0.94    1.19
  -2  -9  -6    1.07    0.67
   2   9   6    1.95    1.02
   2   9   6    1.21    0.76
   2  -9   6    1.74    0.41
   2   9   7   17.25    1.34
  -2  -9  -7   10.63    1.53
   2  -9   7   15.20    2.14
   2  -9   7   16.79    1.02
  -2  -9  -7   17.35    1.49
  -2   9  -7   21.37    2.25
   2   9   7   16.14    1.96
  -2  -9  -7   16.77    2.16
  -2   9  -7   17.86    1.17
   2   9   7   13.74    1.31
  -2  -9  -7   15.43    1.34
   2  -9   7   17.41    1.18
   2   9   7   13.47    1.27
   2  -9   8   33.81    1.83
   2   9   8   33.95    1.88
  -2  -9  -8   26.50    2.39
   2  -9   8   34.05    3.03
   2   9   8   27.93    1.95
  -2   9  -8   33.51    1.69
  -2  -9  -8   32.56    1.86
   2   9   8   27.92    2.08
   2  -9   8   33.47    1.74
  -2  -9  -8   34.63    1.99
   2   9   8   25.73    1.79
  -2   9  -8   28.58    2.72
   2   9   8   35.71    2.89
   2  -9   8   31.42    1.55
   2  -9   9    1.09    0.54
   2   9   9    1.81    0.79
  -2  -9  -9    1.18    0.74
   2  -9   9    1.66    1.12
   2   9   9    2.87    1.22
  -2  -9  -9    1.65    1.00
   2  -9   9    1.06    0.36
  -2   9  -9    1.74    1.09
   2  -9   9    1.79    0.41
   2  -9   9    1.66    0.58
   2   9   9    2.43    0.82
  -2   9  -9    1.49    0.54
   2   9   9    1.36    0.69
   2   9   9    0.80    0.50
   2  -9  10    5.20    0.61
  -2  -9 -10    5.34    1.10
  -2   9 -10    5.16    0.61
   2  -9  10    6.41    0.62
   2  -9  10    6.53    0.79
   2   9  10    5.13    0.93
   2   9  10    6.30    0.95
  -2   9 -10    5.08    0.70
   2  -9  10    6.25    0.77
   2   9  10    5.10    0.97
  -2   9 -11   89.30    3.47
   2   9  11   92.16    3.81
   2  -9  11   96.31    3.80
  -2   9 -11   95.88    3.66
   2   9  11   86.63    4.08
   2  -9  11   95.31    3.56
   2  -9  11   88.67    3.64
  -2  -9 -11   96.26    3.86
  -2  -9 -11   97.35    3.81
   2   9  11   86.50    4.17
   2  -9  11   96.68    3.74
  -2   9 -12   26.46    1.32
   2   9  12   26.07    1.63
   2  -9  12   29.87    1.57
  -2   9 -12   28.30    1.47
   2   9  12   23.98    1.70
   2  -9  12   27.94    1.36
   2   9  12   25.36    1.82
   2  -9  12   28.80    1.55
   2  -9  12   25.10    1.43
  -2  -9 -12   26.82    1.72
  -2  -9 -12   27.04    1.55
   2  -9  13    9.59    0.79
  -2  -9 -13    9.24    1.11
  -2  -9 -13    7.26    0.81
  -2   9 -13    9.63    0.71
   2   9  13   10.04    1.03
   2  -9  13    8.93    0.80
  -2   9 -13   12.04    0.88
   2  -9  13    9.40    0.70
   2  -9  13   10.04    0.88
   2   9  13    8.10    1.05
   2   9  13    5.78    0.94
  -2  -9 -13    8.01    0.88
  -2  -9 -14    8.63    1.01
   2  -9  14    8.70    0.73
  -2  -9 -14    8.56    0.78
  -2   9 -14    9.05    0.66
   2   9  14    9.18    0.97
   2  -9  14    9.24    0.66
   2   9  14    9.02    1.01
   2  -9  14    9.29    0.81
  -2  -9 -14    8.28    0.82
  -2   9 -14    7.90    0.73
  -2  -9 -15   15.04    1.11
   2  -9  15   12.36    0.85
  -2   9 -15   14.58    0.90
  -2   9 -15   12.31    0.75
   2  -9  15   14.01    0.78
   2   9  15   12.82    1.14
   2  -9  15   15.07    0.96
  -2  -9 -15   13.75    0.95
   2  -9  16    2.69    0.40
  -2  -9 -16    3.29    0.68
   2  -9  16    2.73    0.33
  -2   9 -16    3.26    0.45
  -2  -9 -16    3.30    0.61
   2   9  16    1.50    0.36
  -2  -9 -16    3.03    0.47
   2  -9  17   39.66    1.75
  -2  -9 -17   46.13    1.80
  -2  -9 -17   47.88    1.86
   2  -9  17   42.47    1.62
  -2   9 -17   51.40    1.79
  -2  -9 -17   46.90    1.83
   2   9  17   34.99    1.87
  -2  -9 -17   42.40    1.72
   2  -9  18    5.46    0.41
  -2  -9 -18    5.72    0.50
  -2   9 -18    7.42    0.47
   2   9  18    4.68    0.52
  -2  -9 -18    6.58    0.54
  -2  10  18    0.43    0.22
   2  10 -18    0.34    0.18
  -2  10  17    4.00    0.53
   2  10 -17    3.42    0.39
   2 -10 -17    4.74    0.45
   2  10 -17    3.57    0.43
   2 -10 -17    4.01    0.42
  -2  10  16   36.31    1.84
   2  10 -16   34.87    1.49
  -2 -10  16   33.15    1.50
   2  10 -16   36.99    1.51
   2 -10 -16   37.90    1.56
   2 -10 -16   36.85    1.60
   2  10 -15    0.52    0.36
  -2  10  15    0.81    0.57
   2 -10 -15    0.03    0.41
   2 -10 -15    1.40    0.50
   2  10 -15    0.86    0.41
  -2  10  15    0.99    0.58
  -2 -10  15    0.83    0.38
  -2 -10  14    0.04    0.31
   2  10 -14    0.02    0.38
  -2  10  14    0.16    0.58
  -2 -10  14    0.09    0.38
  -2  10  14   -0.17    0.62
   2 -10 -14    0.12    0.52
   2  10 -14    0.54    0.45
   2 -10 -14    0.06    0.55
  -2 -10  13   13.66    0.82
   2  10 -13   13.27    0.92
  -2  10  13   12.54    1.25
  -2  10  13   14.83    1.12
  -2 -10  13   14.35    1.01
   2 -10 -13   12.40    0.99
   2  10 -13   13.25    0.94
   2 -10 -13   13.71    1.08
   2  10 -12  107.51    4.08
  -2 -10  12   98.74    3.94
  -2  10  12  114.77    4.77
   2  10 -12  105.47    4.07
   2 -10 -12  108.11    4.20
  -2  10  12  121.63    4.29
   2 -10 -12  117.64    4.32
   2 -10 -11   18.18    1.43
   2 -10 -11   19.02    1.34
   2 -10 -11   11.87    0.91
  -2 -10  11   14.48    0.93
  -2  10  11   21.13    1.39
   2  10 -11   18.19    1.12
  -2  10  11   15.98    1.49
   2 -10 -11   17.03    1.19
   2  10 -11   17.11    1.13
   2  10 -10    0.54    0.65
   2 -10 -10    0.28    0.59
   2 -10 -10    1.20    0.99
  -2  10  10    0.97    0.80
   2 -10 -10    0.45    0.38
   2  10 -10    0.50    0.59
  -2  10  10    0.88    0.75
   2  10 -10    0.29    0.47
   2 -10  -9    9.10    0.93
   2 -10  -9   12.50    1.29
  -2  10   9   12.20    1.19
   2  10  -9   11.74    1.02
   2  10  -9   12.31    0.99
   2  10  -9   10.93    0.93
  -2  10   9    9.27    1.24
   2 -10  -8   45.94    2.24
   2 -10  -8   51.47    2.44
   2  10  -8   54.19    2.28
  -2  10   8   51.23    2.39
   2  10  -8   50.53    2.20
  -2  10   8   43.85    2.73
   2  10  -8   53.44    2.26
   2 -10  -7   33.62    1.81
   2 -10  -7   39.57    2.07
   2  10  -7   37.87    1.85
  -2  10   7   38.32    1.99
   2  10  -7   32.72    1.76
   2  10  -7   35.66    1.77
   2 -10  -6   24.28    1.66
   2 -10  -6   20.90    1.36
   2  10  -6   25.07    1.48
  -2  10   6   24.74    1.61
   2  10  -6   23.96    1.44
  -2 -10   6   24.89    2.57
  -2  10   6   24.48    2.47
   2 -10  -6   20.64    1.37
   2  10  -6   24.41    1.74
   2 -10  -6   24.34    2.94
   2 -10  -6   18.76    1.25
   2  10  -5    0.13    0.58
   2 -10  -5   -0.46    0.51
   2 -10  -5   -0.14    0.40
   2 -10  -5    2.94    1.61
   2  10  -5    0.15    0.66
   2 -10  -5    1.04    0.45
  -2  10   5    0.51    0.79
   2  10  -5   -0.28    0.55
   2 -10  -5    1.34    0.96
   2 -10  -5    1.02    0.85
  -2 -10   5   -0.15    1.06
   2  10  -4    2.34    0.74
   2 -10  -4    0.93    0.44
   2 -10  -4    0.35    1.48
  -2  10   4    1.51    0.83
  -2 -10   4    2.01    0.57
   2 -10  -4    1.53    0.51
   2  10  -4    2.32    0.75
  -2  10   4    0.80    0.62
   2  10  -4    1.76    0.63
   2 -10  -4    1.54    0.97
   2 -10  -4    1.98    0.87
   2 -10  -4    1.46    1.04
   2  10  -3   22.47    1.66
   2 -10  -3   21.43    2.81
   2  10  -3   18.86    2.27
  -2 -10   3   22.68    1.38
  -2  10   3   20.12    1.47
   2  10  -3   21.19    1.41
   2 -10  -3   17.94    1.36
  -2  10   3   16.02    1.32
   2  10  -3   22.00    1.41
   2 -10  -3   21.16    1.56
   2  10  -3   19.85    1.40
   2 -10  -3   19.95    1.44
   2 -10  -3   19.52    2.20
   2  10  -2   66.76    3.18
  -2  10   2   52.59    2.81
   2 -10  -2   67.77    4.66
  -2 -10   2   74.23    4.63
   2  10  -2   64.08    4.21
   2  10  -2   61.48    2.74
  -2  10   2   65.16    2.83
  -2 -10   2   62.83    2.73
   2  10  -2   60.71    2.79
  -2  10   2   55.76    2.75
   2  10  -2   58.10    2.79
   2 -10  -2   58.56    4.06
   2 -10  -2   59.42    2.76
  -2 -10   1   36.81    3.26
   2  10  -1   32.83    2.93
  -2  10   1   31.58    1.81
   2  10  -1   30.85    1.77
  -2 -10   1   32.28    1.69
   2  10  -1   29.66    1.75
  -2  10   1   27.76    1.75
   2 -10  -1   29.72    2.81
   2 -10  -1   29.09    1.77
   2  10  -1   32.63    2.08
  -2  10   1   28.09    1.82
  -2 -10   0  112.40    6.19
   2  10   0  106.01    5.96
  -2  10   0  114.06    4.42
   2  10   0  113.29    4.41
   2 -10   0  114.01    4.49
  -2 -10   0  110.87    4.30
  -2  10   0  108.07    4.41
   2  10   0  107.36    4.43
   2 -10   0  114.42    6.13
   2 -10   0  110.52    4.34
   2  10   0  116.18    4.86
  -2  10   0  106.37    4.59
  -2 -10  -1   17.92    2.34
  -2  10  -1   16.90    2.18
   2  10   1   15.92    2.14
  -2 -10  -1   16.87    1.09
   2  10   1   16.26    1.29
   2 -10   1   18.75    1.32
  -2  10  -1   18.37    1.36
  -2  10  -1   13.27    1.18
   2  10   1   15.00    1.26
   2 -10   1   16.06    2.19
   2 -10   1   17.93    1.28
   2  10   1   17.23    1.46
  -2  10  -1   16.61    1.34
  -2 -10  -2    5.05    1.71
  -2  10  -2    6.61    1.47
  -2  10  -2    6.10    0.96
   2  10   2    6.73    0.98
   2 -10   2    6.03    0.83
   2  10   2    5.68    0.87
  -2  10  -2    6.11    0.83
   2 -10   2    4.43    1.40
   2 -10   2    5.20    0.85
  -2 -10  -2    6.21    1.10
  -2  10  -2    6.52    0.87
   2  10   2    5.91    0.95
  -2 -10  -3   35.73    3.10
  -2  10  -3   27.97    2.72
  -2  10  -3   33.49    1.82
   2  10   3   30.90    1.81
   2 -10   3   30.68    1.79
  -2  10  -3   29.64    1.69
   2 -10   3   27.93    1.63
  -2 -10  -3   32.62    1.91
  -2  10  -3   30.64    1.90
  -2  10  -4  108.28    4.73
  -2 -10  -4  122.85    4.71
  -2 -10  -4  129.88    6.47
  -2  10  -4  105.53    5.94
   2 -10   4  108.67    4.33
  -2 -10  -4  111.80    4.58
  -2  10  -4  114.95    4.49
   2 -10   4  124.93    4.70
  -2  10  -4  123.32    4.57
   2  10   4  114.81    4.57
   2 -10   4  114.68    6.33
  -2  10  -5   -0.15    0.77
  -2 -10  -5   -0.35    1.02
  -2 -10  -5    0.24    0.93
   2 -10   5   -0.64    1.08
  -2  10  -5   -0.14    0.90
  -2  10  -5    0.04    0.55
   2  10   5    0.06    0.53
   2  10   5    0.37    0.79
   2 -10   5    0.57    0.57
  -2 -10  -5    0.08    0.90
  -2 -10  -6   55.53    2.64
  -2  10  -6   48.40    2.33
   2  10   6   53.40    2.51
  -2  10  -6   55.15    2.47
   2 -10   6   50.54    2.49
  -2 -10  -6   54.14    2.56
   2  10   7    2.69    0.83
  -2  10  -7    3.63    0.68
   2  10   7    3.06    0.65
  -2 -10  -7    4.26    1.10
   2  10   7    5.14    0.90
  -2 -10  -7    4.58    1.00
   2  10   8   -0.07    0.59
  -2  10  -8    0.37    0.49
   2  10   8    0.27    0.46
   2  10   8   -0.20    0.74
  -2 -10  -8    0.97    0.97
  -2 -10  -8   -0.27    0.86
  -2  10  -9    5.11    0.70
   2 -10   9    5.68    0.76
   2  10   9    6.55    0.96
  -2 -10  -9    6.99    1.15
   2  10   9    6.25    0.97
  -2  10 -10   29.42    1.56
   2 -10  10   29.91    1.65
   2  10  10   31.69    1.74
  -2 -10 -10   30.74    1.80
  -2 -10 -10   29.59    1.67
   2  10  10   28.40    1.88
  -2  10 -11    0.17    0.47
  -2 -10 -11    0.24    0.54
  -2 -10 -11   -0.23    0.89
   2 -10  11    0.11    0.42
   2  10  11    0.03    0.70
  -2 -10 -12   23.35    1.39
  -2  10 -12   25.94    1.33
  -2 -10 -12   26.25    1.51
  -2 -10 -12   24.18    1.36
   2  10  12   25.51    1.44
   2 -10  12   25.67    1.37
  -2 -10 -13   54.49    2.28
   2 -10  13   51.51    2.19
   2  10  13   58.75    2.32
  -2 -10 -13   56.61    2.31
  -2 -10 -13   49.18    2.17
  -2  10 -13   55.99    2.19
  -2 -10 -14    1.74    0.56
  -2 -10 -14    3.75    0.54
   2  10  14    1.61    0.56
  -2 -10 -14    2.42    0.69
  -2 -10 -14    1.73    0.42
  -2  10 -14    2.36    0.45
  -2 -10 -15  117.70    3.33
  -2 -10 -15  113.56    3.30
  -2 -10 -15  120.96    3.30
  -2 -10 -15  114.99    3.30
   2  10  15  123.64    3.14
  -2  10 -15  122.39    3.26
  -2 -10 -16   12.14    0.75
  -2  10 -16   14.60    0.72
  -2 -10 -16   11.48    0.67
  -2 -10 -16   11.53    0.73
  -2  10 -16   14.92    0.76
  -2  10 -17    0.35    0.25
  -2  10 -17    0.59    0.19
  -2 -10 -17    0.39    0.25
  -2 -11  15    3.48    0.35
  -2  11  15    3.82    0.46
  -2  11  15    3.31    0.45
  -2 -11  14    8.46    0.60
  -2  11  14    8.60    0.69
  -2  11  14    7.42    0.73
   2  11 -14    6.51    0.54
  -2  11  13    5.79    0.72
   2  11 -13    5.89    0.55
  -2  11  13    7.75    0.75
   2 -11 -13    5.61    0.59
   2 -11 -13    6.37    0.67
  -2  11  12   32.03    1.82
  -2  11  12   37.26    1.65
   2 -11 -12   33.19    1.56
   2 -11 -12   32.81    1.64
   2 -11 -12   34.51    1.64
  -2  11  11    3.34    0.76
   2  11 -11    3.96    0.58
   2 -11 -11    3.12    0.84
  -2  11  11    3.78    0.76
  -2 -11  11    3.96    0.59
   2 -11 -11    4.02    0.58
  -2  11  10    1.94    0.78
   2  11 -10    0.86    0.47
  -2  11  10    1.91    0.69
   2 -11 -10    2.05    0.85
  -2 -11  10    2.00    0.54
   2  11 -10    1.32    0.57
  -2  11  10    2.54    0.76
   2 -11 -10    1.50    0.50
  -2  11   9    4.49    0.98
  -2  11   9    5.01    0.91
   2  11  -9    6.59    0.75
   2  11  -9    5.96    0.77
  -2  11   9    6.50    0.91
  -2 -11   9    7.65    0.77
   2 -11  -9    4.81    0.67
   2  11  -9    6.50    0.87
   2 -11  -9    6.72    1.02
  -2  11   8    0.83    0.66
   2  11  -8    0.86    0.52
   2  11  -8    1.46    0.64
  -2  11   8    2.05    0.82
  -2 -11   8    0.44    0.48
   2 -11  -8    1.61    0.52
   2  11  -8    1.00    0.56
   2 -11  -8    1.07    0.90
   2 -11  -8    1.82    0.71
   2  11  -7   33.10    1.79
  -2  11   7   30.99    2.14
  -2 -11   7   40.83    1.91
   2  11  -7   35.97    1.80
  -2  11   7   35.32    1.91
   2 -11  -7   32.75    1.73
   2  11  -7   40.43    2.16
   2 -11  -7   37.54    1.97
   2 -11  -7   33.75    1.87
   2  11  -6   13.64    1.12
  -2 -11   6   17.06    1.16
  -2  11   6   15.18    1.29
   2  11  -6   16.38    1.20
   2 -11  -6   15.45    1.06
   2  11  -6   17.43    1.40
   2 -11  -6   16.95    1.39
   2  11  -5    0.04    0.58
   2  11  -5    0.07    0.67
  -2 -11   5    0.27    0.46
  -2  11   5   -0.19    0.83
   2 -11  -5    0.26    0.36
   2 -11  -5    0.39    0.44
   2  11  -5    0.53    0.60
   2 -11  -5    1.84    0.94
   2  11  -4   39.54    2.08
   2 -11  -4   38.51    2.05
  -2 -11   4   46.00    2.11
   2  11  -4   41.84    2.08
  -2  11   4   45.94    2.21
   2 -11  -4   43.26    2.20
   2  11  -4   42.29    2.39
   2  11  -3   10.56    1.15
   2  11  -3    9.04    0.99
   2 -11  -3   10.54    1.12
   2 -11  -3   12.41    1.25
  -2  11   3   11.10    1.14
   2 -11  -3   10.81    0.98
   2  11  -3   10.27    1.03
  -2 -11   3   10.43    0.91
   2  11  -2    8.44    1.06
  -2  11   2    5.38    0.87
   2  11  -2    7.31    0.90
   2 -11  -2    8.86    1.03
   2 -11  -2    7.21    1.09
   2 -11  -2    7.79    0.88
   2  11  -2    8.88    0.98
  -2 -11   2    8.78    0.81
  -2  11   2    8.65    1.08
   2  11  -1    1.23    0.66
  -2  11   1    0.87    0.64
   2  11  -1    1.30    0.66
   2 -11  -1    0.28    0.75
   2 -11  -1    1.62    0.91
  -2 -11   1    1.06    0.45
  -2  11   1    1.29    0.85
   2  11  -1    1.62    0.75
   2 -11  -1    0.82    0.50
   2  11   0   19.92    1.47
  -2  11   0   21.13    1.47
   2 -11   0   25.27    1.48
   2  11   0   24.24    1.50
  -2  11   0   27.58    1.62
  -2 -11   0   23.81    1.32
   2  11   0   22.07    1.66
  -2  11   0   21.68    1.50
  -2  11  -1    3.27    0.74
   2  11   1    1.85    0.75
   2 -11   1    3.25    0.83
  -2  11  -1    2.93    0.89
   2  11   1    3.97    0.84
  -2  11  -1    2.92    0.63
  -2  11  -2  116.80    5.02
  -2  11  -2  119.62    4.89
  -2 -11  -2  136.01    5.02
   2 -11   2  121.24    4.74
  -2 -11  -2  143.53    5.09
   2  11   2  131.29    4.93
  -2  11  -2  136.71    4.95
   2 -11   2  126.15    4.98
  -2 -11  -3    1.86    1.05
  -2  11  -3    1.80    0.58
  -2  11  -3    1.14    0.63
   2  11   3    2.03    0.64
  -2 -11  -3    1.75    0.98
  -2  11  -3    1.69    0.78
   2  11   3    2.14    0.80
   2 -11   3    2.00    0.59
  -2 -11  -4    3.05    1.04
   2  11   4    3.29    0.67
  -2  11  -4    2.18    0.64
  -2  11  -4    2.11    0.59
   2 -11   4    3.67    0.71
  -2  11  -4    3.03    0.86
   2  11   4    3.64    0.83
  -2 -11  -4    3.67    0.99
   2  11   5    9.63    0.94
  -2  11  -5    9.02    0.90
  -2 -11  -5   11.78    1.28
  -2  11  -5    8.77    0.93
   2  11   5   10.25    1.04
   2 -11   5    9.48    0.94
  -2  11  -5    8.05    1.01
  -2 -11  -5    9.62    1.14
  -2  11  -6   25.31    1.46
  -2 -11  -6   28.94    1.74
  -2  11  -6   25.62    1.58
   2 -11   6   27.13    1.55
   2  11   6   27.49    1.58
  -2  11  -6   26.78    1.55
  -2 -11  -6   26.83    1.65
  -2  11  -7   10.78    0.99
  -2 -11  -7   11.78    1.23
  -2  11  -7   11.34    0.94
  -2  11  -7   10.74    1.02
   2  11   7   11.45    1.07
  -2  11  -8    2.90    0.58
  -2 -11  -8    3.58    0.97
  -2  11  -8    3.64    0.63
   2  11   8    3.55    0.79
  -2  11  -8    2.89    0.75
  -2  11  -9    3.41    0.61
  -2 -11  -9    5.08    0.95
  -2 -11  -9    4.92    0.74
  -2  11  -9    3.61    0.59
   2  11   9    4.25    0.79
   2 -11   9    3.54    0.63
  -2  11  -9    5.46    0.80
  -2  11 -10  170.38    6.07
  -2 -11 -10  185.58    5.99
  -2 -11 -10  172.76    5.94
  -2  11 -10  168.58    5.86
  -2  11 -10  177.54    5.89
   2 -11  10  166.89    5.95
   2  11  10  175.64    5.94
  -2 -11 -11   58.50    2.39
  -2  11 -11   53.86    2.42
  -2  11 -11   60.34    2.35
   2  11  11   63.25    2.40
  -2 -11 -11   62.78    2.44
  -2 -11 -11   59.87    2.35
  -2  11 -11   55.12    2.28
  -2 -11 -12   86.95    2.30
  -2  11 -12   97.65    2.36
  -2 -11 -12   98.93    2.46
  -2 -11 -12   91.20    2.33
  -2 -11 -12   96.54    2.47
  -2  11 -12   95.61    2.56
   2  11  12  101.03    2.46
  -2  11 -12  104.29    2.42
  -2  11 -13    1.39    0.36
  -2 -11 -13    1.83    0.43
   2  11  13    1.19    0.39
  -2 -11 -13    1.69    0.39
  -2  11 -13    1.36    0.34
  -2  11 -13    1.47    0.46
  -2 -11 -13    2.09    0.58
  -2 -11 -14   16.56    0.82
  -2 -11 -14   17.32    0.86
  -2  11 -14   14.52    0.80
  -2 -11 -14   17.29    0.83
  -2 -11 -14   16.81    0.80
  -2  11 -14   18.14    0.83
  -2  11 -14   15.98    0.79
  -2 -11 -15    1.32    0.27
  -2  12  13    9.50    0.63
  -2  12  13   15.87    0.78
  -2  12  12    0.29    0.32
   2 -12 -12    0.69    0.43
  -2  12  12    0.06    0.35
  -2 -12  12    0.08    0.24
   2 -12 -12    0.26    0.22
   2  12 -11    6.58    0.55
   2 -12 -11    8.49    0.72
  -2  12  11    8.70    0.69
  -2 -12  11    8.00    0.60
  -2  12  11    8.30    0.76
  -2  12  10   12.79    1.02
   2  12 -10    9.69    0.75
   2 -12 -10   13.58    0.93
  -2 -12  10   12.56    0.80
  -2  12  10   13.28    0.88
   2  12 -10   12.25    0.90
  -2  12   9   24.87    1.60
   2  12  -9   21.87    1.27
   2 -12  -9   28.09    1.42
   2 -12  -9   25.19    1.34
  -2 -12   9   30.64    1.37
  -2  12   9   28.90    1.40
   2  12  -9   29.55    1.51
  -2  12   8   13.79    1.21
   2  12  -8   11.12    0.84
  -2 -12   8   14.26    0.91
  -2  12   8   12.58    0.98
   2 -12  -8   12.47    1.03
   2 -12  -8   11.09    0.90
   2  12  -8   13.55    1.03
  -2 -12   7  138.02    4.80
  -2  12   7  135.80    4.82
   2  12  -7  132.89    5.03
   2 -12  -7  137.43    4.80
   2 -12  -7  130.22    4.80
   2 -12  -6   22.44    1.40
   2 -12  -6   22.23    1.32
   2  12  -6   20.03    1.25
  -2  12   6   24.06    1.40
  -2 -12   6   24.09    1.28
   2  12  -6   21.74    1.24
  -2 -12   6   24.56    1.32
   2  12  -6   24.20    1.49
   2 -12  -5    0.37    0.55
   2 -12  -5   -0.51    0.81
   2  12  -5   -0.15    0.48
  -2 -12   5    0.65    0.40
  -2  12   5    0.46    0.67
   2  12  -5    0.16    0.58
  -2 -12   5    0.08    0.67
   2  12  -5   -0.27    0.49
   2 -12  -4   12.55    0.99
   2 -12  -4   13.20    1.12
   2  12  -4   11.06    0.94
  -2  12   4   13.94    1.10
  -2 -12   4   12.85    0.91
   2  12  -4   13.09    1.00
  -2 -12   4   13.89    1.09
   2  12  -4   14.87    1.16
   2 -12  -3    0.80    0.78
   2  12  -3    0.33    0.52
   2  12  -3    0.20    0.61
  -2  12   3    0.54    0.71
  -2 -12   3    0.80    0.40
   2 -12  -3    0.89    0.37
  -2 -12   3    0.30    0.72
   2  12  -3    0.87    0.55
   2 -12  -2    0.03    0.78
   2  12  -2    0.55    0.57
  -2 -12   2    1.44    0.77
   2  12  -2    0.64    0.56
   2 -12  -2    0.84    0.40
  -2 -12   2    0.60    0.35
  -2  12   2    0.93    0.72
   2  12  -2    0.96    0.66
   2 -12  -1   50.88    2.38
  -2 -12   1   53.79    2.44
   2 -12  -1   59.00    2.49
   2  12  -1   52.66    2.37
  -2  12   1   56.27    2.45
  -2  12   0   10.89    1.05
   2 -12   0   11.40    0.96
   2  12   0   13.40    1.05
  -2  12   0    9.02    0.90
   2 -12   0   11.40    1.09
  -2 -12   0   13.22    1.25
  -2 -12  -1    9.85    1.11
   2 -12   1    8.27    0.99
  -2  12  -1    6.88    0.81
   2  12   1    7.84    0.85
  -2  12  -1    8.81    0.96
   2 -12   1    9.56    0.89
   2  12   1    8.79    0.90
  -2 -12  -2    2.85    0.94
   2 -12   2    2.09    0.78
  -2  12  -2    1.82    0.60
   2 -12   2    1.37    0.53
  -2  12  -2    2.71    0.73
   2  12   2    2.11    0.69
   2  12   2    1.98    0.53
  -2  12  -3    6.06    0.68
  -2  12  -3    5.95    0.73
   2  12   3    5.40    0.67
  -2 -12  -3    6.73    1.05
  -2 -12  -3    6.26    0.95
  -2  12  -3    7.23    0.86
   2  12   3    6.15    0.81
  -2  12  -4   33.39    1.77
   2  12   4   40.54    1.87
  -2  12  -4   40.58    1.87
  -2 -12  -4   42.94    2.00
  -2 -12  -4   40.02    1.94
  -2  12  -4   34.82    1.83
  -2 -12  -5   33.60    1.74
  -2  12  -5   27.15    1.51
   2  12   5   34.11    1.62
  -2  12  -5   34.56    1.63
  -2  12  -5   28.69    1.57
  -2 -12  -6   16.85    1.23
  -2  12  -6   14.92    1.01
  -2  12  -6   18.01    1.11
   2  12   6   16.09    1.09
  -2  12  -6   15.48    1.04
  -2 -12  -7   33.40    1.63
  -2 -12  -7   31.02    1.53
  -2  12  -7   28.39    1.45
  -2  12  -7   32.11    1.52
   2  12   7   31.44    1.52
  -2  12  -7   29.15    1.51
  -2 -12  -7   28.90    1.46
  -2 -12  -8    0.07    0.47
  -2 -12  -8   -0.05    0.68
  -2  12  -8    0.35    0.41
  -2  12  -8   -0.43    0.53
   2  12   8    0.02    0.53
  -2 -12  -8    0.05    0.39
  -2  12  -8    0.03    0.30
  -2 -12  -9   52.94    2.13
  -2 -12  -9   55.04    2.16
  -2  12  -9   50.27    2.08
  -2  12  -9   56.31    2.12
  -2 -12  -9   48.94    2.10
  -2  12  -9   50.43    2.12
  -2 -12 -10   14.01    0.87
  -2 -12 -10   13.63    0.78
  -2  12 -10   10.35    0.70
  -2  12 -10   11.43    0.72
   2 -12  10   12.02    0.80
  -2  12 -10   14.90    0.82
  -2 -12 -11    7.94    0.63
  -2 -12 -11    7.19    0.51
  -2  12 -11    8.18    0.58
   2 -12  11    7.06    0.55
  -2  12 -11    7.21    0.53
  -2 -12 -12    3.77    0.33
  -2  12 -12    4.11    0.36
   2 -13  -8    0.07    0.27
  -2  13   8    0.25    0.33
  -2  13   8   -0.07    0.28
  -2  13   7   42.97    1.61
  -2  13   7   39.03    1.76
   2 -13  -6    2.80    0.42
  -2  13   6    3.18    0.50
  -2  13   6    2.39    0.52
  -2  13   5    8.22    0.69
  -2  13   5    6.53    0.74
  -2 -13   4   58.37    2.07
  -2  13   4   57.24    2.13
   2  13  -3    0.30    0.33
  -2  13   3    0.31    0.51
  -2 -13   3    0.50    0.54
  -2 -13   2   31.67    1.51
  -2  13   2   33.40    1.47
  -2 -13   2   30.44    1.43
  -2 -13   1   14.78    0.95
  -2 -13   1   16.81    1.05
   2  13  -1   11.15    0.76
  -2  13   1   13.68    0.92
   2 -13  -1   13.03    0.77
  -2 -13   0   31.98    1.50
  -2  13   0   28.16    1.39
   2 -13   0   27.23    1.33
  -2 -13   0   29.02    1.41
   2 -13   1    4.87    0.51
  -2 -13  -1    4.70    0.79
  -2  13  -1    5.23    0.66
   2 -13   2  106.02    3.81
  -2  13  -2   99.80    3.74
  -2 -13  -2  103.62    3.79
   2 -13   3    0.54    0.32
  -2  13  -3    0.20    0.53
  -2 -13  -3    0.80    0.63
   2 -13   4   11.09    0.75
  -2  13  -4   10.66    0.76
  -2 -13  -4   11.13    0.86
   2 -13   5    4.10    0.46
  -2  13  -5    3.47    0.51
  -2 -13  -5    3.58    0.49
  -2 -13  -5    3.21    0.60
   2 -13   6    3.78    0.43
  -2  13  -6    4.21    0.49
  -2 -13  -6    4.81    0.58
  -2 -13  -6    4.54    0.47
   2 -13   7    0.11    0.22
  -2  13  -7    0.18    0.31
  -2 -13  -7    0.13    0.39
  -2 -13  -7    0.04    0.27
   2 -13   8    0.67    0.20
  -2  13  -8    0.35    0.25
   3   0 -26   30.12    1.18
   3   0 -25   -0.48    0.40
   3   0 -24   46.51    1.89
   3   0 -24   50.47    2.04
   3   0 -23    0.46    0.44
   3   0 -23    0.08    0.58
   3   0 -22   11.54    0.87
   3   0 -22   10.49    1.01
   3   0 -21   -0.38    0.73
   3   0 -21    0.59    0.52
   3   0 -21   -0.03    0.64
   3   0 -20    2.38    0.72
   3   0 -20    2.91    0.54
   3   0 -20    1.88    0.77
   3   0 -20    3.36    0.67
  -3   0  19    0.28    0.53
   3   0 -19    0.13    0.71
   3   0 -19   -0.27    0.50
   3   0 -19   -0.23    0.67
   3   0 -19   -0.03    0.58
  -3   0  18  197.92    7.61
   3   0 -18  198.70    8.92
   3   0 -18  206.12    7.31
   3   0 -18  202.30    7.19
   3   0 -17    0.13    0.52
   3   0 -17   -0.40    0.83
  -3   0  17   -0.34    0.50
  -3   0  17    0.04    0.53
   3   0 -17   -0.30    0.66
   3   0 -16   48.56    2.13
   3   0 -16   49.60    3.39
  -3   0  16   43.74    2.39
   3   0 -16   48.18    2.21
  -3   0  16   43.69    2.17
   3   0 -15   -0.37    0.75
   3   0 -15   -0.14    0.44
  -3   0  15    0.05    0.42
   3   0 -15   -0.17    0.56
   3   0 -15    0.24    0.31
   3   0 -14  102.85    5.07
   3   0 -14   93.17    3.60
   3   0 -14   98.21    3.71
  -3   0  14   94.31    3.95
   3   0 -14   97.78    3.61
   3   0 -13   -0.03    0.43
   3   0 -13   -0.05    0.31
   3   0 -13    0.84    0.74
   3   0 -12   33.88    1.88
   3   0 -12   41.09    2.65
   3   0 -11    0.28    0.30
   3   0 -11    0.26    0.66
   3   0 -10    9.34    0.83
   3   0 -10    9.78    1.22
   3   0  -9    0.16    0.26
   3   0  -9    0.14    0.69
   3   0  -8    3.81    0.49
   3   0  -8    5.90    0.91
   3   0  -7    0.03    0.22
   3   0  -6  447.25   15.01
   3   0  -5    2.41    0.35
   3   0  -4  628.98   20.99
   3   0  -3    0.12    0.35
   3   0  -2  271.88    9.21
   3   0  -2  269.63    9.30
   3   0  -1    0.23    0.28
   3   0  -1    0.08    0.32
   3   0   0  238.22    7.90
   3   0   0  236.14    8.22
   3   0   1    0.03    0.32
   3   0   2 1119.77   36.69
   3   0   3   -0.04    0.36
   3   0   3    0.11    0.40
   3   0   4  329.18   11.38
   3   0   4  325.99   11.38
   3   0   5    0.48    0.46
  -3   0  -5    0.14    0.14
   3   0   5    0.24    0.39
   3   0   5    0.42    0.45
   3   0   6   37.91    1.96
  -3   0  -6   34.77    1.44
   3   0   6   38.67    2.07
   3   0   6   38.46    2.06
   3   0   7    0.38    0.57
  -3   0  -7    0.16    0.24
   3   0   7    0.54    0.50
   3   0   7    0.53    0.55
   3   0   8  300.14   10.66
  -3   0  -8  287.74   10.06
   3   0   8  309.95   10.95
   3   0   8  314.37   11.00
   3   0   9    0.54    0.56
   3   0   9   -0.08    0.67
  -3   0  -9    1.03    0.62
   3   0   9    0.58    0.59
   3   0  10   35.32    2.41
   3   0  10   36.93    2.43
   3   0  10   33.54    2.14
  -3   0 -10   36.06    2.40
   3   0  11   -0.10    0.67
   3   0  11   -0.09    0.70
  -3   0 -11    1.24    0.64
   3   0  11    0.41    0.61
   3   0  12  106.66    5.39
   3   0  12   98.19    5.29
   3   0  12  130.56    4.41
   3   0  12  102.31    4.11
   3   0  12  133.57    4.47
  -3   0 -12  106.32    5.30
   3   0  12  100.06    4.85
   3   0  13    0.14    0.37
   3   0  13    0.09    0.31
   3   0  13    0.21    0.33
  -3   0 -13    0.11    0.61
   3   0  13    0.24    0.69
   3   0  13    0.23    0.75
  -3   0 -14   30.61    2.45
   3   0  14   31.81    2.64
   3   0  14   27.90    2.52
   3   0  14   27.29    1.48
   3   0  14   30.31    1.48
  -3   0 -15    0.48    0.70
   3   0  15    0.27    0.31
   3   0  15    0.06    0.34
   3   0  15    0.13    0.44
   3   0  15    0.28    0.76
   3   0  15    0.68    0.88
   3   0  16   37.75    3.15
   3   0  16   40.16    3.21
  -3   0 -16   38.25    1.95
   3   0  16   41.72    1.84
   3   0  16   37.85    1.97
   3   0  16   40.15    2.07
  -3   0 -16   43.56    3.06
   3   0  16   43.70    1.98
   3   0  17    0.54    0.34
  -3   0 -17    0.14    0.58
   3   0  17   -0.25    0.49
   3   0  17   -0.26    0.55
   3   0  17    1.63    1.05
   3   0  17    0.45    0.85
  -3   0 -17    0.12    0.68
   3   0  18    0.18    0.31
  -3   0 -18    0.37    0.59
   3   0  18    0.04    0.47
  -3   0 -18   -0.12    0.84
   3   0  18    0.22    0.42
   3   0  18    0.30    0.85
   3   0  18    0.26    0.54
   3   0  19    0.54    0.53
   3   0  19   -0.08    0.41
  -3   0 -19   -0.41    0.61
   3   0  19   -0.07    0.47
  -3   0 -20  128.97    4.66
   3   0  20  121.22    4.59
   3   0  20  123.72    4.52
   3   0  20  120.82    4.78
   3   0  20  135.66    4.71
   3   0  21    0.40    0.43
  -3   0 -21   -0.10    0.52
   3   0  21    0.15    0.31
   3   0  21   -0.15    0.32
   3   0  21    0.18    0.31
   3   0  21    0.34    0.41
  -3   0 -22   25.93    1.18
   3   0  22   24.31    1.25
   3   0  23    0.20    0.25
  -3   0 -23    0.12    0.33
  -3   0 -24   39.37    1.46
  -3   0 -24   38.16    1.48
  -3  -1  26    1.10    0.21
   3   1 -25   -0.05    0.36
  -3   1  25    0.58    0.29
  -3  -1  25    0.03    0.30
  -3  -1  24    1.79    0.43
  -3   1  24    0.84    0.38
   3   1 -24    1.52    0.51
   3   1 -24    0.82    0.38
  -3   1  23    0.18    0.45
  -3  -1  23    0.39    0.44
  -3  -1  23    0.02    0.37
   3  -1 -23    0.76    0.43
   3   1 -23    0.29    0.45
   3   1 -23    0.56    0.59
  -3  -1  22    0.28    0.52
  -3   1  22    0.61    0.52
   3   1 -22    0.13    0.50
   3  -1 -22   -0.13    0.47
   3  -1 -22   -0.03    0.60
   3   1 -22    0.22    0.63
  -3   1  21    6.79    0.88
  -3   1  21    7.84    0.84
  -3  -1  21    7.69    0.84
   3  -1 -21    7.44    0.79
   3   1 -21    7.92    0.81
   3  -1 -21    7.38    0.89
   3   1 -21    7.96    0.93
   3  -1 -20  112.21    4.28
  -3  -1  20  112.79    4.26
   3   1 -20  112.22    4.15
   3  -1 -20  113.77    4.15
   3   1 -20  102.48    4.00
   3   1 -20  110.27    4.26
   3   1 -19   64.95    4.14
   3  -1 -19   65.03    4.18
   3  -1 -19   69.13    2.97
   3   1 -19   67.27    2.95
   3  -1 -19   70.60    2.86
   3   1 -19   68.56    2.85
   3   1 -19   73.27    4.47
   3  -1 -19   66.05    4.32
  -3  -1  19   69.42    2.95
   3   1 -19   65.64    2.73
  -3   1  19   63.24    3.23
   3  -1 -18   91.64    5.16
   3   1 -18   87.07    5.04
   3  -1 -18   94.78    3.76
   3   1 -18   91.37    3.73
   3   1 -18   92.20    3.63
   3  -1 -18   93.35    3.64
   3  -1 -18   94.56    5.32
   3   1 -18   95.89    5.35
  -3  -1  18   97.30    3.76
   3   1 -18   86.05    3.48
  -3   1  18   89.17    4.06
   3   1 -17   58.83    3.94
   3  -1 -17   58.46    4.02
   3   1 -17   63.14    3.91
   3  -1 -17   55.31    3.81
   3   1 -17   62.76    2.55
   3  -1 -17   57.34    2.51
  -3   1  17   55.55    2.89
  -3  -1  17   54.41    2.78
  -3  -1  17   61.32    2.62
   3  -1 -17   54.62    2.46
   3   1 -17   60.64    2.64
   3  -1 -17   56.33    2.62
   3  -1 -16  116.79    5.84
  -3  -1  16  103.36    4.48
  -3   1  16  113.58    4.69
   3   1 -16  112.29    5.70
   3  -1 -16  114.85    5.82
   3   1 -16  110.93    4.20
   3  -1 -16  112.87    4.20
  -3   1  16  127.84    4.88
  -3  -1  16  108.21    4.27
   3   1 -16  108.08    4.28
   3  -1 -16  111.88    4.30
   3  -1 -16  106.35    4.19
   3  -1 -15    9.33    0.76
   3  -1 -15    7.33    0.75
   3   1 -15    6.96    0.73
   3   1 -15    6.49    1.32
   3  -1 -15   10.13    1.55
  -3  -1  15    6.16    0.76
  -3   1  15   10.56    1.07
   3  -1 -15    9.23    0.90
   3   1 -15    7.70    0.81
   3  -1 -15    5.51    0.90
   3  -1 -15   11.22    1.83
  -3   1  15   10.60    1.03
   3  -1 -14    2.28    0.44
   3  -1 -14    2.94    0.63
   3   1 -14    4.74    0.67
   3  -1 -14    2.51    0.62
   3  -1 -14    3.46    1.10
   3   1 -14    3.02    1.02
  -3   1  14    2.88    0.64
  -3   1  14    5.21    0.73
   3   1 -14    3.65    0.56
   3  -1 -14    4.28    1.40
   3  -1 -13   11.28    1.66
   3   1 -13   13.30    0.93
   3  -1 -13   13.76    0.94
   3  -1 -13   11.67    0.95
   3  -1 -13   13.85    0.95
   3   1 -13   14.42    1.60
   3  -1 -13   12.67    1.58
   3   1 -13   14.12    0.89
   3  -1 -13   10.90    1.11
   3  -1 -12    2.56    1.14
   3  -1 -12    1.81    0.82
   3   1 -12    1.89    0.76
   3  -1 -12    1.07    0.51
   3  -1 -11   28.19    2.11
   3   1 -11   29.38    2.08
   3  -1 -11   26.58    2.10
   3  -1 -11   26.17    1.60
   3  -1 -10   30.29    2.06
   3  -1 -10   26.43    2.02
   3   1 -10   28.79    2.01
   3  -1 -10   26.65    1.57
   3   1 -10   21.88    1.20
   3  -1  -9   13.40    1.41
   3   1  -9   15.12    1.38
   3  -1  -9   13.24    1.37
   3   1  -9    9.99    0.70
   3  -1  -9   13.56    1.00
   3  -1  -8  662.86   20.59
   3   1  -8  697.73   20.83
   3  -1  -8  683.79   20.24
   3  -1  -7 2069.55   54.73
   3   1  -7 1981.77   54.84
   3  -1  -7 2050.57   54.37
   3  -1  -6    4.19    0.85
   3   1  -6    2.77    0.67
   3  -1  -6    5.33    0.56
   3  -1  -5  767.53   24.93
   3   1  -5  742.36   24.94
   3  -1  -5  784.06   25.12
   3  -1  -5  719.80   24.76
   3  -1  -4    5.01    0.76
   3  -1  -4    5.76    0.78
   3   1  -4    4.36    0.64
   3  -1  -4    4.76    0.68
   3   1  -4    4.26    0.60
   3  -1  -4    3.42    0.48
   3  -1  -3  308.09   10.58
   3   1  -3  309.09   10.60
   3   1  -3  305.04   10.49
   3  -1  -3  309.98   10.62
   3  -1  -3  311.09   10.61
   3  -1  -3  309.96   10.60
   3   1  -2 1719.78   56.95
   3  -1  -2 1746.97   57.04
   3   1  -2 1759.24   57.08
   3  -1  -2 1794.71   57.09
   3  -1  -2 1786.87   57.13
   3   1  -2 1766.43   57.10
   3  -1  -2 1748.62   57.14
   3   1  -1  277.72    9.28
   3  -1  -1  272.64    9.36
   3  -1  -1  280.09    9.38
   3  -1  -1  270.64    9.52
   3  -1  -1  284.64    9.54
   3   1  -1  278.43    9.53
   3   1  -1  272.57    9.51
   3   1  -1  288.68    9.54
   3   1   0  670.81   21.40
   3  -1   0  639.37   21.37
   3   1   0  651.46   21.38
   3  -1   0  635.30   21.39
   3   1   0  634.50   21.38
   3  -1   0  631.25   21.13
   3  -1   0  652.18   21.09
   3   1   0  659.68   21.04
   3   1   0  640.58   21.08
   3  -1   1 1349.35   43.39
   3   1   1 1343.07   43.39
   3  -1   1 1336.64   42.89
   3   1   1 1301.19   43.05
   3  -1   2  332.83   11.42
  -3   1  -2  320.13   10.92
   3   1   2  347.27   11.11
  -3   1  -3    0.59    0.24
   3  -1   3    0.53    0.38
   3   1   3    0.23    0.32
   3   1   3    0.93    0.40
   3  -1   3    0.45    0.38
   3  -1   4    2.87    0.54
   3   1   4    2.63    0.52
   3   1   4    3.28    0.57
   3   1   4    3.15    0.62
   3   1   5   60.85    2.84
   3   1   5   66.47    2.90
   3   1   5   62.38    2.86
   3  -1   5   60.55    2.84
   3   1   6    1.13    0.48
   3   1   6    0.05    0.52
   3  -1   6    0.75    0.44
   3   1   6    1.01    0.57
  -3  -1  -7   40.27    1.97
   3   1   7   44.00    2.36
   3   1   7   46.05    2.46
   3  -1   7   47.02    2.44
   3   1   7   44.70    2.41
   3   1   8  340.27   11.92
  -3  -1  -8  318.11   11.40
   3   1   8  350.52   12.11
   3  -1   8  323.26   12.00
   3   1   8  344.05   12.06
  -3  -1  -9   85.69    3.72
   3   1   9   98.91    4.27
   3   1   9   98.14    4.42
   3  -1   9   97.29    4.39
   3   1   9   94.22    4.37
   3   1  10   50.21    2.96
   3  -1  10   51.36    2.96
   3   1  10   49.36    2.93
  -3  -1 -10   45.37    2.32
   3   1  10   48.92    2.78
  -3  -1 -10   52.71    3.02
   3   1  11    7.00    1.22
   3   1  11    7.42    1.17
   3  -1  11    4.60    0.95
   3   1  11    4.98    0.98
  -3  -1 -11    6.26    1.09
  -3   1 -11    4.60    0.95
   3   1  12   -0.07    0.36
   3   1  12    0.38    0.47
   3   1  12    0.32    0.67
   3   1  12    0.11    0.78
   3  -1  12    0.32    0.61
   3   1  12    0.59    0.43
   3   1  12    0.10    0.33
   3  -1  12    0.14    0.35
   3  -1  12    0.36    0.31
   3   1  12    0.60    0.73
  -3  -1 -12    0.11    0.58
  -3   1 -12    0.51    0.59
  -3  -1 -13   -0.23    0.67
  -3   1 -13    0.97    0.74
   3   1  13    0.09    0.75
   3   1  13    0.42    0.38
   3   1  13    1.31    0.50
   3   1  13    0.46    0.26
   3   1  13    0.60    0.48
   3   1  13    0.53    0.54
   3   1  13    0.95    0.72
   3   1  13    0.47    0.75
   3  -1  13    1.05    0.73
   3  -1  13    0.26    0.32
   3  -1  13    0.36    0.29
   3   1  13    0.41    0.35
   3  -1  13    0.48    0.41
   3   1  14    6.46    1.17
  -3   1 -14    4.53    1.03
  -3  -1 -14    5.76    1.16
   3   1  14    5.83    0.61
   3   1  14    7.18    0.99
   3   1  14    8.11    0.85
   3  -1  14    5.64    0.66
   3   1  14    7.40    1.34
   3  -1  14    6.00    1.20
   3   1  14    3.43    1.11
   3   1  14    5.82    0.59
  -3   1 -14    3.93    0.64
   3   1  14    5.58    0.62
   3  -1  14    4.00    0.53
   3   1  14    5.00    0.59
   3  -1  14    5.39    0.59
  -3  -1 -15   89.53    3.69
   3   1  15   89.90    3.73
   3  -1  15   99.03    3.82
   3   1  15   96.63    3.73
   3   1  15   99.14    3.70
   3  -1  15   89.46    3.62
   3  -1  15  102.23    3.74
   3   1  15   96.02    4.77
  -3   1 -15   99.09    5.05
  -3  -1 -15  100.97    5.20
  -3   1 -15   91.36    3.74
   3   1  15   93.59    5.30
   3  -1  15  103.48    5.43
   3   1  15   98.77    5.38
  -3   1 -16    0.16    0.56
   3   1  16   -0.15    0.71
   3  -1  16    1.01    0.84
   3   1  16    1.29    0.96
   3   1  16    0.46    0.44
   3  -1  16    0.30    0.34
   3  -1  16    0.48    0.52
  -3   1 -16    0.23    0.57
  -3  -1 -16    1.02    0.78
  -3  -1 -16   -0.24    0.67
   3  -1  16    0.45    0.53
   3   1  16    0.55    0.52
   3  -1  16    0.22    0.42
  -3   1 -17    1.46    0.58
   3  -1  17    1.92    0.49
   3   1  17    0.30    0.83
   3  -1  17    1.64    0.99
   3  -1  17    3.09    1.12
   3   1  17    1.62    1.03
   3  -1  17    1.82    0.57
   3   1  17    0.81    0.45
   3  -1  17    1.46    0.40
  -3   1 -17    1.26    0.73
  -3  -1 -17    1.52    0.95
   3  -1  17    1.65    0.58
   3   1  17    2.10    0.61
   3  -1  17    1.60    0.48
   3  -1  18   27.22    1.64
   3   1  18   31.85    1.60
   3  -1  18   29.67    1.63
   3  -1  18   30.81    2.76
   3  -1  18   27.58    2.66
   3   1  18   30.82    2.78
   3   1  18   31.05    2.80
   3  -1  18   31.05    1.51
  -3  -1 -18   31.35    2.69
   3   1  18   32.19    1.76
   3  -1  18   30.73    1.73
  -3   1 -18   30.59    1.61
  -3  -1 -18   29.31    1.65
   3   1  19   37.14    1.72
   3  -1  19   34.42    1.76
   3  -1  19   31.50    1.72
   3  -1  19   34.12    1.61
   3  -1  19   33.36    1.57
   3  -1  19   32.51    1.79
   3   1  19   36.74    1.87
  -3  -1 -19   35.37    1.78
  -3   1 -19   33.67    1.71
  -3   1 -20    3.38    0.64
  -3  -1 -20    3.80    0.69
   3  -1  20    2.67    0.62
   3   1  20    5.03    0.63
   3  -1  20    3.41    0.48
   3   1  20    3.96    0.55
   3   1  20    4.63    0.66
   3  -1  20    3.74    0.61
   3  -1  21   55.34    2.20
   3   1  21   52.15    2.24
   3  -1  21   52.55    2.24
   3  -1  21   43.67    1.91
   3   1  21   46.21    1.98
  -3   1 -21   53.10    2.11
  -3  -1 -21   52.46    2.16
  -3   1 -22    7.95    0.63
  -3  -1 -22    5.74    0.61
   3  -1  22    6.68    0.62
  -3   1 -22    5.11    0.46
   3   1  22    5.13    0.49
   3  -1  22    6.79    0.60
   3   1  22    5.31    0.45
   3   1  22    5.20    0.56
   3   1  22    5.88    0.61
   3  -1  22    7.15    0.63
   3  -1  23   21.11    0.95
   3  -1  23   13.73    0.88
   3   1  23   21.87    1.02
   3  -1  23   19.90    0.98
   3   1  23   14.19    0.88
   3   1  23   12.82    0.73
  -3   1 -23   21.06    0.91
  -3  -1 -23   22.74    0.94
  -3   1 -24    6.07    0.39
  -3  -1 -24    6.16    0.41
  -3   1 -24    5.78    0.45
   3   2 -25    8.09    0.57
  -3  -2  25   10.84    0.62
   3   2 -25    9.78    0.61
   3  -2 -25    9.90    0.63
   3   2 -25    9.92    0.57
  -3   2  24    4.08    0.47
  -3  -2  24    4.05    0.49
  -3  -2  24    3.58    0.44
   3  -2 -24    3.38    0.55
   3   2 -24    3.37    0.53
   3   2 -24    3.69    0.48
  -3  -2  23   62.51    2.43
  -3   2  23   64.98    2.42
   3   2 -23   59.60    2.36
  -3  -2  23   55.82    2.36
   3  -2 -23   62.21    2.46
   3   2 -23   57.56    2.42
   3   2 -23   55.89    2.31
   3  -2 -23   58.54    2.43
  -3  -2  22   29.55    1.45
   3   2 -22   28.24    1.40
   3  -2 -22   27.43    1.35
  -3   2  22   27.13    1.42
  -3  -2  22   24.41    1.37
   3   2 -22   28.12    1.48
   3  -2 -22   27.16    1.48
   3  -2 -22   27.38    1.49
   3   2 -21   63.87    2.61
  -3  -2  21   70.29    2.80
  -3   2  21   57.88    2.99
   3  -2 -21   62.96    2.78
   3   2 -21   65.81    2.69
   3  -2 -21   67.46    2.67
  -3   2  21   68.54    2.77
   3  -2 -21   64.74    2.79
   3   2 -21   62.89    2.76
   3  -2 -20   98.44    3.89
  -3   2  20   90.93    4.17
   3   2 -20   94.71    3.68
   3  -2 -20   98.15    3.73
   3   2 -20   98.72    3.79
  -3   2  20   97.50    3.84
  -3  -2  20   99.29    3.85
   3  -2 -20   94.61    3.85
   3   2 -20   98.53    3.86
   3  -2 -19  150.55    6.03
   3  -2 -19  171.80    6.23
   3   2 -19  172.77    6.22
   3  -2 -19  158.77    7.82
   3  -2 -19  170.17    6.26
  -3   2  19  156.80    6.62
   3   2 -19  167.45    6.05
   3   2 -19  176.87    6.17
   3  -2 -19  172.98    6.12
  -3  -2  19  181.65    6.26
  -3   2  19  178.98    6.26
   3   2 -19  173.28    7.94
   3  -2 -19  176.61    8.02
   3  -2 -18   20.49    2.42
   3   2 -18   16.76    2.28
  -3   2  18   15.98    1.81
   3  -2 -18   18.80    2.19
   3  -2 -18   19.67    1.39
  -3   2  18   19.75    1.58
   3  -2 -18   20.53    1.23
  -3  -2  18   20.31    1.33
  -3   2  18   22.33    1.37
  -3   2  18   24.54    1.76
   3  -2 -18   19.26    1.26
   3   2 -18   20.78    1.30
   3   2 -18   19.59    1.23
   3  -2 -17  436.86   16.29
   3   2 -17  422.50   16.19
   3  -2 -17  406.55   14.32
   3  -2 -17  426.61   16.39
   3  -2 -17  424.09   14.43
   3   2 -17  419.15   14.40
   3  -2 -17  406.57   14.27
   3   2 -17  441.13   14.34
  -3  -2  17  434.50   14.40
  -3   2  17  406.67   14.40
   3   2 -17  410.21   14.21
  -3   2  17  419.15   14.96
   3  -2 -16   40.54    3.21
   3   2 -16   40.11    3.22
   3  -2 -16   46.77    2.11
   3   2 -16   44.10    3.20
   3  -2 -16   49.45    3.52
   3  -2 -16   46.70    2.19
   3   2 -16   43.83    2.15
   3   2 -16   46.19    2.08
  -3   2  16   55.81    2.72
  -3  -2  16   44.72    2.12
   3   2 -16   42.48    1.98
   3  -2 -16   30.49    2.52
  -3   2  16   47.23    2.54
   3   2 -15  105.39    5.50
   3  -2 -15  104.82    5.51
   3  -2 -15  105.45    4.17
   3   2 -15  115.29    5.65
   3  -2 -15  114.42    5.83
   3   2 -15  112.94    4.24
   3  -2 -15  104.55    4.21
   3   2 -15  112.56    4.14
  -3   2  15  124.49    4.80
  -3  -2  15  110.26    4.19
   3   2 -15  105.04    4.03
   3  -2 -15  116.62    4.28
  -3   2  15  119.47    4.75
   3   2 -14   17.34    2.02
   3  -2 -14   18.33    2.05
   3  -2 -14   16.46    1.08
   3   2 -14   18.35    1.91
   3  -2 -14   15.87    1.91
   3   2 -14   17.00    1.14
   3  -2 -14   15.62    1.13
   3   2 -14   18.35    1.08
  -3   2  14   21.30    1.48
  -3  -2  14   17.29    1.10
   3  -2 -14   17.33    1.14
   3  -2 -14   11.70    1.40
  -3   2  14   18.17    1.39
   3  -2 -13   13.93    1.35
   3  -2 -13   15.87    1.04
   3  -2 -13   15.77    1.84
   3   2 -13   11.66    1.72
   3  -2 -13   14.61    0.96
   3  -2 -13   13.41    1.04
   3   2 -13   14.92    1.66
   3  -2 -13   15.19    1.78
   3   2 -13   14.96    1.01
   3   2 -13   13.75    0.91
  -3   2  13   17.99    1.33
  -3  -2  13   12.87    0.93
  -3   2  13   14.70    1.21
   3  -2 -12    3.72    0.74
   3  -2 -12    2.49    0.89
   3   2 -12    4.66    1.00
   3   2 -12    5.18    1.31
   3  -2 -12    4.48    1.37
   3  -2 -11  184.85    7.32
   3   2 -11  199.07    7.86
   3  -2 -11  186.92    7.93
   3   2 -11  194.65    7.68
   3  -2 -11  189.07    7.66
   3  -2 -10    0.91    0.49
   3  -2 -10    0.36    0.71
   3   2 -10    0.49    0.67
   3  -2 -10    1.31    0.96
   3   2 -10    0.49    0.90
   3  -2  -9    3.97    0.68
   3  -2  -9    4.31    0.97
   3   2  -9    4.03    0.88
   3   2  -9    4.86    1.05
   3  -2  -9    4.88    1.04
   3  -2  -8  235.05    8.23
   3   2  -8  225.50    8.54
   3   2  -8  205.09    8.49
   3  -2  -8  232.82    8.40
   3   2  -8  223.84    8.35
   3  -2  -7    6.15    0.73
   3   2  -7    7.41    1.01
   3   2  -7    6.89    0.94
   3  -2  -7    8.01    1.06
   3   2  -7    8.17    1.08
   3  -2  -6   14.24    1.03
   3  -2  -6   15.07    1.40
   3   2  -6   10.82    1.10
   3  -2  -6   12.57    1.20
   3   2  -6   10.38    1.11
   3  -2  -6   12.74    1.18
   3  -2  -5  296.22   10.32
   3  -2  -5  293.48   10.56
   3   2  -5  297.29   10.46
   3   2  -5  299.88   10.36
   3  -2  -5  296.66   10.34
   3  -2  -5  293.00   10.32
   3  -2  -4    5.07    0.63
   3   2  -4    5.99    0.73
   3  -2  -4    5.17    0.86
   3   2  -4    5.98    0.82
   3  -2  -4    6.84    0.81
   3   2  -4    6.20    0.76
   3  -2  -4    6.51    0.83
   3  -2  -3   36.96    1.88
   3   2  -3   39.07    1.87
   3  -2  -3   38.82    1.98
   3  -2  -3   38.16    1.86
   3   2  -3   40.17    1.89
  -3   2   2  105.49    3.76
  -3  -2   2   97.24    3.64
   3  -2  -2  111.32    4.17
   3  -2  -2  106.02    4.10
   3   2  -2  108.74    4.00
   3   2  -2  110.22    4.03
   3  -2  -2  104.50    3.99
   3   2  -2  111.76    4.05
   3  -2  -2  110.11    4.04
   3   2  -1   85.67    3.30
  -3  -2   1   77.59    3.13
  -3   2   1   83.40    3.06
   3  -2  -1   88.26    3.55
   3  -2  -1   86.72    3.40
   3   2  -1   91.48    3.31
   3   2  -1   92.51    3.36
   3  -2  -1   82.04    3.32
   3   2  -1   89.34    3.34
   3   2  -1   91.33    3.38
   3  -2  -1   86.65    3.33
  -3   2   0   41.15    1.63
   3   2   0   42.78    1.88
  -3  -2   0   40.43    1.81
   3   2   0   42.81    1.90
   3  -2   0   40.55    1.89
   3  -2   0   43.93    1.92
   3   2   0   41.34    1.90
   3   2   0   43.49    1.90
   3  -2   0   43.11    1.89
   3   2   1  374.62   12.63
   3   2   1  376.64   12.89
  -3  -2  -1  369.77   12.74
   3  -2   1  388.44   13.06
   3   2   1  376.95   12.76
   3   2   1  378.13   12.76
   3  -2   1  380.92   12.76
   3  -2   1  374.12   12.76
   3  -2   2    0.09    0.51
   3   2   2    0.41    0.49
   3   2   2    0.43    0.60
  -3  -2  -2    0.26    0.31
  -3  -2  -2    0.12    0.37
   3   2   2    0.38    0.31
   3  -2   2    0.24    0.30
   3   2   3  461.99   15.74
  -3  -2  -3  478.73   16.02
   3  -2   3  482.52   16.17
  -3  -2  -3  465.29   15.55
   3   2   3  479.51   16.05
  -3   2  -3  463.94   15.62
   3   2   3  481.00   15.94
   3  -2   3  471.54   15.91
  -3  -2  -4  305.63   10.71
   3  -2   4  314.01   10.82
  -3   2  -4  303.78   10.29
   3   2   4  293.99   10.55
   3   2   4  295.30   10.57
   3  -2   4  303.94   10.57
   3  -2   4  299.78   10.57
  -3  -2  -5  535.12   18.22
   3  -2   5  557.42   18.31
  -3   2  -5  529.20   17.79
   3   2   5  516.38   18.06
   3  -2   5  535.01   18.08
   3   2   5  519.82   18.04
   3  -2   5  538.59   18.09
   3  -2   6  447.93   15.81
   3   2   6  483.50   15.87
   3  -2   6  443.98   15.79
   3   2   6  490.96   15.91
   3   2   6  449.90   15.88
  -3   2  -6  437.38   15.50
  -3  -2  -6  485.34   16.06
   3  -2   6  439.26   15.04
   3   2   6  475.04   15.07
   3  -2   7   13.76    1.19
   3  -2   7   12.07    1.15
   3   2   7    9.36    1.05
   3   2   7    7.88    0.98
   3   2   7   10.89    1.22
  -3  -2  -7    9.52    1.11
   3  -2   8   38.04    2.27
   3   2   8   40.91    2.34
   3  -2   8   35.44    2.27
   3   2   8   36.37    2.27
   3   2   8   36.58    2.32
  -3  -2  -8   38.63    2.40
   3   2   9  843.79   27.69
   3  -2   9  829.57   27.63
   3   2   9  796.02   27.58
   3  -2   9  844.28   27.62
   3   2   9  831.00   27.60
  -3  -2  -9  747.27   27.08
   3  -2  10    1.11    0.75
   3   2  10    2.06    0.77
   3   2  10    1.94    0.71
  -3  -2 -10    0.24    0.45
   3   2  10    2.08    0.90
   3   2  11  100.83    3.66
   3   2  11   66.71    3.84
  -3  -2 -11   56.46    3.34
   3  -2  11   76.61    4.01
   3   2  11   76.45    4.05
   3  -2  11   65.77    3.90
   3   2  11   76.12    4.07
   3   2  11   90.66    3.33
   3   2  12    4.62    0.79
  -3   2 -12    1.59    0.44
   3   2  12    3.17    0.53
   3   2  12    4.40    0.66
   3   2  12    2.86    0.49
   3   2  12    3.81    0.73
   3  -2  12    1.39    0.36
   3  -2  12    2.23    0.45
   3   2  12    3.19    0.94
   3  -2  12    2.33    0.83
   3  -2  12    1.69    0.85
   3   2  12    4.26    1.00
   3   2  12    2.64    0.93
  -3   2 -12    1.80    0.75
  -3  -2 -12    3.62    0.96
   3  -2  12    1.92    0.40
   3   2  13    2.49    0.70
  -3   2 -13    1.71    0.50
   3   2  13    1.52    0.49
   3   2  13    2.89    0.60
   3   2  13    1.53    0.41
   3  -2  13    2.02    0.43
   3   2  13    2.62    0.68
   3  -2  13    2.69    0.54
   3   2  13    2.26    0.49
   3  -2  13    0.82    0.74
   3   2  13    2.88    0.94
   3  -2  13    2.32    0.98
   3   2  13    1.87    0.92
   3   2  13    2.61    1.03
  -3  -2 -13    1.76    0.81
  -3   2 -13    2.02    0.75
   3  -2  13    2.00    0.44
   3  -2  14   18.53    1.10
   3  -2  14   16.51    1.02
   3   2  14   12.49    1.69
  -3   2 -14   16.86    1.78
  -3  -2 -14   16.79    1.86
   3   2  14   14.45    1.05
   3  -2  14   16.98    1.02
   3  -2  14   17.31    1.14
   3   2  14   20.71    1.36
  -3  -2 -14   14.00    1.07
   3   2  14   15.44    1.00
   3   2  14   14.58    1.09
  -3   2 -14   16.72    1.07
   3  -2  14   15.68    1.83
   3   2  14   19.94    2.07
   3   2  14   15.45    1.85
   3  -2  14   17.61    1.96
   3   2  14   22.00    1.64
   3   2  15    8.35    0.76
  -3   2 -15    9.22    0.83
  -3  -2 -15    8.72    0.84
   3  -2  15    9.31    0.78
   3  -2  15    8.53    0.75
  -3  -2 -15   10.11    1.53
  -3   2 -15    9.07    1.33
   3   2  15   10.12    1.52
   3  -2  15   10.02    0.90
   3   2  15    8.79    0.87
   3   2  15   13.31    1.12
  -3  -2 -15    8.62    0.90
   3   2  15    8.90    1.54
   3  -2  15    9.30    1.47
   3  -2  15    8.85    1.52
   3   2  15    9.06    1.53
   3   2  15    7.88    0.77
   3   2  15   12.79    1.28
   3  -2  16   36.94    1.75
  -3   2 -16   35.68    2.67
   3   2  16   36.41    2.75
  -3  -2 -16   38.38    2.99
  -3  -2 -16   33.06    1.74
   3  -2  16   36.12    1.72
   3   2  16   39.33    1.96
   3  -2  16   36.91    1.91
   3   2  16   52.05    2.28
   3  -2  16   37.94    1.77
  -3  -2 -16   34.13    1.80
   3   2  16   30.70    1.69
  -3   2 -16   35.71    1.80
   3   2  16   38.30    3.05
   3  -2  16   36.42    2.95
   3  -2  16   35.79    2.99
   3   2  16   38.14    3.18
   3   2  16   54.81    2.63
   3  -2  17   21.19    1.23
  -3  -2 -17   17.50    2.15
  -3  -2 -17   20.44    1.25
   3  -2  17   20.67    1.18
   3  -2  17   21.36    1.23
   3   2  17   30.14    1.67
  -3  -2 -17   22.19    1.34
   3  -2  17   22.13    1.38
   3   2  17   18.65    1.20
  -3   2 -17   21.69    1.32
   3  -2  17   21.42    2.27
   3   2  17   21.93    2.29
   3   2  17   21.80    2.36
   3  -2  17   25.04    2.42
   3  -2  17   21.17    1.38
   3   2  17   24.76    1.47
   3   2  17   28.11    1.92
  -3  -2 -18   14.78    2.08
   3   2  18   17.97    1.25
   3  -2  18   18.94    1.26
   3  -2  18   19.38    1.31
  -3  -2 -18   18.01    1.20
   3  -2  18   19.38    2.14
   3   2  18   19.69    2.19
   3  -2  18   20.79    2.21
   3   2  18   21.04    2.23
  -3   2 -18   20.10    1.20
   3  -2  18   20.28    1.29
   3   2  18   15.92    1.07
  -3  -2 -18   16.29    1.08
   3  -2  18   18.17    1.08
   3  -2  18   19.41    1.11
   3  -2  19  118.07    4.51
   3   2  19  128.44    4.59
   3  -2  19  116.31    4.54
   3  -2  19  110.69    4.21
   3  -2  19  119.66    4.48
  -3   2 -19  118.80    4.37
  -3  -2 -19  112.21    4.44
  -3   2 -20   17.63    1.09
  -3  -2 -20   16.58    1.17
   3   2  20   18.59    1.18
   3  -2  20   17.88    1.15
   3  -2  20   19.95    1.21
   3  -2  20   18.44    1.16
  -3   2 -21   14.86    0.88
  -3  -2 -21   16.66    1.08
  -3   2 -21   18.39    1.01
   3   2  21   16.14    0.95
   3   2  21   16.99    1.07
   3  -2  21   18.65    1.08
   3  -2  21   18.83    1.10
   3  -2  22    2.79    0.43
   3   2  22    3.07    0.46
   3   2  22    1.77    0.37
   3  -2  22    2.03    0.41
  -3   2 -22    2.34    0.33
   3   2  22    1.79    0.35
   3   2  22    1.30    0.35
   3  -2  22    1.86    0.38
  -3   2 -22    2.67    0.44
  -3  -2 -22    2.82    0.50
   3  -2  22    2.14    0.47
  -3   2 -23   25.89    1.00
  -3  -2 -23   25.04    1.05
   3  -2  23   22.56    1.06
   3  -2  23   24.61    1.07
  -3   2 -24   37.78    1.55
  -3   2 -24   37.69    1.54
  -3  -3  25   75.47    2.76
   3   3 -25   72.38    2.88
   3   3 -24    3.90    0.43
  -3  -3  24    4.51    0.45
  -3  -3  24    5.10    0.49
   3   3 -24    4.01    0.48
   3   3 -24    5.09    0.49
   3   3 -24    4.51    0.44
   3   3 -23    5.16    0.55
   3   3 -23    5.36    0.59
  -3  -3  23    5.42    0.56
  -3  -3  23    6.39    0.59
   3  -3 -23    5.24    0.61
   3   3 -23    5.42    0.62
   3   3 -23    5.11    0.55
   3  -3 -23    5.25    0.65
   3   3 -22    1.02    0.48
  -3   3  22    0.88    0.50
  -3  -3  22    1.03    0.47
  -3   3  22    0.92    0.44
  -3  -3  22    1.16    0.46
   3   3 -22    1.27    0.51
   3   3 -22    1.68    0.58
   3  -3 -22    1.48    0.58
   3   3 -22    1.22    0.49
   3  -3 -22    1.23    0.62
   3   3 -21   18.58    1.13
  -3   3  21   18.23    1.40
   3   3 -21   19.20    1.18
   3  -3 -21   18.44    1.10
  -3   3  21   18.52    1.15
  -3  -3  21   16.67    1.17
  -3  -3  21   19.99    1.18
   3   3 -21   18.13    1.20
   3  -3 -21   19.37    1.24
   3   3 -21   19.01    1.15
   3  -3 -21   19.08    1.27
   3   3 -20   26.47    1.52
   3  -3 -20   28.70    1.57
   3   3 -20   28.15    1.46
   3  -3 -20   28.60    1.64
  -3  -3  20   28.81    1.52
   3   3 -20   27.84    1.51
   3  -3 -20   27.95    1.45
  -3   3  20   27.56    1.53
   3  -3 -20   23.73    1.36
  -3   3  20   25.34    1.79
   3   3 -19  187.60    6.79
   3  -3 -19  174.20    6.80
   3  -3 -19  196.93    8.63
   3   3 -19  198.08    8.60
   3  -3 -19  156.22    8.31
   3  -3 -19  192.87    6.97
   3  -3 -19  193.68    6.81
   3   3 -19  197.72    6.88
  -3   3  19  187.47    7.41
  -3   3  19  177.00    7.43
  -3   3  19  194.43    6.92
  -3  -3  19  209.88    6.95
   3  -3 -19  197.16    6.91
   3   3 -19  205.31    6.93
  -3   3  18  201.45    7.12
  -3   3  18  212.48    7.80
  -3  -3  18  209.81    7.11
   3  -3 -18  206.26    7.13
   3   3 -18  199.10    7.09
   3  -3 -18  185.87    7.05
  -3   3  18  174.52    8.27
   3  -3 -18  187.58    8.88
   3  -3 -18  197.78    7.17
  -3   3  18  193.12    7.67
   3  -3 -18  207.77    8.90
   3   3 -18  192.00    8.66
   3  -3 -18  196.02    7.00
   3   3 -18  196.99    7.05
   3   3 -18  191.39    6.98
   3   3 -17  539.04   17.26
  -3   3  17  514.28   17.94
   3  -3 -17  510.39   17.29
   3  -3 -17  507.45   19.36
   3  -3 -17  524.87   17.35
   3   3 -17  530.29   19.14
   3  -3 -17  551.57   19.24
  -3  -3  17  548.51   17.30
  -3   3  17  563.84   18.08
  -3   3  17  516.27   17.30
   3   3 -17  515.58   17.16
   3  -3 -16    2.64    0.83
   3   3 -16    4.19    0.73
  -3   3  16    4.77    0.91
   3  -3 -16    3.64    0.63
   3  -3 -16    3.98    1.23
   3  -3 -16    4.01    0.81
   3   3 -16    5.49    0.80
   3  -3 -16    4.90    0.84
   3  -3 -16    2.80    1.47
   3   3 -16    6.97    1.70
  -3   3  16    4.88    0.93
  -3  -3  16    4.05    0.66
   3  -3 -15  460.49   16.69
   3   3 -15  455.00   16.62
   3  -3 -15  432.21   15.06
  -3   3  15  504.07   15.82
  -3  -3  15  448.62   14.99
   3   3 -15  452.69   14.97
  -3   3  15  451.56   15.67
   3  -3 -15  454.91   17.11
   3   3 -15  436.35   14.90
   3  -3 -14   16.20    2.00
   3   3 -14   16.86    2.01
   3  -3 -14   17.34    1.14
  -3  -3  14   14.63    1.03
  -3   3  14   19.94    1.50
   3  -3 -14   17.50    1.68
   3   3 -14   17.60    1.10
  -3   3  14   17.70    1.44
   3  -3 -14   18.89    2.08
  -3   3  14   16.16    1.13
   3   3 -14   16.39    1.05
  -3   3  13  157.90    5.88
   3   3 -13  163.79    7.09
   3  -3 -13  171.11    7.18
   3  -3 -13  163.01    5.95
   3  -3 -13  156.87    5.93
   3  -3 -13  171.69    7.64
   3   3 -13  166.66    5.85
  -3  -3  13  160.75    5.85
  -3   3  13  166.34    6.45
   3  -3 -13  158.93    6.85
   3   3 -13  162.66    5.79
   3  -3 -12   12.44    1.31
  -3   3  12   10.79    1.09
   3  -3 -12   10.06    1.48
   3   3 -12   11.67    1.58
   3  -3 -12   10.67    0.82
   3  -3 -12   11.05    0.88
   3  -3 -12    9.19    0.90
   3  -3 -12   11.60    0.88
  -3   3  12   10.45    1.06
   3  -3 -12   10.25    1.53
   3  -3 -12   10.99    0.85
   3   3 -12   10.09    0.78
   3   3 -12   11.10    0.80
   3  -3 -11    7.17    1.32
   3  -3 -11    9.14    1.40
   3   3 -11    9.11    1.39
   3  -3 -11    7.55    1.04
   3  -3 -10   23.34    2.02
   3   3 -10   21.45    1.81
   3  -3 -10   18.16    1.74
   3  -3 -10   15.56    1.47
   3  -3  -9   15.37    1.50
   3   3  -9   13.21    1.43
   3  -3  -9   11.99    1.19
   3   3  -8   64.40    3.15
   3  -3  -8   60.64    3.07
   3  -3  -8   67.27    3.14
   3   3  -7  481.09   17.20
   3  -3  -7  491.36   16.87
   3   3  -7  497.83   16.90
   3  -3  -7  497.97   16.97
   3   3  -6  233.49    8.89
   3  -3  -6  239.66    8.61
   3  -3  -6  239.82    8.61
   3   3  -6  238.32    8.63
   3   3  -6  236.48    8.64
   3  -3  -6  249.15    8.76
   3   3  -5   57.83    2.79
   3  -3  -5   53.70    2.89
   3  -3  -5   50.73    2.55
   3   3  -5   59.61    2.64
   3  -3  -5   63.22    2.65
   3   3  -5   59.20    2.63
   3  -3  -5   55.75    2.68
   3  -3  -5   51.10    2.51
   3  -3  -4   57.71    2.87
   3   3  -4   56.73    2.73
   3  -3  -4   58.52    2.57
   3   3  -4   62.46    2.64
   3  -3  -4   55.12    2.63
   3  -3  -3  651.76   22.09
   3   3  -3  646.03   21.96
   3  -3  -3  658.26   21.75
   3  -3  -3  637.34   21.70
   3   3  -3  684.37   21.77
  -3   3   3  651.72   21.69
   3  -3  -3  656.59   21.98
   3  -3  -2  917.82   29.95
   3   3  -2  944.16   29.84
   3  -3  -2  873.76   29.56
   3   3  -2  951.19   29.64
  -3   3   2  899.57   29.53
  -3  -3   2  872.06   29.24
   3  -3  -2  924.31   29.95
   3   3  -1  387.52   12.47
   3   3  -1  377.66   12.45
   3  -3  -1  351.63   12.40
   3   3  -1  379.65   12.61
  -3   3   1  355.18   12.34
  -3  -3   1  366.70   12.26
   3  -3  -1  369.88   12.83
   3   3   0  825.99   27.25
   3  -3   0  841.64   27.29
   3  -3   0  837.59   27.29
   3   3   0  847.44   27.28
   3   3   0  839.82   27.41
  -3   3   0  817.76   27.15
   3   3   0  835.26   27.51
  -3  -3   0  801.88   27.22
   3   3   1   91.82    3.51
   3  -3   1   87.98    3.49
   3   3   1   92.05    3.50
   3  -3   1   84.62    3.46
   3   3   1   94.40    3.76
  -3  -3  -1   88.98    3.53
   3   3   1   93.05    3.65
   3   3   2  609.36   20.49
  -3  -3  -2  597.84   20.14
   3  -3   2  598.84   20.21
   3   3   2  618.62   20.23
   3  -3   2  613.17   20.23
   3   3   2  608.46   20.29
  -3  -3  -2  595.12   20.31
   3  -3   2  624.16   20.71
  -3  -3  -3   53.11    2.43
   3   3   3   57.47    2.76
   3  -3   3   60.67    2.56
   3   3   3   58.15    2.53
  -3  -3  -3   52.89    2.59
   3   3   3   55.95    2.64
   3  -3   3   60.52    2.93
  -3  -3  -4    6.87    0.83
  -3   3  -4   10.54    0.89
   3   3   4    9.07    0.84
   3  -3   4    7.24    0.77
   3   3   4    7.86    1.03
   3  -3   4    7.80    1.06
  -3  -3  -4    8.05    0.88
   3   3   4    8.03    1.07
   3   3   5   26.32    1.85
  -3  -3  -5   26.74    1.63
  -3   3  -5   24.08    1.56
   3   3   5   27.79    1.66
   3   3   5   29.30    1.70
   3  -3   5   28.87    1.68
   3  -3   5   29.28    1.70
   3   3   5   29.00    1.87
  -3  -3  -5   30.55    1.84
   3  -3   5   28.92    1.96
  -3   3  -6   34.36    1.97
   3  -3   6   38.53    1.49
   3   3   6   33.62    1.46
   3   3   6   31.95    1.99
   3   3   6   35.01    2.03
   3  -3   6   36.84    2.06
   3  -3   6   39.30    2.09
  -3  -3  -6   34.05    2.14
   3  -3   6   44.15    2.43
  -3   3  -7   19.92    1.46
   3   3   7   20.83    0.98
   3  -3   7   18.17    0.95
   3   3   7   22.89    1.62
   3  -3   7   16.56    1.44
   3   3   7   21.94    1.57
   3  -3   7   18.81    1.45
  -3  -3  -7   22.27    1.68
   3  -3   7   20.28    1.68
  -3   3  -8    3.50    0.81
   3  -3   8    3.34    0.39
   3   3   8    4.34    0.44
   3   3   8    4.50    0.82
   3  -3   8    5.13    0.81
   3   3   8    3.93    0.78
   3  -3   8    2.29    0.68
  -3  -3  -8    2.69    0.77
   3  -3   8    4.36    0.94
   3  -3   9    1.11    0.32
   3   3   9    1.04    0.32
   3  -3   9    0.78    0.56
   3   3   9    1.52    0.66
   3  -3   9    1.17    0.61
   3   3   9    1.39    0.70
   3   3   9    1.66    0.90
  -3  -3  -9    1.61    0.70
   3   3  10   75.23    3.81
   3  -3  10   64.88    3.57
   3   3  10   75.86    3.76
   3  -3  10   67.49    3.64
  -3  -3 -10   61.79    3.42
   3   3  10   71.46    3.83
   3  -3  10   67.16    2.71
  -3  -3 -10   77.94    3.92
   3  -3  10   64.71    2.68
   3   3  10   71.78    2.73
   3  -3  11   48.18    2.08
  -3   3 -11   44.08    1.97
   3   3  11   53.93    2.56
   3  -3  11   48.63    2.05
   3  -3  11   54.37    2.15
   3   3  11   40.59    2.05
   3  -3  11   48.14    2.07
   3   3  11   45.56    2.06
   3   3  11   59.12    2.47
   3   3  11   48.96    2.50
   3   3  11   43.68    3.02
  -3  -3 -11   36.67    2.58
   3   3  11   57.13    2.50
   3   3  11   43.72    2.92
   3  -3  11   53.25    3.08
   3  -3  11   48.02    3.00
   3   3  11   45.86    2.95
   3   3  12  382.00   11.27
   3  -3  12  293.13   10.32
  -3   3 -12  294.49   11.61
   3   3  12  298.69   11.86
   3  -3  12  298.39   10.26
   3  -3  12  312.01   10.39
   3   3  12  305.49   10.41
   3   3  12  407.43   11.03
   3  -3  12  307.75   10.28
  -3  -3 -12  270.63   10.27
   3   3  12  329.53   11.03
  -3   3 -12  292.21   10.26
   3  -3  12  308.78   10.40
   3   3  12  267.96   10.37
   3  -3  12  299.45   11.75
   3   3  12  307.01   11.90
   3  -3  12  305.18   11.82
   3   3  12  301.08   11.80
   3  -3  13   47.22    2.21
  -3   3 -13   46.31    2.11
   3   3  13   52.52    2.29
   3   3  13   52.10    2.76
   3  -3  13   45.97    2.13
   3  -3  13   46.42    2.06
  -3   3 -13   41.99    2.96
   3  -3  13   49.11    2.21
   3   3  13   50.93    2.25
   3  -3  13   49.25    2.10
  -3  -3 -13   47.76    2.19
   3   3  13   59.53    2.83
   3   3  13   51.28    3.40
   3   3  13   50.68    3.34
   3  -3  13   42.95    3.07
   3  -3  13   46.43    3.19
   3   3  13   52.28    3.33
   3  -3  14   31.63    1.65
  -3   3 -14   30.80    1.56
   3   3  14   27.38    1.57
   3  -3  14   30.06    1.47
   3  -3  14   30.98    1.61
   3   3  14   28.41    1.60
   3  -3  14   29.99    1.48
  -3  -3 -14   26.24    1.57
   3   3  14   31.36    2.07
  -3   3 -14   30.52    2.36
  -3  -3 -14   27.65    2.52
   3   3  14   33.13    2.70
   3  -3  14   30.30    1.55
   3   3  14   33.73    2.16
   3  -3  14   32.59    2.64
   3  -3  14   29.60    2.51
   3   3  14   27.15    2.49
   3   3  14   30.57    2.57
   3   3  15    0.76    0.82
  -3   3 -15    0.32    0.58
  -3  -3 -15    0.94    0.90
  -3  -3 -15    0.62    0.53
   3   3  15    1.06    0.51
   3  -3  15    2.09    0.54
   3   3  15    1.13    0.48
   3   3  15    1.22    0.64
   3  -3  15    0.99    0.38
  -3  -3 -15    1.87    0.72
  -3   3 -15    0.94    0.53
   3   3  15    1.09    0.40
   3   3  15    1.41    0.74
   3  -3  15    0.69    0.45
   3   3  15    1.23    0.85
   3  -3  15    0.52    0.87
   3  -3  15    1.44    0.80
   3   3  15    1.58    0.98
   3   3  15    1.19    0.71
   3   3  16   96.44    4.11
  -3   3 -16  114.39    4.29
  -3  -3 -16  106.36    4.29
   3   3  16  121.56    4.47
   3  -3  16  123.98    4.46
   3   3  16  157.67    4.96
   3  -3  16  108.49    4.18
  -3  -3 -16  107.49    4.28
   3   3  16  111.96    6.02
   3   3  16  117.73    5.95
   3  -3  16  119.87    5.96
   3  -3  16  121.68    6.01
   3   3  16  113.66    5.79
  -3  -3 -16  101.16    5.78
   3  -3  16  118.52    4.33
  -3  -3 -16  105.66    4.23
   3   3  16  113.70    4.28
   3   3  16  136.76    5.22
  -3   3 -17    1.41    0.57
  -3  -3 -17    1.82    0.60
   3  -3  17    1.27    0.50
   3   3  17    1.20    0.52
   3   3  17    1.32    0.63
  -3  -3 -17    1.11    0.67
   3   3  17    1.13    0.74
   3  -3  17    1.76    0.82
   3  -3  17    0.95    0.92
   3   3  17    1.51    0.89
  -3  -3 -17    0.73    0.52
   3  -3  17    0.97    0.46
   3   3  17    0.73    0.89
  -3  -3 -17    0.54    1.18
   3   3  17    1.12    0.68
   3  -3  18    3.85    0.61
   3   3  18    5.19    0.70
   3  -3  18    4.96    0.71
  -3  -3 -18    4.53    0.79
  -3  -3 -18    3.66    0.62
  -3   3 -18    4.79    0.71
  -3  -3 -18    4.89    0.69
   3   3  18    4.65    0.99
   3   3  18    5.13    0.83
   3  -3  18    3.41    0.57
  -3   3 -19   71.07    2.88
  -3  -3 -19   72.27    2.93
   3   3  19   74.60    3.67
  -3   3 -19   76.27    2.97
   3  -3  19   76.79    3.07
   3   3  19   77.76    3.10
  -3  -3 -19   73.05    2.94
   3  -3  19   77.53    3.24
   3   3  20   12.24    0.91
   3  -3  20   11.93    0.88
   3  -3  20   13.32    0.97
  -3  -3 -20   12.21    1.01
  -3   3 -20   12.94    0.87
  -3   3 -20   12.25    0.80
   3  -3  21   -0.08    0.28
   3   3  21   -0.03    0.26
  -3   3 -21    0.24    0.41
  -3  -3 -21   -0.14    0.49
  -3   3 -21    0.20    0.29
  -3   3 -21   -0.02    0.52
   3  -3  21    0.05    0.29
   3   3  21    0.11    0.32
   3  -3  21    0.09    0.30
   3   3  21    0.11    0.36
   3   3  22   72.67    3.04
  -3   3 -22   95.14    3.11
  -3  -3 -22  105.45    3.24
   3  -3  22   97.53    3.31
  -3   3 -22   87.57    3.01
  -3   3 -22   96.20    3.19
   3   3  22   86.14    3.20
   3  -3  22   64.44    3.07
   3  -3  23   22.37    1.01
  -3  -3 -23   22.03    0.97
  -3   3 -23   22.66    0.89
  -3   3 -23   22.45    0.94
  -3   3 -23   24.65    0.99
  -3   3 -23   22.44    0.94
   3   4 -24   42.67    1.62
  -3  -4  24   38.51    1.58
  -3  -4  24   43.60    1.65
   3  -4 -24   43.23    1.67
   3   4 -24   42.30    1.61
  -3   4  23    0.19    0.35
   3  -4 -23    0.63    0.44
   3   4 -23    0.52    0.36
   3   4 -23    0.29    0.32
   3   4 -23    0.37    0.39
   3   4 -23    0.26    0.35
  -3  -4  23   -0.27    0.34
   3  -4 -22   15.64    1.04
   3   4 -22   15.28    0.94
   3   4 -22   14.90    0.96
  -3   4  22   13.31    1.12
   3   4 -22   14.89    0.90
   3   4 -22   14.66    0.90
  -3  -4  22   15.86    0.92
   3   4 -21   15.21    1.01
  -3   4  21   15.71    1.28
   3   4 -21   16.58    1.07
   3   4 -21   14.47    1.00
   3  -4 -21   15.53    1.13
   3  -4 -21   13.38    0.89
  -3  -4  21   18.07    1.03
   3   4 -21   15.54    1.02
   3   4 -21   16.21    1.01
   3   4 -20   28.48    1.48
   3  -4 -20   26.30    1.47
  -3   4  20   25.53    1.79
   3   4 -20   31.96    1.56
   3  -4 -20   26.98    1.41
   3  -4 -20   28.42    1.62
   3   4 -20   27.92    1.49
   3  -4 -20   24.48    1.40
  -3   4  20   28.46    1.47
   3   4 -20   28.80    1.51
   3   4 -20   29.10    1.50
  -3  -4  20   31.90    1.51
   3   4 -19  152.39    5.62
   3  -4 -19  156.60    5.66
   3  -4 -19  143.79    5.64
  -3   4  19  151.32    6.23
   3   4 -19  163.60    5.71
   3  -4 -19  150.90    5.58
   3  -4 -19  157.37    5.78
   3   4 -19  153.81    5.64
  -3   4  19  159.42    5.68
  -3   4  19  156.57    6.29
  -3  -4  19  161.90    5.67
   3   4 -19  156.93    5.65
  -3  -4  18   10.06    0.87
   3   4 -18    9.82    0.95
  -3   4  18    9.45    1.53
   3   4 -18    9.83    0.95
   3  -4 -18   10.12    0.94
   3   4 -18    9.25    0.91
   3  -4 -18    9.99    0.90
   3  -4 -18    8.38    1.57
  -3   4  18    9.21    1.16
  -3   4  18    9.44    1.18
  -3   4  18   10.02    0.91
   3  -4 -18    9.55    1.06
   3   4 -18    9.15    0.89
   3   4 -18   10.42    1.66
   3   4 -18   10.89    1.75
   3  -4 -18   12.03    1.82
  -3  -4  17   20.96    1.25
   3   4 -17   18.96    1.28
   3   4 -17   19.86    1.28
   3  -4 -17   20.98    1.30
   3   4 -17   18.54    1.24
   3  -4 -17   19.90    1.31
   3  -4 -17   22.21    2.43
  -3   4  17   21.64    1.74
  -3   4  17   20.09    1.67
  -3   4  17   19.19    1.27
   3  -4 -17   19.94    1.40
   3  -4 -17   20.77    2.29
   3   4 -17   15.63    2.00
  -3   4  16  109.51    4.57
   3   4 -16   98.04    3.79
   3   4 -16   95.23    3.78
   3  -4 -16   97.44    3.79
   3  -4 -16   93.77    3.89
  -3   4  16   96.77    4.46
   3   4 -16  100.80    3.85
  -3  -4  16   99.83    3.79
   3  -4 -16   94.55    5.51
   3  -4 -16  103.29    5.27
   3   4 -16   95.62    5.12
  -3   4  15   64.12    2.86
   3  -4 -15   59.40    3.75
   3   4 -15   71.48    2.84
   3   4 -15   67.63    2.80
   3  -4 -15   66.33    2.78
   3   4 -15   62.06    2.75
   3  -4 -15   65.85    2.90
  -3   4  15   71.39    3.47
  -3  -4  15   65.63    2.76
  -3   4  15   66.74    3.40
   3  -4 -15   69.35    4.43
   3  -4 -15   73.32    4.11
   3   4 -15   70.53    4.03
  -3   4  14    0.62    0.62
  -3  -4  14    0.83    0.45
   3  -4 -14    0.10    0.63
   3   4 -14    1.28    0.55
   3  -4 -14    1.38    0.62
   3   4 -14    0.94    0.56
  -3   4  14    0.57    0.62
   3   4 -14    1.64    0.57
   3  -4 -14    1.12    0.52
   3  -4 -14    1.52    0.53
   3  -4 -14    1.27    0.84
   3  -4 -14    1.24    0.59
  -3   4  14    0.56    0.62
   3  -4 -14    1.61    1.09
   3  -4 -14    1.89    1.20
   3   4 -14    1.86    1.29
  -3   4  13  250.42    9.31
   3   4 -13  255.46    8.57
   3  -4 -13  252.68    8.68
  -3   4  13  278.45    9.40
  -3  -4  13  242.80    8.52
   3  -4 -13  243.55    9.85
   3   4 -13  255.18    8.61
  -3   4  13  237.73    8.63
   3   4 -13  249.22    8.53
   3  -4 -13  240.63    8.50
   3  -4 -13  254.92    8.74
   3  -4 -13  238.10    8.68
   3  -4 -13  258.36    8.79
   3  -4 -13  227.19    8.50
   3  -4 -13  264.91   10.70
   3  -4 -13  242.99    8.66
   3   4 -13  263.90    9.96
   3  -4 -13  270.08   10.00
   3   4 -12   31.05    1.49
   3   4 -12   29.67    1.47
   3  -4 -12   29.63    1.54
  -3   4  12   28.33    1.53
   3  -4 -12   28.91    2.21
  -3  -4  12   29.72    1.42
  -3   4  12   31.19    1.94
   3   4 -12   28.28    1.41
   3  -4 -12   29.41    1.42
   3  -4 -12   29.43    1.57
   3  -4 -12   29.62    1.61
   3  -4 -12   27.96    1.60
  -3   4  12   28.33    1.91
   3   4 -12   30.00    2.31
   3  -4 -12   31.23    2.38
   3  -4 -12   31.73    2.69
  -3   4  11    4.05    0.60
   3  -4 -11    4.46    1.08
   3   4 -11    3.34    1.02
   3  -4 -11    3.03    0.52
   3  -4 -11    4.01    0.74
   3  -4 -11    4.00    0.60
   3   4 -11    3.87    0.53
  -3   4  11    4.19    0.75
   3  -4 -11    4.80    1.20
   3  -4 -11    5.06    0.94
  -3   4  11    3.21    0.73
   3  -4 -11    4.15    0.61
   3   4 -11    3.43    0.54
   3  -4 -10    0.24    0.50
   3   4 -10    0.43    0.82
   3  -4 -10    0.29    0.90
[truncated: 1,489,362 more chars]
