# Supplementary material for: Crystal structure and Hirshfeld surface analysis of 2,2′-[(3,5-di-tert-butyl-4-hy­droxy­phen­yl)methanedi­yl]bis­(3-hy­droxy-5,5-di­methyl­cyclo­hex-2-en-1-one)
Source: Acta Crystallogr E Crystallogr Commun. 2023 Apr 14;79(Pt 5):436–40. doi: 10.1107/S2056989023003171 (PMC10162074; doi:10.1107/S2056989023003171)
Supplement: Supplementary file 2 [file e-79-00436-Isup2.hkl]

data_I                                                                          
_shelx_title ' Sample14 in P2(1)/c'                                             
_shelx_refln_list_code          4                                               
_shelx_F_calc_maximum      256.17                                               
_exptl_crystal_F_000      1080.00                                               
_reflns_d_resolution_high  0.7884                                               
                                                                                
loop_                                                                           
 _space_group_symop_operation_xyz                                               
 'x, y, z'                                                                      
 '-x, y+1/2, -z+1/2'                                                            
 '-x, -y, -z'                                                                   
 'x, -y-1/2, z-1/2'                                                             
                                                                                
_cell_length_a    12.4059                                                       
_cell_length_b    10.9893                                                       
_cell_length_c    20.5806                                                       
_cell_angle_alpha  90.000                                                       
_cell_angle_beta   98.429                                                       
_cell_angle_gamma  90.000                                                       
                                                                                
_shelx_F_squared_multiplier     1.000                                           
                                                                                
loop_                                                                           
 _refln_index_h                                                                 
 _refln_index_k                                                                 
 _refln_index_l                                                                 
 _refln_F_squared_calc                                                          
 _refln_F_squared_meas                                                          
 _refln_F_squared_sigma                                                         
 _refln_observed_status                                                         
   1   0   0       3455.51       3209.03        73.27 o                         
   2   0   0        169.19        197.82         5.46 o                         
   3   0   0       1355.07       1279.53        30.72 o                         
   4   0   0       3248.31       3157.50        61.18 o                         
   5   0   0       2083.86       2199.63        44.15 o                         
   6   0   0       1019.00       1092.97        43.66 o                         
   7   0   0        240.93        311.99        12.20 o                         
   8   0   0        328.17        433.69        16.12 o                         
   9   0   0        165.04        157.24         2.39 o                         
  10   0   0       1220.04       1055.29        11.46 o                         
  11   0   0       1114.88       1090.44        13.73 o                         
  12   0   0        819.17        894.29        10.87 o                         
  13   0   0         80.43         83.15         3.08 o                         
   1   1   0       1310.88       1214.95        13.33 o                         
   2   1   0      12652.65      11611.52       132.15 o                         
   3   1   0       3578.93       3486.36        38.20 o                         
   4   1   0       3356.30       3253.03        38.06 o                         
   5   1   0       2667.19       2830.35        42.81 o                         
   6   1   0        998.05        905.10        15.15 o                         
   7   1   0       1451.03       1549.33        33.79 o                         
   8   1   0        474.16        435.18         4.88 o                         
   9   1   0         10.81         15.50         0.47 o                         
  10   1   0       1251.23       1229.44         7.78 o                         
  11   1   0         91.57        104.57         1.11 o                         
  12   1   0        188.31        204.57         3.91 o                         
  13   1   0        177.72        160.08         2.27 o                         
  14   1   0          1.63         10.19         6.04 o                         
   0   2   0       3957.15       3547.51       143.96 o                         
   1   2   0      34276.84      29873.87       470.24 o                         
   2   2   0       3038.65       2878.54        29.86 o                         
   3   2   0        259.60        227.36         3.33 o                         
   4   2   0       5977.68       5972.82        61.83 o                         
   5   2   0        197.68        224.33         8.56 o                         
   6   2   0       2117.12       2253.25        31.94 o                         
   7   2   0        278.09        308.60         8.59 o                         
   8   2   0        290.97        332.51         2.84 o                         
   9   2   0        559.18        563.37         5.05 o                         
  10   2   0        264.91        213.14         2.08 o                         
  11   2   0         22.38         24.26         1.14 o                         
  12   2   0        646.79        691.79         6.42 o                         
  13   2   0          1.78          1.42         0.78 o                         
  14   2   0         18.73         13.03         1.48 o                         
   1   3   0      10187.22       9916.67       160.31 o                         
   2   3   0         27.59         26.43         1.06 o                         
   3   3   0       4360.94       4482.76        52.06 o                         
   4   3   0        723.90        725.59        12.04 o                         
   5   3   0        506.63        604.08         9.54 o                         
   6   3   0        111.11        120.50         4.12 o                         
   7   3   0         10.50          1.85         1.05 o                         
   8   3   0         14.20          8.70         0.43 o                         
   9   3   0         83.32         63.67         1.21 o                         
  10   3   0        266.56        283.94         2.46 o                         
  11   3   0        214.27        206.15         1.94 o                         
  12   3   0         12.14         13.13         0.83 o                         
  13   3   0         32.38         40.05         1.22 o                         
  14   3   0       1094.56       1160.26        32.04 o                         
   0   4   0       9329.24       9712.24       223.78 o                         
   1   4   0       1004.59       1065.62        31.86 o                         
   2   4   0         46.83         32.07         2.22 o                         
   3   4   0        302.92        319.89         6.52 o                         
   4   4   0        279.31        313.15         7.10 o                         
   5   4   0       3193.61       3219.07        41.72 o                         
   6   4   0         21.58         30.82         1.65 o                         
   7   4   0        110.09        116.12         1.73 o                         
   8   4   0       1117.17       1095.14         8.14 o                         
   9   4   0         10.42         11.26         0.55 o                         
  10   4   0         10.36         11.52         0.59 o                         
  11   4   0         11.35         16.53         0.77 o                         
  12   4   0        609.74        530.54         7.96 o                         
  13   4   0        849.65        834.72        20.12 o                         
  14   4   0          0.79          0.84         0.99 o                         
   1   5   0        234.53        222.31         5.07 o                         
   2   5   0       4469.56       4776.20        71.44 o                         
   3   5   0         69.10         74.61         4.08 o                         
   4   5   0         13.00         17.32         1.87 o                         
   5   5   0        115.33        112.31         4.41 o                         
   6   5   0         72.30         69.45         1.70 o                         
   7   5   0          1.26          1.52         0.56 o                         
   8   5   0        151.51        176.15         3.25 o                         
   9   5   0          9.91         13.61         0.65 o                         
  10   5   0        116.58        110.56         1.82 o                         
  11   5   0         79.99         65.10         1.86 o                         
  12   5   0         41.96         31.26         1.27 o                         
  13   5   0         25.46         21.52         1.39 o                         
  14   5   0        510.79        580.24        40.29 o                         
   0   6   0       1824.05       1810.78        31.59 o                         
   1   6   0        668.11        828.52        14.37 o                         
   2   6   0         11.89          6.10         1.19 o                         
   3   6   0        122.99        105.36         3.47 o                         
   4   6   0        753.16        740.96        21.35 o                         
   5   6   0          0.02          1.76         0.62 o                         
   6   6   0         60.96         46.77         1.41 o                         
   7   6   0        277.66        262.85         4.74 o                         
   8   6   0         70.30         54.51         1.42 o                         
   9   6   0        484.73        474.04         4.53 o                         
  10   6   0         66.86         68.37         1.44 o                         
  11   6   0         32.74         47.12         1.30 o                         
  12   6   0        155.19        166.47         2.78 o                         
  13   6   0          0.61         -0.04         0.90 o                         
  14   6   0        379.97        293.55        53.72 o                         
   1   7   0         17.33         12.72         1.31 o                         
   2   7   0       1267.90       1253.29        16.14 o                         
   3   7   0        615.19        617.65         9.05 o                         
   4   7   0         79.61         84.90         1.64 o                         
   5   7   0        352.89        308.09         6.49 o                         
   6   7   0        148.94        150.81         2.75 o                         
   7   7   0         16.32         17.92         1.09 o                         
   8   7   0          4.42          6.96         0.84 o                         
   9   7   0         81.93         78.44         1.65 o                         
  10   7   0         23.30         22.71         1.06 o                         
  11   7   0        175.01        175.18         4.08 o                         
  12   7   0        182.22        194.15         5.72 o                         
  13   7   0        111.41         92.22         4.66 o                         
   0   8   0       3746.88       3614.66        69.66 o                         
   1   8   0         95.96         95.75         2.33 o                         
   2   8   0        503.97        554.19         7.04 o                         
   3   8   0        398.70        366.60         5.98 o                         
   4   8   0       1429.54       1364.16        23.35 o                         
   5   8   0        172.90        168.37         5.85 o                         
   6   8   0        319.54        297.39         4.69 o                         
   7   8   0         54.04         38.13         1.51 o                         
   8   8   0        102.69        106.04         2.20 o                         
   9   8   0         15.40         18.39         1.07 o                         
  10   8   0         60.36         58.94         1.37 o                         
  11   8   0        128.33        138.48         3.95 o                         
  12   8   0          5.33          5.06         1.26 o                         
   1   9   0        135.94        136.94         3.00 o                         
   2   9   0          3.14          7.42         0.93 o                         
   3   9   0        485.25        463.90         6.72 o                         
   4   9   0        513.05        461.91         9.47 o                         
   5   9   0         34.87         29.49         1.18 o                         
   6   9   0         33.79         32.81         1.64 o                         
   7   9   0          0.74          1.22         1.29 o                         
   8   9   0        121.35        132.53         3.37 o                         
   9   9   0         53.04         54.82         1.41 o                         
  10   9   0        208.02        214.08         4.37 o                         
  11   9   0         39.09         44.39         1.77 o                         
   0  10   0        239.65        213.95         5.23 o                         
   1  10   0         26.92         19.32         1.38 o                         
   2  10   0        550.31        599.63         7.39 o                         
   3  10   0        167.54        162.13         3.84 o                         
   4  10   0        232.13        225.55         5.16 o                         
   5  10   0        211.20        196.62         4.52 o                         
   6  10   0        123.14        133.38         3.14 o                         
   7  10   0        233.49        267.68         5.43 o                         
   8  10   0        208.11        212.59         4.96 o                         
   9  10   0         72.35         76.57         2.41 o                         
  10  10   0         49.03         56.04         1.72 o                         
   1  11   0       1004.05       1031.05        14.37 o                         
   2  11   0        147.68        126.13         4.10 o                         
   3  11   0        138.34        133.03         5.33 o                         
   4  11   0          0.02          0.76         1.11 o                         
   5  11   0         13.66         17.85         1.31 o                         
   6  11   0         57.78         63.25         1.77 o                         
   7  11   0        202.06        239.60         5.40 o                         
   8  11   0        134.02        150.26         3.16 o                         
   9  11   0          2.61          3.76         1.00 o                         
   0  12   0        498.59        546.97        14.45 o                         
   1  12   0        153.50        180.60         4.18 o                         
   2  12   0         61.94         62.18         2.80 o                         
   3  12   0         32.79         33.76         2.27 o                         
   4  12   0         57.90         68.53         2.49 o                         
   5  12   0          1.87          4.80         1.25 o                         
   6  12   0        226.56        270.53         6.49 o                         
   7  12   0        212.49        214.68         4.64 o                         
   1  13   0         16.26         14.97         1.40 o                         
   2  13   0        147.96        156.71         4.42 o                         
   3  13   0         90.97         97.55         3.84 o                         
   4  13   0        275.10        293.30         5.51 o                         
   5  13   0        172.53        167.72         4.37 o                         
 -14   1   1         10.11          4.60         1.07 o                         
 -13   1   1         23.94         35.25         1.65 o                         
 -12   1   1       1518.10       1507.41        12.21 o                         
 -11   1   1        337.70        342.68         2.81 o                         
 -10   1   1        231.00        202.64         2.25 o                         
  -9   1   1         13.92         15.95         0.46 o                         
  -8   1   1        233.55        241.51         3.10 o                         
  -7   1   1        785.73        871.79        13.41 o                         
  -6   1   1         78.50         63.03         1.95 o                         
  -5   1   1        149.88        137.04         4.14 o                         
  -4   1   1        505.02        479.66         6.64 o                         
  -3   1   1       1535.26       1500.91        18.03 o                         
  -2   1   1       1415.70       1327.21        14.89 o                         
  -1   1   1      11269.63       9913.08       157.30 o                         
   0   1   1       4426.10       3962.72       128.53 o                         
   1   1   1       2503.34       2300.39        28.46 o                         
   2   1   1       3582.58       3361.80        49.24 o                         
   3   1   1       7612.07       7188.36       116.45 o                         
   4   1   1        213.69        193.47         4.41 o                         
   5   1   1       3771.25       3886.92        57.65 o                         
   6   1   1         98.12        129.37         5.48 o                         
   7   1   1          0.23          1.50         1.80 o                         
   8   1   1        604.30        570.56         6.29 o                         
   9   1   1         36.56         44.42         0.62 o                         
  10   1   1        175.40        153.12         1.57 o                         
  11   1   1          3.72          2.83         0.48 o                         
  12   1   1        141.70        149.18         1.95 o                         
  13   1   1         16.46         19.63         0.97 o                         
  14   1   1          0.30          7.42         5.15 o                         
 -14   2   1        146.36        145.52         5.77 o                         
 -13   2   1          0.73          1.74         0.96 o                         
 -12   2   1        275.03        252.42         2.61 o                         
 -11   2   1       3090.96       2993.21        20.43 o                         
 -10   2   1       1218.40       1157.65         7.06 o                         
  -9   2   1         11.64          7.49         0.43 o                         
  -8   2   1         14.45         12.16         0.44 o                         
  -7   2   1       1968.94       2085.32        82.55 o                         
  -6   2   1       1966.29       1947.57        26.51 o                         
  -5   2   1        341.32        342.26         5.49 o                         
  -4   2   1        221.00        199.94         3.50 o                         
  -3   2   1        444.44        468.38         5.84 o                         
  -2   2   1        609.85        540.75         6.90 o                         
  -1   2   1       6625.33       6059.84        85.48 o                         
   0   2   1        558.70        470.38         8.61 o                         
   1   2   1      65621.20      52851.83       757.66 o                         
   2   2   1       3065.12       3059.96        41.18 o                         
   3   2   1       1991.33       2035.84        24.40 o                         
   4   2   1        201.90        198.19         3.49 o                         
   5   2   1       1005.81       1118.72        10.99 o                         
   6   2   1        334.45        314.09         6.53 o                         
   7   2   1        716.31        790.44        16.91 o                         
   8   2   1         68.14         73.27         0.97 o                         
   9   2   1       2297.52       2220.12        18.56 o                         
  10   2   1        262.35        283.47         3.24 o                         
  11   2   1        926.64        864.63         7.22 o                         
  12   2   1          0.46          1.23         0.64 o                         
  13   2   1         21.76         20.70         1.03 o                         
  14   2   1        179.34        174.77         7.34 o                         
 -14   3   1         76.55         68.69         3.38 o                         
 -13   3   1        726.11        735.52        12.96 o                         
 -12   3   1       1465.44       1358.46        11.78 o                         
 -11   3   1         42.17         52.05         1.10 o                         
 -10   3   1        549.89        519.53         4.05 o                         
  -9   3   1        675.28        679.48         5.20 o                         
  -8   3   1          0.19          1.18         0.38 o                         
  -7   3   1         27.24         31.03         3.20 o                         
  -6   3   1       1128.89       1135.16        17.58 o                         
  -5   3   1        460.72        465.39         6.24 o                         
  -4   3   1          1.79          2.64         0.76 o                         
  -3   3   1       2057.44       1995.83        25.43 o                         
  -2   3   1        572.11        497.96        16.18 o                         
  -1   3   1       8300.56       7875.45       129.45 o                         
   0   3   1       1074.21       1036.20        18.17 o                         
   1   3   1      20669.02      19025.38       232.05 o                         
   2   3   1        246.76        304.61         5.00 o                         
   3   3   1        417.67        487.56         7.24 o                         
   4   3   1        699.05        710.67        10.19 o                         
   5   3   1       1935.99       1988.15        29.46 o                         
   6   3   1          1.56         12.54         1.15 o                         
   7   3   1        382.87        342.14         4.26 o                         
   8   3   1          0.05          1.45         0.34 o                         
   9   3   1        138.02        138.50         1.59 o                         
  10   3   1         23.77         26.06         0.71 o                         
  11   3   1         54.75         55.10         1.17 o                         
  12   3   1        191.88        189.39         2.37 o                         
  13   3   1        145.63        154.99         3.23 o                         
  14   3   1         12.63         12.25         1.66 o                         
 -14   4   1         32.84         38.42         1.95 o                         
 -13   4   1         31.62         29.00         1.28 o                         
 -12   4   1          8.56          9.92         0.95 o                         
 -11   4   1         24.10         35.19         1.07 o                         
 -10   4   1        587.06        527.60         3.88 o                         
  -9   4   1        281.72        236.25         1.97 o                         
  -8   4   1          0.11          2.22         0.43 o                         
  -7   4   1         84.41         68.62         1.36 o                         
  -6   4   1        644.54        636.16        30.32 o                         
  -5   4   1         19.58         30.37         1.75 o                         
  -4   4   1        240.92        253.90         6.67 o                         
  -3   4   1        295.27        360.36         9.46 o                         
  -2   4   1      10110.21       9940.31       161.78 o                         
  -1   4   1          4.94          5.54         1.51 o                         
   0   4   1       1229.34       1065.66        19.17 o                         
   1   4   1        125.15        145.23         4.72 o                         
   2   4   1       2748.40       2761.98        37.24 o                         
   3   4   1        164.29        194.46         3.49 o                         
   4   4   1       5339.48       5757.46        77.42 o                         
   5   4   1        918.06       1084.04        16.39 o                         
   6   4   1        239.56        231.10         5.10 o                         
   7   4   1        386.35        357.16         3.63 o                         
   8   4   1         90.91         84.65         1.25 o                         
   9   4   1          0.86          1.09         0.46 o                         
  10   4   1       1311.33       1230.04         8.49 o                         
  11   4   1        917.88        886.58         8.32 o                         
  12   4   1        254.05        243.04         3.37 o                         
  13   4   1         46.96         48.60         1.99 o                         
  14   4   1        488.09        494.77        12.97 o                         
 -14   5   1        158.35        160.01         5.13 o                         
 -13   5   1        268.24        294.65         5.13 o                         
 -12   5   1         11.86          9.26         1.09 o                         
 -11   5   1        170.34        182.01         2.65 o                         
 -10   5   1          0.47          1.92         0.59 o                         
  -9   5   1        466.55        461.98         6.79 o                         
  -8   5   1        785.49        807.73         7.17 o                         
  -7   5   1         58.66         60.76         1.49 o                         
  -6   5   1       1584.22       1583.48        18.03 o                         
  -5   5   1        165.05        178.95         7.25 o                         
  -4   5   1       2815.83       2734.09        49.02 o                         
  -3   5   1       1229.71       1321.30        21.37 o                         
  -2   5   1        494.85        533.87        10.28 o                         
  -1   5   1        905.65        967.65        16.08 o                         
   0   5   1          7.32          5.16         1.66 o                         
   1   5   1       1218.68       1297.54        23.18 o                         
   2   5   1        444.79        493.21        10.04 o                         
   3   5   1        468.59        537.42        15.85 o                         
   4   5   1         38.14         31.77         1.91 o                         
   5   5   1         15.10         14.30         1.96 o                         
   6   5   1        139.60        127.06         2.42 o                         
   7   5   1        242.53        231.26         3.10 o                         
   8   5   1        168.72        169.69         1.95 o                         
   9   5   1        494.96        429.74         5.74 o                         
  10   5   1        288.09        276.28         3.77 o                         
  11   5   1         96.56         97.17         1.56 o                         
  12   5   1        135.98        120.34         3.37 o                         
  13   5   1        758.56        782.60        13.74 o                         
  14   5   1         52.88         48.06         3.51 o                         
 -14   6   1        110.11         80.33         7.82 o                         
 -13   6   1         13.96         12.01         1.49 o                         
 -12   6   1         99.93         98.12         2.17 o                         
 -11   6   1        252.51        224.58         3.16 o                         
 -10   6   1        172.84        175.54         2.40 o                         
  -9   6   1         12.34          7.30         0.78 o                         
  -8   6   1        272.73        291.74         3.86 o                         
  -7   6   1       1591.75       1566.36        15.65 o                         
  -6   6   1        131.13        122.28         2.30 o                         
  -5   6   1        257.06        243.30         3.62 o                         
  -4   6   1         24.11         35.16         3.69 o                         
  -3   6   1       1723.92       1871.38        54.29 o                         
  -2   6   1        280.24        313.81        12.61 o                         
  -1   6   1         42.55         41.11         3.14 o                         
   0   6   1        434.77        432.72         7.41 o                         
   1   6   1        102.81         90.13         3.53 o                         
   2   6   1        429.83        451.83        12.45 o                         
   3   6   1         29.62         30.79         2.12 o                         
   4   6   1          4.82          5.91         1.63 o                         
   5   6   1          0.30          0.57         0.66 o                         
   6   6   1        507.52        512.32         6.12 o                         
   7   6   1        123.49        124.14         2.50 o                         
   8   6   1        288.80        233.62         2.95 o                         
   9   6   1         25.06         27.09         0.94 o                         
  10   6   1         54.50         58.66         1.26 o                         
  11   6   1        216.98        221.48         3.17 o                         
  12   6   1         15.65         15.75         1.16 o                         
  13   6   1          0.73          1.56         0.78 o                         
 -13   7   1         39.57         38.20         1.57 o                         
 -12   7   1          3.80          7.47         0.86 o                         
 -11   7   1         11.70          8.58         0.87 o                         
 -10   7   1         44.56         34.85         1.24 o                         
  -9   7   1         15.24         17.01         1.06 o                         
  -8   7   1         31.85         34.41         1.45 o                         
  -7   7   1        430.22        434.25         5.74 o                         
  -6   7   1         80.93         87.53         3.79 o                         
  -5   7   1        372.43        384.33         7.14 o                         
  -4   7   1        344.05        334.00         5.30 o                         
  -3   7   1        294.55        293.93         4.68 o                         
  -2   7   1        390.72        393.08         7.59 o                         
  -1   7   1        643.58        592.00        19.88 o                         
   0   7   1        397.63        356.78        15.71 o                         
   1   7   1          3.36          3.89         0.79 o                         
   2   7   1        174.62        166.16         3.42 o                         
   3   7   1       2624.02       2727.15        38.80 o                         
   4   7   1        583.61        558.65        10.52 o                         
   5   7   1        134.55        114.59         3.02 o                         
   6   7   1         77.98         82.47         1.98 o                         
   7   7   1          4.74          4.62         0.82 o                         
   8   7   1          9.05          5.77         0.90 o                         
   9   7   1          0.81          2.16         0.71 o                         
  10   7   1          5.97          4.51         0.77 o                         
  11   7   1         91.24        104.33         3.27 o                         
  12   7   1         46.02         36.27         1.62 o                         
  13   7   1        110.94        111.66         2.63 o                         
 -12   8   1        113.71        110.73         4.79 o                         
 -11   8   1         30.43         23.57         1.14 o                         
 -10   8   1         59.20         44.78         1.21 o                         
  -9   8   1         19.78         22.51         1.18 o                         
  -8   8   1         34.93         35.04         1.71 o                         
  -7   8   1        152.62        147.05         3.47 o                         
  -6   8   1          6.52          5.19         0.85 o                         
  -5   8   1        106.40         95.95         2.82 o                         
  -4   8   1        169.09        145.69         3.03 o                         
  -3   8   1         68.14         71.01         1.83 o                         
  -2   8   1         22.24         31.78         1.28 o                         
  -1   8   1        218.63        262.78         4.43 o                         
   0   8   1         51.54         45.79         2.30 o                         
   1   8   1        227.79        186.51         3.65 o                         
   2   8   1        122.69        112.91         2.59 o                         
   3   8   1        342.90        306.53         5.65 o                         
   4   8   1        518.49        538.99         9.86 o                         
   5   8   1         28.04         24.96         1.16 o                         
   6   8   1         88.47         84.72         2.38 o                         
   7   8   1         15.67         23.49         1.27 o                         
   8   8   1          2.45          3.14         0.98 o                         
   9   8   1          1.96          2.38         0.79 o                         
  10   8   1        167.47        167.66         3.52 o                         
  11   8   1         37.89         39.72         3.35 o                         
  12   8   1        117.53        120.60         2.93 o                         
 -11   9   1        160.88        168.28         4.28 o                         
 -10   9   1          7.30          7.37         0.96 o                         
  -9   9   1        138.50        141.48         2.59 o                         
  -8   9   1          1.93          3.13         1.25 o                         
  -7   9   1         13.71         17.81         1.54 o                         
  -6   9   1        296.03        309.58         5.11 o                         
  -5   9   1        439.65        415.49        11.33 o                         
  -4   9   1         95.83         98.57         2.95 o                         
  -3   9   1         18.01         18.72         1.16 o                         
  -2   9   1         43.74         41.09         1.52 o                         
  -1   9   1         10.52          7.15         1.08 o                         
   0   9   1        107.46        101.94         2.72 o                         
   1   9   1       1086.34       1125.84        14.18 o                         
   2   9   1        784.36        856.21        11.52 o                         
   3   9   1         63.88         51.82         1.62 o                         
   4   9   1        629.49        584.84        12.87 o                         
   5   9   1          6.18          6.24         1.04 o                         
   6   9   1        118.34        112.37         2.99 o                         
   7   9   1         18.92         19.55         1.42 o                         
   8   9   1          1.94          2.31         1.04 o                         
   9   9   1         27.96         24.16         1.15 o                         
  10   9   1        131.74        148.55         4.19 o                         
  11   9   1         48.00         39.42         2.83 o                         
 -10  10   1         15.97         15.91         1.53 o                         
  -9  10   1          1.67          1.76         0.81 o                         
  -8  10   1        427.75        436.79        13.28 o                         
  -7  10   1        185.40        199.19         5.56 o                         
  -6  10   1        290.33        315.56         5.40 o                         
  -5  10   1          0.11          1.87         1.03 o                         
  -4  10   1         24.44         15.23         1.01 o                         
  -3  10   1         50.80         47.89         1.68 o                         
  -2  10   1        165.05        165.22         3.42 o                         
  -1  10   1         56.71         54.39         1.86 o                         
   0  10   1         71.77         62.16         2.01 o                         
   1  10   1          2.39          3.46         1.07 o                         
   2  10   1        102.13         90.32         2.14 o                         
   3  10   1        343.06        369.82         5.48 o                         
   4  10   1        132.07        127.46         3.53 o                         
   5  10   1         62.21         55.12         2.86 o                         
   6  10   1        185.81        181.30         3.38 o                         
   7  10   1          0.27         -0.29         1.19 o                         
   8  10   1        154.33        183.46         4.16 o                         
   9  10   1         20.11         19.36         1.21 o                         
  10  10   1          0.61          1.44         0.79 o                         
  -9  11   1          6.50          6.48         0.95 o                         
  -8  11   1        249.84        264.05         5.50 o                         
  -7  11   1        102.37        109.24         2.73 o                         
  -6  11   1         34.00         38.56         2.36 o                         
  -5  11   1        156.15        150.77         4.51 o                         
  -4  11   1        150.02        158.19         6.27 o                         
  -3  11   1        144.06        135.35         5.51 o                         
  -2  11   1          3.78          5.89         1.15 o                         
  -1  11   1        594.62        612.78         9.25 o                         
   0  11   1         88.40         84.00         2.61 o                         
   1  11   1        245.58        263.55         4.88 o                         
   2  11   1         22.42         16.66         1.68 o                         
   3  11   1         73.88         72.46         2.73 o                         
   4  11   1         30.48         29.53         1.46 o                         
   5  11   1         22.11         21.50         1.36 o                         
   6  11   1        185.49        199.95         5.24 o                         
   7  11   1         33.57         41.63         1.92 o                         
   8  11   1          8.87          5.75         0.99 o                         
   9  11   1         57.45         51.79         2.43 o                         
  -7  12   1          0.04          0.26         0.82 o                         
  -6  12   1        107.87        112.91         4.41 o                         
  -5  12   1         86.05         74.57         2.80 o                         
  -4  12   1         38.65         39.02         2.05 o                         
  -3  12   1        522.47        630.74        14.48 o                         
  -2  12   1        260.33        294.34         6.75 o                         
  -1  12   1        125.95        139.26         3.64 o                         
   0  12   1         67.06         63.46         2.50 o                         
   1  12   1         11.63         10.98         1.49 o                         
   2  12   1         53.74         46.12         1.87 o                         
   3  12   1         28.25         27.25         1.70 o                         
   4  12   1         19.96         24.23         1.77 o                         
   5  12   1         15.64         19.05         1.49 o                         
   6  12   1         25.75         30.98         2.01 o                         
   7  12   1        114.58        111.34         3.81 o                         
  -5  13   1         46.62         40.29         3.13 o                         
  -4  13   1         57.53         62.12         3.55 o                         
  -3  13   1         90.63         95.89         2.84 o                         
  -2  13   1         71.87         73.94         4.01 o                         
  -1  13   1         31.68         34.18         2.23 o                         
   0  13   1          2.02          2.65         1.14 o                         
   1  13   1         37.40         36.65         2.12 o                         
   2  13   1         27.11         26.70         1.94 o                         
   3  13   1         19.70         20.53         1.51 o                         
   4  13   1          5.54          7.86         1.10 o                         
   5  13   1         21.78         16.62         3.02 o                         
 -14   0   2         75.25         57.54         2.97 o                         
 -13   0   2       1560.93       1514.98        27.41 o                         
 -12   0   2        340.42        318.78         4.27 o                         
 -11   0   2       1758.16       1724.97        19.50 o                         
 -10   0   2       4375.53       4429.79        40.16 o                         
  -9   0   2       1672.87       1672.12        14.47 o                         
  -8   0   2       1488.38       1490.78        27.84 o                         
  -7   0   2         26.95          9.38         4.56 o                         
  -6   0   2       7208.29       7595.74       144.42 o                         
  -5   0   2       2091.99       2307.55        45.76 o                         
  -4   0   2       3508.22       3454.80        66.46 o                         
  -3   0   2       1610.27       1460.46        35.30 o                         
  -2   0   2        512.80        514.83        18.82 o                         
  -1   0   2        401.93        359.11        12.35 o                         
   0   0   2      33762.39      27577.01       887.43 o                         
   1   0   2        653.74        619.52        21.31 o                         
   2   0   2      22412.69      20453.53       466.60 o                         
   3   0   2       6643.75       6039.74       197.90 o                         
   4   0   2        343.57        370.98        16.34 o                         
   5   0   2        204.65        222.64         6.20 o                         
   6   0   2        198.55        236.59         6.90 o                         
   7   0   2        245.09        305.43        12.36 o                         
   8   0   2          0.01          2.31         0.47 o                         
   9   0   2       1087.28       1028.10        12.98 o                         
  10   0   2         15.40         19.57         0.77 o                         
  11   0   2        922.39        917.30        12.07 o                         
  12   0   2          0.28          3.08         0.78 o                         
  13   0   2         86.91         85.71         3.00 o                         
 -14   1   2        217.28        183.83         4.18 o                         
 -13   1   2        188.20        225.21         3.70 o                         
 -12   1   2        102.87        119.89         1.91 o                         
 -11   1   2        702.16        624.98         4.92 o                         
 -10   1   2        315.83        322.42         3.10 o                         
  -9   1   2         53.59         50.99         0.72 o                         
  -8   1   2        543.47        618.63         7.50 o                         
  -7   1   2       1470.53       1587.38        40.39 o                         
  -6   1   2         62.11         71.77         3.92 o                         
  -5   1   2       2327.21       2527.78        43.29 o                         
  -4   1   2        207.45        188.84         6.40 o                         
  -3   1   2      10034.92       9496.50       116.36 o                         
  -2   1   2       8761.60       7757.31       112.49 o                         
  -1   1   2       4018.33       3446.47        79.35 o                         
   0   1   2       4285.22       3984.92        64.88 o                         
   1   1   2       2712.23       2484.76        40.78 o                         
   2   1   2       6021.31       5875.47        79.51 o                         
   3   1   2       1900.31       1799.57        35.53 o                         
   4   1   2        310.69        240.61         6.37 o                         
   5   1   2        195.99        203.55         5.35 o                         
   6   1   2        316.74        331.78         6.69 o                         
   7   1   2       2818.38       3090.33        62.82 o                         
   8   1   2        183.88        176.63         2.44 o                         
   9   1   2         86.77         95.57         0.91 o                         
  10   1   2          2.60          2.77         0.42 o                         
  11   1   2        296.94        311.19         3.33 o                         
  12   1   2        305.65        291.33         4.08 o                         
  13   1   2         27.06         30.21         1.15 o                         
  14   1   2        141.65        132.37         4.05 o                         
 -14   2   2         31.81         30.25         1.16 o                         
 -13   2   2         39.30         58.02         1.38 o                         
 -12   2   2          5.38          2.82         0.66 o                         
 -11   2   2         39.10         37.63         1.03 o                         
 -10   2   2        605.09        629.35         5.23 o                         
  -9   2   2       1225.91       1158.29         9.25 o                         
  -8   2   2        189.76        191.39         2.38 o                         
  -7   2   2       2541.72       2719.48        76.51 o                         
  -6   2   2       5562.40       5920.77        69.34 o                         
  -5   2   2        298.54        323.65         5.67 o                         
  -4   2   2       2032.73       2033.22        26.30 o                         
  -3   2   2        563.61        577.95         7.13 o                         
  -2   2   2       4128.90       3838.53        66.37 o                         
  -1   2   2       7594.27       7048.68       163.72 o                         
   0   2   2       3280.48       2931.16       112.43 o                         
   1   2   2      12159.62      10939.05       144.14 o                         
   2   2   2       2292.23       2144.42        25.37 o                         
   3   2   2          0.83          1.46         0.76 o                         
   4   2   2       1704.14       1534.82        23.69 o                         
   5   2   2       1716.95       1876.82        22.05 o                         
   6   2   2       1345.81       1569.29        22.87 o                         
   7   2   2         16.56         21.11         2.31 o                         
   8   2   2        158.20        158.46         1.63 o                         
   9   2   2       1452.29       1446.52        11.34 o                         
  10   2   2        253.99        225.16         2.16 o                         
  11   2   2        377.42        345.06         3.40 o                         
  12   2   2        760.19        716.29         7.18 o                         
  13   2   2         65.54         68.95         1.59 o                         
  14   2   2         92.39         77.88         5.80 o                         
 -14   3   2        118.71        117.08         3.01 o                         
 -13   3   2        241.74        233.08         4.23 o                         
 -12   3   2        140.82        117.82         1.72 o                         
 -11   3   2         15.86         25.43         0.90 o                         
 -10   3   2        104.20         89.71         2.45 o                         
  -9   3   2        198.40        188.05         1.94 o                         
  -8   3   2        155.03        164.13         1.78 o                         
  -7   3   2          9.19         20.71         2.97 o                         
  -6   3   2        666.67        758.46        12.77 o                         
  -5   3   2       5100.13       5263.63        67.75 o                         
  -4   3   2         11.07          9.01         0.96 o                         
  -3   3   2       5231.35       4921.59        60.49 o                         
  -2   3   2       1258.00       1225.02        15.93 o                         
  -1   3   2        704.18        642.42         9.72 o                         
   0   3   2        571.26        555.09        11.73 o                         
   1   3   2      11979.58      11196.17       161.85 o                         
   2   3   2       3942.47       3882.73        52.36 o                         
   3   3   2       3060.92       3280.75        38.76 o                         
   4   3   2         10.14          7.81         0.94 o                         
   5   3   2        257.29        244.60         4.45 o                         
   6   3   2        281.89        283.25         5.60 o                         
   7   3   2          1.32          1.73         0.56 o                         
   8   3   2        167.60        167.92         2.20 o                         
   9   3   2        125.47        111.73         1.21 o                         
  10   3   2       1638.67       1421.85        12.61 o                         
  11   3   2        426.07        384.34         5.38 o                         
  12   3   2        133.31        126.56         1.68 o                         
  13   3   2         93.79        100.38         1.93 o                         
  14   3   2        272.04        277.99        15.82 o                         
 -14   4   2        311.39        306.59         7.10 o                         
 -13   4   2         61.59         60.30         1.72 o                         
 -12   4   2         87.47         70.15         1.74 o                         
 -11   4   2          9.00         18.28         0.98 o                         
 -10   4   2        581.69        481.17         4.09 o                         
  -9   4   2         29.16         35.50         0.78 o                         
  -8   4   2         26.27         34.34         1.08 o                         
  -7   4   2         12.15         12.50         0.89 o                         
  -6   4   2        196.59        211.55        14.26 o                         
  -5   4   2       1931.23       2075.71        27.95 o                         
  -4   4   2         21.96         47.09         2.68 o                         
  -3   4   2          1.33          2.29         0.96 o                         
  -2   4   2       7389.42       7351.71        96.55 o                         
  -1   4   2          6.95         13.50         1.01 o                         
   0   4   2         37.45         56.20         2.57 o                         
   1   4   2        251.95        262.83         9.81 o                         
   2   4   2        342.79        423.99        11.83 o                         
   3   4   2       2601.51       2797.86        31.63 o                         
   4   4   2        276.88        290.02        13.84 o                         
   5   4   2        113.66        137.05         3.58 o                         
   6   4   2        685.40        714.64        11.27 o                         
   7   4   2         36.82         42.60         0.81 o                         
   8   4   2        301.78        305.95         3.12 o                         
   9   4   2          3.42          2.37         0.48 o                         
  10   4   2        143.67        149.58         2.43 o                         
  11   4   2         87.19         92.19         1.35 o                         
  12   4   2         11.33          9.38         0.90 o                         
  13   4   2        460.66        425.13        11.55 o                         
  14   4   2         11.71         10.83         1.20 o                         
 -14   5   2         39.12         40.55         1.85 o                         
 -13   5   2         38.97         39.35         2.50 o                         
 -12   5   2         36.54         29.19         1.28 o                         
 -11   5   2        479.60        455.94         5.35 o                         
 -10   5   2        326.45        283.33         2.97 o                         
  -9   5   2       1130.56       1130.12         9.92 o                         
  -8   5   2        605.51        589.83        11.00 o                         
  -7   5   2        155.94        157.55         2.70 o                         
  -6   5   2       1577.77       1601.04        27.44 o                         
  -5   5   2         30.10         29.56         6.13 o                         
  -4   5   2       2654.59       2714.17        60.86 o                         
  -3   5   2        176.20        175.30         6.47 o                         
  -2   5   2       2614.31       2702.96        62.01 o                         
  -1   5   2       1362.75       1482.43        30.21 o                         
   0   5   2       1404.23       1321.43        44.60 o                         
   1   5   2       2757.64       2749.99        53.53 o                         
   2   5   2       9749.07      10076.96       165.97 o                         
   3   5   2       2602.63       2836.08        36.42 o                         
   4   5   2        333.73        359.90         6.92 o                         
   5   5   2        190.74        219.40         7.08 o                         
   6   5   2        261.81        268.97         5.23 o                         
   7   5   2         56.08         56.21         1.31 o                         
   8   5   2        257.57        259.45         3.22 o                         
   9   5   2       1559.83       1447.29         9.82 o                         
  10   5   2        225.52        241.31         3.11 o                         
  11   5   2         22.66         25.18         0.98 o                         
  12   5   2         63.10         67.00         1.86 o                         
  13   5   2        454.97        455.65        13.73 o                         
  14   5   2        184.66        124.63        24.92 o                         
 -14   6   2         13.71         12.52         1.58 o                         
 -13   6   2        172.79        194.58         5.05 o                         
 -12   6   2         31.48         35.80         1.36 o                         
 -11   6   2         64.87         80.24         1.86 o                         
 -10   6   2        184.63        205.58         2.55 o                         
  -9   6   2       1003.64        970.94         8.74 o                         
  -8   6   2        172.02        183.41         3.61 o                         
  -7   6   2       1314.87       1274.03        13.31 o                         
  -6   6   2         11.44         16.85         1.03 o                         
  -5   6   2        616.97        586.21         7.58 o                         
  -4   6   2        761.41        827.73        26.63 o                         
  -3   6   2        561.66        625.63        18.61 o                         
  -2   6   2        466.86        518.89        19.83 o                         
  -1   6   2       1870.14       1942.92        44.82 o                         
   0   6   2        776.08        752.09        14.74 o                         
   1   6   2       1731.10       1888.98        32.80 o                         
   2   6   2          0.19         -0.96         1.26 o                         
   3   6   2         81.85         89.20         3.31 o                         
   4   6   2       1275.94       1339.34        22.95 o                         
   5   6   2        875.18        926.32        14.03 o                         
   6   6   2        126.64        126.42         2.43 o                         
   7   6   2        300.28        332.97         5.41 o                         
   8   6   2        126.53        109.08         1.92 o                         
   9   6   2          1.91          5.48         0.60 o                         
  10   6   2        555.15        494.22         8.55 o                         
  11   6   2        359.67        358.87         5.62 o                         
  12   6   2         46.98         58.35         2.03 o                         
  13   6   2         14.81         12.42         1.04 o                         
 -13   7   2         60.13         75.03         2.54 o                         
 -12   7   2         18.32         19.34         1.15 o                         
 -11   7   2          4.94          4.70         0.77 o                         
 -10   7   2        478.10        496.34         6.74 o                         
  -9   7   2        447.35        437.19         5.33 o                         
  -8   7   2        458.01        439.34         6.32 o                         
  -7   7   2        143.78        140.31         2.70 o                         
  -6   7   2        542.37        534.85         7.14 o                         
  -5   7   2         10.69         20.03         1.79 o                         
  -4   7   2          0.61          1.85         0.67 o                         
  -3   7   2        255.74        234.14         4.56 o                         
  -2   7   2        453.87        453.17         6.65 o                         
  -1   7   2        429.43        414.82         8.95 o                         
   0   7   2         29.57         20.12         1.78 o                         
   1   7   2         79.67         73.06         2.66 o                         
   2   7   2       2060.50       2074.15        32.53 o                         
   3   7   2       5867.43       5889.51        66.28 o                         
   4   7   2        801.07        769.19        16.87 o                         
   5   7   2        170.90        136.40         3.88 o                         
   6   7   2          5.37          4.90         0.82 o                         
   7   7   2       1052.84       1002.19        11.11 o                         
   8   7   2        311.58        296.51         4.70 o                         
   9   7   2         10.08          6.22         0.78 o                         
  10   7   2          0.65          1.94         0.75 o                         
  11   7   2        219.12        230.69         3.14 o                         
  12   7   2        290.19        308.22         4.74 o                         
  13   7   2        138.08        165.68         4.50 o                         
 -12   8   2         47.42         49.44         1.60 o                         
 -11   8   2        127.86        131.16         3.12 o                         
 -10   8   2         42.05         42.18         1.26 o                         
  -9   8   2        144.49        148.99         3.25 o                         
  -8   8   2        133.84        128.64         2.82 o                         
  -7   8   2        695.87        721.46         9.20 o                         
  -6   8   2        230.94        207.25         5.27 o                         
  -5   8   2        245.13        230.37         7.51 o                         
  -4   8   2          0.17          2.99         0.85 o                         
  -3   8   2         76.38         78.05         2.29 o                         
  -2   8   2         56.29         62.18         1.80 o                         
  -1   8   2         17.90         17.43         1.20 o                         
   0   8   2        163.06        169.98         5.20 o                         
   1   8   2        133.93        112.44         3.17 o                         
   2   8   2         25.60         41.66         1.64 o                         
   3   8   2         48.02         43.66         1.62 o                         
   4   8   2        122.50        105.52         2.16 o                         
   5   8   2        828.37        805.02        13.46 o                         
   6   8   2         24.24         14.06         1.19 o                         
   7   8   2        119.97        132.94         4.23 o                         
   8   8   2        562.95        548.79         7.48 o                         
   9   8   2        732.35        694.96         8.41 o                         
  10   8   2         57.72         63.93         2.78 o                         
  11   8   2          3.24          4.78         0.95 o                         
  12   8   2        136.25        139.51         3.41 o                         
 -11   9   2          4.02          2.93         1.02 o                         
 -10   9   2        364.22        376.76         6.90 o                         
  -9   9   2         77.85         69.15         1.80 o                         
  -8   9   2        418.75        446.95         6.84 o                         
  -7   9   2       1120.46       1162.68        16.15 o                         
  -6   9   2         86.03         88.28         2.33 o                         
  -5   9   2        132.16        126.23         4.18 o                         
  -4   9   2         77.74         60.32         1.79 o                         
  -3   9   2         82.80         70.51         2.06 o                         
  -2   9   2        398.70        352.57         5.61 o                         
  -1   9   2         54.24         53.99         1.81 o                         
   0   9   2         11.94         19.30         1.33 o                         
   1   9   2        280.97        303.28         6.62 o                         
   2   9   2         43.14         46.52         1.65 o                         
   3   9   2          1.54          1.09         0.77 o                         
   4   9   2        236.06        199.29         3.53 o                         
   5   9   2        777.67        699.00        14.50 o                         
   6   9   2         64.67         70.48         2.77 o                         
   7   9   2        297.98        299.02         4.80 o                         
   8   9   2        223.35        235.21         4.14 o                         
   9   9   2        263.39        273.04         5.52 o                         
  10   9   2          3.74          4.17         0.87 o                         
  11   9   2          0.01          0.83         0.97 o                         
 -10  10   2         18.36         12.45         1.01 o                         
  -9  10   2          1.16          2.81         0.75 o                         
  -8  10   2         40.32         39.92         1.92 o                         
  -7  10   2        131.72        138.66         3.43 o                         
  -6  10   2        354.18        351.01         5.49 o                         
  -5  10   2         53.09         51.81         2.47 o                         
  -4  10   2         93.31         98.29         2.67 o                         
  -3  10   2         18.69         22.50         1.23 o                         
  -2  10   2        329.26        330.97         6.68 o                         
  -1  10   2         64.69         73.76         2.12 o                         
   0  10   2        322.41        336.89         6.78 o                         
   1  10   2         92.46         78.29         2.66 o                         
   2  10   2         37.09         32.40         1.54 o                         
   3  10   2        115.04         95.38         2.23 o                         
   4  10   2         84.30         75.63         3.44 o                         
   5  10   2        180.84        169.74         3.48 o                         
   6  10   2          0.76          1.01         1.13 o                         
   7  10   2        249.19        243.04         4.78 o                         
   8  10   2         35.58         38.50         1.53 o                         
   9  10   2          0.01         -0.33         0.85 o                         
  10  10   2         39.73         44.43         3.95 o                         
  -9  11   2         73.67         66.00         2.35 o                         
  -8  11   2        111.33        112.41         2.54 o                         
  -7  11   2          2.55          2.49         1.02 o                         
  -6  11   2        458.29        471.45         7.60 o                         
  -5  11   2        351.86        355.90        11.01 o                         
  -4  11   2        273.78        259.25         4.98 o                         
  -3  11   2          6.37         10.66         1.19 o                         
  -2  11   2         44.31         43.30         1.71 o                         
  -1  11   2        173.71        154.52         3.49 o                         
   0  11   2         24.96         19.58         1.73 o                         
   1  11   2          8.57         12.76         1.65 o                         
   2  11   2        665.88        697.57        16.24 o                         
   3  11   2         46.30         69.77         2.79 o                         
   4  11   2          6.32          4.97         1.09 o                         
   5  11   2        112.76        119.86         2.81 o                         
   6  11   2        133.08        157.18         4.14 o                         
   7  11   2         70.34         87.63         2.79 o                         
   8  11   2        195.80        179.71         5.20 o                         
   9  11   2        121.23        129.01         4.18 o                         
  -7  12   2         98.13        101.83         2.59 o                         
  -6  12   2        222.71        238.20         9.80 o                         
  -5  12   2          0.45          1.55         0.94 o                         
  -4  12   2         52.39         46.50         2.05 o                         
  -3  12   2         57.29         80.48         4.08 o                         
  -2  12   2          3.88          3.97         1.02 o                         
  -1  12   2          0.08         -0.27         1.05 o                         
   0  12   2        170.44        169.92         4.83 o                         
   1  12   2         30.83         34.66         3.01 o                         
   2  12   2         12.37         11.19         1.32 o                         
   3  12   2        125.99        135.02         3.72 o                         
   4  12   2          0.75          1.21         1.19 o                         
   5  12   2          4.25          4.15         1.12 o                         
   6  12   2        171.74        180.99         4.71 o                         
   7  12   2        122.96        120.75         7.52 o                         
  -5  13   2         67.43         64.65         2.77 o                         
  -4  13   2        548.33        524.88        11.17 o                         
  -3  13   2         51.47         44.70         2.88 o                         
  -2  13   2        145.79        171.85         4.57 o                         
  -1  13   2          4.68          3.74         1.08 o                         
   0  13   2        119.31        112.42         5.32 o                         
   1  13   2         73.73         90.26         3.78 o                         
   2  13   2        493.06        556.48        11.77 o                         
   3  13   2          0.10         -1.11         1.22 o                         
   4  13   2         85.13         85.03         3.02 o                         
   5  13   2        260.37        190.71        59.90 o                         
 -14   1   3          0.06          0.44         1.00 o                         
 -13   1   3          0.50          0.18         0.78 o                         
 -12   1   3         70.23         82.90         1.58 o                         
 -11   1   3         26.99         24.84         0.72 o                         
 -10   1   3        330.83        343.71         2.36 o                         
  -9   1   3        482.15        482.52         3.24 o                         
  -8   1   3        552.12        580.87         6.60 o                         
  -7   1   3       1393.40       1517.37        23.60 o                         
  -6   1   3         70.42        115.17         5.63 o                         
  -5   1   3        108.01         64.64         2.59 o                         
  -4   1   3        113.78        108.32         4.12 o                         
  -3   1   3       1672.47       1665.97        23.30 o                         
  -2   1   3          0.00          2.68         1.16 o                         
  -1   1   3        686.46        556.12        25.49 o                         
   0   1   3         14.02         30.73         2.16 o                         
   1   1   3       2667.08       2483.52        36.54 o                         
   2   1   3        696.01        633.41         9.47 o                         
   3   1   3          2.07          2.90         0.78 o                         
   4   1   3       7523.16       7692.23       144.57 o                         
   5   1   3       1435.33       1566.05        27.15 o                         
   6   1   3       3989.67       4208.66        63.36 o                         
   7   1   3          3.86          9.74         1.25 o                         
   8   1   3          0.15          1.29         0.30 o                         
   9   1   3          0.13          1.56         0.36 o                         
  10   1   3         13.09          6.95         0.43 o                         
  11   1   3       1802.81       1687.05        15.71 o                         
  12   1   3        761.65        738.12        10.21 o                         
  13   1   3         57.94         47.13         1.54 o                         
  14   1   3          2.67          5.22         2.70 o                         
 -14   2   3         10.51          6.11         0.91 o                         
 -13   2   3        205.30        192.78         3.38 o                         
 -12   2   3        145.34        146.87         1.82 o                         
 -11   2   3        270.25        261.38         2.38 o                         
 -10   2   3       1608.84       1593.40        11.07 o                         
  -9   2   3         95.67        108.45         1.10 o                         
  -8   2   3       1992.80       1924.80        16.11 o                         
  -7   2   3        212.57        218.89         4.86 o                         
  -6   2   3         44.15         61.34         2.22 o                         
  -5   2   3         36.66         34.93         2.29 o                         
  -4   2   3        353.95        313.86         6.29 o                         
  -3   2   3        235.82        208.51         4.57 o                         
  -2   2   3        630.44        653.85         9.73 o                         
  -1   2   3        624.47        544.32        41.53 o                         
   0   2   3        350.65        344.44        13.74 o                         
   1   2   3        548.78        602.04        11.24 o                         
   2   2   3        615.14        752.85        19.31 o                         
   3   2   3       2782.96       2551.31        30.27 o                         
   4   2   3        137.68        201.58         4.20 o                         
   5   2   3       2986.19       3332.46        38.68 o                         
   6   2   3         59.64         70.16         2.28 o                         
   7   2   3         18.21         25.41         1.58 o                         
   8   2   3        336.69        345.40         3.48 o                         
   9   2   3          4.62          2.83         0.38 o                         
  10   2   3        228.65        221.02         1.96 o                         
  11   2   3          0.33          1.05         0.61 o                         
  12   2   3         35.27         47.11         1.02 o                         
  13   2   3         39.62         32.95         1.41 o                         
  14   2   3        107.00         88.18         6.34 o                         
 -14   3   3         15.42         13.15         1.55 o                         
 -13   3   3         56.77         54.32         1.64 o                         
 -12   3   3        138.49        152.59         2.74 o                         
 -11   3   3         67.28         63.50         1.43 o                         
 -10   3   3       3310.78       3137.95        20.58 o                         
  -9   3   3       2356.25       2206.52        15.25 o                         
  -8   3   3        895.86        902.20         7.30 o                         
  -7   3   3        372.99        375.06        14.25 o                         
  -6   3   3        767.21        746.24        10.87 o                         
  -5   3   3        571.32        564.65        11.81 o                         
  -4   3   3       1792.96       1756.74        23.37 o                         
  -3   3   3       3604.56       3535.32        44.54 o                         
  -2   3   3       3535.99       3419.57        49.79 o                         
  -1   3   3       4925.66       4868.92        78.96 o                         
   0   3   3       7370.09       7125.36       134.60 o                         
   1   3   3       5935.23       5557.79        74.04 o                         
   2   3   3        313.33        225.00         4.01 o                         
   3   3   3        412.41        307.16         5.63 o                         
   4   3   3       1885.93       2011.36        24.78 o                         
   5   3   3       3645.09       3743.19        44.25 o                         
   6   3   3        519.84        551.48         7.68 o                         
   7   3   3         45.69         42.01         1.38 o                         
   8   3   3        519.95        543.92         5.97 o                         
   9   3   3         77.70         65.21         0.81 o                         
  10   3   3         70.14         52.56         1.15 o                         
  11   3   3          0.19          1.96         0.61 o                         
  12   3   3         57.41         68.62         1.71 o                         
  13   3   3          0.18          1.90         0.79 o                         
  14   3   3         90.75         84.36         3.98 o                         
 -14   4   3         45.20         41.85         1.96 o                         
 -13   4   3        963.33        943.36        19.59 o                         
 -12   4   3          4.11          2.50         0.78 o                         
 -11   4   3        543.40        518.73         4.74 o                         
 -10   4   3        191.58        184.54         1.79 o                         
  -9   4   3       1341.07       1258.92         9.41 o                         
  -8   4   3       1107.84       1003.45         8.66 o                         
  -7   4   3          1.62          4.17         0.56 o                         
  -6   4   3       1205.99       1251.53        17.75 o                         
  -5   4   3        168.68        140.10         3.36 o                         
  -4   4   3        182.18        211.71         5.85 o                         
  -3   4   3       3713.33       3840.65        52.45 o                         
  -2   4   3       1302.21       1336.04        24.54 o                         
  -1   4   3        102.01        112.24         2.90 o                         
   0   4   3          1.30          4.53         0.73 o                         
   1   4   3       1334.86       1162.82        18.40 o                         
   2   4   3       9492.93       9933.51       114.75 o                         
   3   4   3       6430.31       6669.35        73.66 o                         
   4   4   3       9049.10       9421.87        97.45 o                         
   5   4   3        728.55        752.11        10.46 o                         
   6   4   3        381.42        477.41         5.70 o                         
   7   4   3         63.11         66.87         1.25 o                         
   8   4   3         55.65         60.79         0.92 o                         
   9   4   3         19.98         15.90         0.61 o                         
  10   4   3        134.08        131.25         2.12 o                         
  11   4   3         79.75        102.74         1.38 o                         
  12   4   3        236.99        248.39         5.48 o                         
  13   4   3         29.12         32.39         1.28 o                         
  14   4   3          0.67          1.91         0.93 o                         
 -14   5   3        144.73        138.86         3.17 o                         
 -13   5   3        120.72        136.51         3.54 o                         
 -12   5   3         90.12         84.44         2.11 o                         
 -11   5   3        461.54        503.92         5.86 o                         
 -10   5   3        460.86        441.98         5.18 o                         
  -9   5   3         48.64         46.87         1.26 o                         
  -8   5   3       1421.44       1422.71        14.09 o                         
  -7   5   3         45.36         39.08         1.92 o                         
  -6   5   3       3334.44       3192.66        50.35 o                         
  -5   5   3       4150.79       4535.25        89.72 o                         
  -4   5   3        186.08        206.76         6.02 o                         
  -3   5   3       2997.59       3011.31        52.22 o                         
  -2   5   3       1347.67       1228.24        26.45 o                         
  -1   5   3       1120.60       1052.22        23.36 o                         
   0   5   3        161.75        178.33         6.56 o                         
   1   5   3       1500.38       1600.83        33.32 o                         
   2   5   3         53.29         39.47         2.20 o                         
   3   5   3       1093.91       1196.16        15.60 o                         
   4   5   3        807.18        859.60        11.35 o                         
   5   5   3         64.64         48.07         1.85 o                         
   6   5   3        219.74        249.50         3.13 o                         
   7   5   3         11.14         11.73         0.77 o                         
   8   5   3         51.64         44.81         1.06 o                         
   9   5   3        262.25        248.65         3.71 o                         
  10   5   3         47.90         43.14         1.01 o                         
  11   5   3        587.37        577.06         8.14 o                         
  12   5   3         85.59         88.54         2.12 o                         
  13   5   3         27.96         24.53         2.83 o                         
  14   5   3         79.69         38.41         1.87 o                         
 -14   6   3          7.88          7.24         0.86 o                         
 -13   6   3         35.69         35.24         1.37 o                         
 -12   6   3        119.37        118.84         2.49 o                         
 -11   6   3         79.44         75.88         1.60 o                         
 -10   6   3         23.99         24.30         1.00 o                         
  -9   6   3        392.93        388.94         5.52 o                         
  -8   6   3        947.49        935.62        13.84 o                         
  -7   6   3        524.87        525.29         6.53 o                         
  -6   6   3       1072.55       1012.18        10.12 o                         
  -5   6   3        263.06        287.75         4.37 o                         
  -4   6   3       2741.11       3047.17        61.48 o                         
  -3   6   3         20.15         21.32         3.35 o                         
  -2   6   3        204.12        248.53         8.54 o                         
  -1   6   3       1074.53       1245.68        27.88 o                         
   0   6   3        343.87        408.67        11.89 o                         
   1   6   3        515.71        596.79        15.22 o                         
   2   6   3        446.93        434.43        10.72 o                         
   3   6   3         15.27         17.88         2.31 o                         
   4   6   3         10.77         15.80         0.97 o                         
   5   6   3         60.72         56.88         1.48 o                         
   6   6   3         24.86         26.25         1.83 o                         
   7   6   3         32.56         40.05         1.57 o                         
   8   6   3         52.94         59.49         1.33 o                         
   9   6   3        548.88        521.95         5.93 o                         
  10   6   3         27.99         15.02         0.86 o                         
  11   6   3         12.15         12.70         0.87 o                         
  12   6   3        212.48        221.23         3.80 o                         
  13   6   3         18.00          9.59         0.93 o                         
 -13   7   3         38.83         33.41         1.84 o                         
 -12   7   3         23.24         24.02         1.18 o                         
 -11   7   3        141.88        130.01         2.17 o                         
 -10   7   3          3.18          1.19         0.77 o                         
  -9   7   3         16.84         19.91         1.13 o                         
  -8   7   3       1164.00       1202.93        14.91 o                         
  -7   7   3        560.74        549.20         7.25 o                         
  -6   7   3       1456.85       1374.48        13.63 o                         
  -5   7   3       1655.15       1551.33        29.86 o                         
  -4   7   3        339.42        360.80         6.42 o                         
  -3   7   3        331.60        355.17         8.05 o                         
  -2   7   3        305.14        320.23         5.08 o                         
  -1   7   3        213.57        206.42         5.25 o                         
   0   7   3        823.04        808.14        13.47 o                         
   1   7   3         50.86         32.66         1.69 o                         
   2   7   3        331.35        302.11         5.82 o                         
   3   7   3       1339.09       1363.27        21.86 o                         
   4   7   3         98.12         84.61         2.43 o                         
   5   7   3        643.17        625.04        10.01 o                         
   6   7   3          0.08          1.94         0.85 o                         
   7   7   3         36.27         35.42         1.58 o                         
   8   7   3        569.01        488.77         7.79 o                         
   9   7   3        350.47        356.36        10.40 o                         
  10   7   3        300.17        281.65         4.49 o                         
  11   7   3         91.06        111.54         3.27 o                         
  12   7   3          1.93          2.28         0.81 o                         
  13   7   3        337.96        340.53        49.16 o                         
 -12   8   3        132.25        134.91         6.67 o                         
 -11   8   3         72.27         74.27         1.74 o                         
 -10   8   3        393.32        379.92         5.10 o                         
  -9   8   3         37.52         53.61         1.61 o                         
  -8   8   3         29.52         36.57         1.54 o                         
  -7   8   3         70.41         75.78         2.41 o                         
  -6   8   3        294.40        266.35         6.28 o                         
  -5   8   3          3.85          4.96         0.88 o                         
  -4   8   3         35.59         33.36         1.50 o                         
  -3   8   3         48.84         58.48         2.31 o                         
  -2   8   3        118.90        111.94         2.22 o                         
  -1   8   3        325.69        330.36         5.61 o                         
   0   8   3        978.62       1017.40        17.79 o                         
   1   8   3        812.58        824.45        12.18 o                         
   2   8   3         55.78         68.38         1.85 o                         
   3   8   3       1005.94        958.02        17.15 o                         
   4   8   3        949.84        941.62        13.71 o                         
   5   8   3        351.91        353.78         5.19 o                         
   6   8   3        523.07        509.75         6.49 o                         
   7   8   3        220.59        216.04         5.34 o                         
   8   8   3         69.42         57.36         2.18 o                         
   9   8   3          3.20          3.79         1.04 o                         
  10   8   3         80.60         77.76         2.43 o                         
  11   8   3         52.15         43.63         1.25 o                         
  12   8   3          9.70          7.04         1.04 o                         
 -11   9   3          0.01          0.46         0.81 o                         
 -10   9   3         41.24         38.05         2.08 o                         
  -9   9   3        116.63        123.63         3.29 o                         
  -8   9   3        390.05        408.92         6.75 o                         
  -7   9   3        685.47        711.69        10.43 o                         
  -6   9   3         34.88         42.33         1.63 o                         
  -5   9   3         80.96         88.70         3.11 o                         
  -4   9   3        794.49        799.75        14.06 o                         
  -3   9   3        125.32        114.48         2.43 o                         
  -2   9   3        547.50        511.08         9.46 o                         
  -1   9   3          0.26          1.14         0.91 o                         
   0   9   3        278.05        250.39         6.74 o                         
   1   9   3        937.75        940.70        14.95 o                         
   2   9   3          0.71          5.34         1.61 o                         
   3   9   3        937.85        922.81        19.87 o                         
   4   9   3        448.24        427.59         7.37 o                         
   5   9   3         44.90         51.44         1.74 o                         
   6   9   3        599.03        629.66         8.35 o                         
   7   9   3        775.66        775.86        15.65 o                         
   8   9   3        150.51        163.25         5.91 o                         
   9   9   3          0.80          0.19         1.01 o                         
  10   9   3         61.10         71.52         2.97 o                         
  11   9   3         33.78         31.51         1.92 o                         
 -10  10   3         75.67         73.40         6.36 o                         
  -9  10   3         35.16         32.39         1.28 o                         
  -8  10   3         32.59         39.76         1.66 o                         
  -7  10   3        136.38        150.40         3.99 o                         
  -6  10   3          3.93          4.21         1.15 o                         
  -5  10   3        568.46        585.57         8.58 o                         
  -4  10   3        149.16        148.27         3.20 o                         
  -3  10   3        203.57        170.45         5.49 o                         
  -2  10   3        100.81        109.72         2.32 o                         
  -1  10   3          5.63          7.46         1.28 o                         
   0  10   3          2.96          1.86         1.28 o                         
   1  10   3          0.39          4.19         1.44 o                         
   2  10   3        150.68        166.65         3.55 o                         
   3  10   3        162.34        177.98         3.26 o                         
   4  10   3        206.68        216.41         5.47 o                         
   5  10   3         73.78         65.99         3.24 o                         
   6  10   3        766.31        777.35        15.31 o                         
   7  10   3         14.60         15.21         1.52 o                         
   8  10   3        126.27        129.80         3.81 o                         
   9  10   3        107.58        114.28         4.85 o                         
  10  10   3         62.68         41.95         7.23 o                         
  -9  11   3         11.91         13.03         1.60 o                         
  -8  11   3         13.34         15.68         1.27 o                         
  -7  11   3          1.41          0.10         1.15 o                         
  -6  11   3          3.19          1.63         1.29 o                         
  -5  11   3        447.34        448.82        12.99 o                         
  -4  11   3          0.17         -0.16         1.05 o                         
  -3  11   3         41.76         43.21         1.81 o                         
  -2  11   3         62.97         57.21         2.01 o                         
  -1  11   3          0.00          1.98         1.50 o                         
   0  11   3         90.19         89.22         2.79 o                         
   1  11   3         37.83         41.55         1.93 o                         
   2  11   3          8.03          9.71         1.35 o                         
   3  11   3          0.20          1.33         1.24 o                         
   4  11   3          3.90          7.06         1.22 o                         
   5  11   3        213.48        198.73         3.63 o                         
   6  11   3        100.26         97.85         2.85 o                         
   7  11   3          5.91          3.84         0.95 o                         
   8  11   3          5.26          7.84         0.91 o                         
   9  11   3         20.12         19.07         4.58 o                         
  -7  12   3        674.07        710.86        16.04 o                         
  -6  12   3         64.46         63.84         3.21 o                         
  -5  12   3         15.31         19.71         2.29 o                         
  -4  12   3         71.82         67.05         5.45 o                         
  -3  12   3         68.01         68.49         5.72 o                         
  -2  12   3          2.02          3.37         1.01 o                         
  -1  12   3        336.70        368.95         6.98 o                         
   0  12   3          0.22         -0.26         1.27 o                         
   1  12   3         23.49         26.20         2.09 o                         
   2  12   3         34.34         33.36         1.61 o                         
   3  12   3          8.89          7.50         1.28 o                         
   4  12   3          4.39          1.08         1.01 o                         
   5  12   3          3.49          3.49         0.92 o                         
   6  12   3         75.65         89.63         2.69 o                         
   7  12   3        175.35        132.86         3.80 o                         
  -5  13   3         77.20         75.83         2.95 o                         
  -4  13   3         45.95         49.26         2.46 o                         
  -3  13   3         48.85         49.76         2.93 o                         
  -2  13   3          3.68          1.93         1.33 o                         
  -1  13   3         71.70         71.53         2.31 o                         
   0  13   3         82.69         93.60         2.93 o                         
   1  13   3          0.75          0.96         1.37 o                         
   2  13   3          2.24          2.73         1.36 o                         
   3  13   3        295.42        315.30         7.13 o                         
   4  13   3        504.69        435.87        11.19 o                         
   5  13   3          1.67          4.05         1.13 o                         
 -14   0   4          7.18          5.90         1.51 o                         
 -13   0   4        357.89        405.68         8.24 o                         
 -12   0   4        116.77         95.40         2.11 o                         
 -11   0   4       1178.63       1185.02         9.74 o                         
 -10   0   4        893.42        891.87         8.28 o                         
  -9   0   4       2324.51       2336.65        24.09 o                         
  -8   0   4        577.86        565.16        11.00 o                         
  -7   0   4         60.51         70.50         6.31 o                         
  -6   0   4       6234.46       6866.60       226.48 o                         
  -5   0   4        351.21        430.58        18.55 o                         
  -4   0   4        246.17        258.25        12.35 o                         
  -3   0   4       3170.55       3392.55       113.21 o                         
  -2   0   4        427.23        358.74        13.16 o                         
  -1   0   4        278.38        245.40        15.83 o                         
   0   0   4        349.60        329.21         9.08 o                         
   1   0   4       3857.13       3730.01        88.59 o                         
   2   0   4       6355.11       5840.00       110.14 o                         
   3   0   4       2059.31       1766.95        43.40 o                         
   4   0   4       1846.04       1987.86        69.74 o                         
   5   0   4       3103.15       3443.94        56.60 o                         
   6   0   4       1489.18       1760.53        36.62 o                         
   7   0   4          0.01          1.21         1.32 o                         
   8   0   4        576.12        581.25         8.13 o                         
   9   0   4         43.13         44.65         0.90 o                         
  10   0   4       1630.29       1648.07        17.21 o                         
  11   0   4        159.13        148.12         2.01 o                         
  12   0   4         42.76         40.17         1.48 o                         
  13   0   4         18.41         20.75         1.61 o                         
  14   0   4         57.28         44.85         8.64 o                         
 -14   1   4         33.72         30.48         1.42 o                         
 -13   1   4          7.92          9.62         0.82 o                         
 -12   1   4         13.62         12.15         0.74 o                         
 -11   1   4        284.43        308.23         2.84 o                         
 -10   1   4        604.06        598.56         3.98 o                         
  -9   1   4        123.39        108.93         1.45 o                         
  -8   1   4        619.31        616.27         6.08 o                         
  -7   1   4       1087.03       1262.29        31.85 o                         
  -6   1   4        112.38        104.72         3.15 o                         
  -5   1   4       1677.82       1675.92        40.89 o                         
  -4   1   4       2205.58       2356.80        40.17 o                         
  -3   1   4         28.78         24.16         1.40 o                         
  -2   1   4       1123.44       1101.23        22.20 o                         
  -1   1   4        778.04        630.02        11.24 o                         
   0   1   4      12839.76      11576.32       216.76 o                         
   1   1   4      12766.47      11840.53       190.55 o                         
   2   1   4       1355.53       1355.68        33.62 o                         
   3   1   4          5.45         16.06         1.51 o                         
   4   1   4        137.74         99.05         5.15 o                         
   5   1   4       1686.95       1657.74        29.39 o                         
   6   1   4         19.94         30.11         1.62 o                         
   7   1   4        175.69        228.93         4.01 o                         
   8   1   4        791.45        830.16         7.70 o                         
   9   1   4          0.05          1.20         0.37 o                         
  10   1   4         95.20         82.10         1.28 o                         
  11   1   4         84.75         77.81         1.48 o                         
  12   1   4        830.55        817.67        10.92 o                         
  13   1   4         64.64         69.95         1.96 o                         
  14   1   4         68.89         60.62         6.42 o                         
 -15   2   4         11.03         14.99         2.27 o                         
 -14   2   4        183.94        191.69         6.55 o                         
 -13   2   4          1.56          3.13         0.83 o                         
 -12   2   4          0.47          2.61         0.70 o                         
 -11   2   4        280.67        264.26         2.61 o                         
 -10   2   4        540.29        509.19         3.58 o                         
  -9   2   4         94.87         86.03         1.18 o                         
  -8   2   4        331.72        308.16         3.18 o                         
  -7   2   4        926.67        951.11        25.08 o                         
  -6   2   4        763.85        819.91        21.30 o                         
  -5   2   4        236.35        225.42         3.76 o                         
  -4   2   4       2239.98       2302.60        35.41 o                         
  -3   2   4         34.07         32.19         1.56 o                         
  -2   2   4       2542.15       2425.18        51.91 o                         
  -1   2   4       3046.77       2973.67        99.46 o                         
   0   2   4        113.08        129.24         4.25 o                         
   1   2   4        371.49        390.51         8.00 o                         
   2   2   4         30.57         46.42         1.80 o                         
   3   2   4       1539.90       1631.03        21.57 o                         
   4   2   4        873.62        992.16        17.82 o                         
   5   2   4         71.89         70.36         3.78 o                         
   6   2   4        909.87        933.43        13.78 o                         
   7   2   4        166.41        155.67         2.08 o                         
   8   2   4        103.57        124.19         1.41 o                         
   9   2   4          3.30          2.89         0.38 o                         
  10   2   4         67.42         66.36         1.10 o                         
  11   2   4         98.70        100.18         1.60 o                         
  12   2   4         17.19         25.47         0.91 o                         
  13   2   4         98.18         98.78         2.06 o                         
  14   2   4        199.52        190.09         8.04 o                         
 -15   3   4          0.02          0.76         1.62 o                         
 -14   3   4        241.22        234.85         4.61 o                         
 -13   3   4         24.80         22.59         1.12 o                         
 -12   3   4         20.59         24.26         1.11 o                         
 -11   3   4        251.21        262.48         2.74 o                         
 -10   3   4       3091.23       3065.80        21.42 o                         
  -9   3   4        100.11         97.14         1.91 o                         
  -8   3   4        155.51        172.01         1.64 o                         
  -7   3   4          1.47          1.75         0.84 o                         
  -6   3   4         54.72         69.95         2.54 o                         
  -5   3   4        913.86        944.89        12.04 o                         
  -4   3   4        232.03        289.33         5.61 o                         
  -3   3   4        336.13        314.16         6.47 o                         
  -2   3   4       9553.16       9364.01       152.08 o                         
  -1   3   4          9.27          7.84         1.25 o                         
   0   3   4       6840.21       6621.89       125.46 o                         
   1   3   4       2190.17       2206.14        37.41 o                         
   2   3   4         19.94         32.73         1.71 o                         
   3   3   4         32.03         44.85         1.79 o                         
   4   3   4        401.93        453.88         7.34 o                         
   5   3   4        353.96        416.07         6.42 o                         
   6   3   4        318.69        332.98         5.65 o                         
   7   3   4        165.84        168.31         2.22 o                         
   8   3   4        304.86        315.66         3.33 o                         
   9   3   4        253.14        248.48         2.84 o                         
  10   3   4        156.30        128.84         1.44 o                         
  11   3   4          0.24          1.49         0.68 o                         
  12   3   4       1238.60       1220.49        10.65 o                         
  13   3   4         30.20         30.43         1.22 o                         
  14   3   4         14.64         13.59         2.89 o                         
 -14   4   4         10.54         10.15         1.11 o                         
 -13   4   4        123.17        135.89         4.04 o                         
 -12   4   4        179.28        183.03         3.58 o                         
 -11   4   4        162.31        179.81         2.29 o                         
 -10   4   4        157.13        137.04         1.73 o                         
  -9   4   4        110.13        132.35         4.74 o                         
  -8   4   4          5.33          7.18         0.52 o                         
  -7   4   4         85.94         69.70         1.59 o                         
  -6   4   4        248.98        248.23         6.67 o                         
  -5   4   4        126.93        146.78         3.33 o                         
  -4   4   4         35.60         32.73         2.99 o                         
  -3   4   4       1346.16       1416.99        20.57 o                         
  -2   4   4        311.98        316.66         8.39 o                         
  -1   4   4         42.91         69.25         2.75 o                         
   0   4   4        140.83        150.27         4.82 o                         
   1   4   4         34.45         28.47         1.59 o                         
   2   4   4         98.98         97.64         4.09 o                         
   3   4   4        380.45        426.25         8.26 o                         
   4   4   4         75.31         86.31         3.26 o                         
   5   4   4         28.56         20.93         1.12 o                         
   6   4   4        643.70        692.59         8.09 o                         
   7   4   4         66.79         71.61         1.27 o                         
   8   4   4        171.97        172.11         1.68 o                         
   9   4   4         31.10         34.98         0.80 o                         
  10   4   4        172.69        175.87         2.07 o                         
  11   4   4        101.41         89.17         1.76 o                         
  12   4   4          0.21          0.50         0.80 o                         
  13   4   4        107.07        122.70         3.49 o                         
  14   4   4          0.33         -0.68         1.14 o                         
 -14   5   4         67.68         70.18         1.92 o                         
 -13   5   4         30.90         39.07         1.47 o                         
 -12   5   4        442.87        449.55         5.06 o                         
 -11   5   4          6.18          6.86         0.76 o                         
 -10   5   4        101.31         84.95         2.44 o                         
  -9   5   4        605.89        587.87         5.33 o                         
  -8   5   4        525.10        502.00         5.20 o                         
  -7   5   4       3432.74       3372.96        37.29 o                         
  -6   5   4        154.64        148.87         2.23 o                         
  -5   5   4        292.54        262.68         7.78 o                         
  -4   5   4         25.16         17.53         1.79 o                         
  -3   5   4       1760.53       1714.75        31.64 o                         
  -2   5   4        464.71        551.89        13.82 o                         
  -1   5   4       2220.22       2334.81        44.44 o                         
   0   5   4        902.92       1004.90        22.61 o                         
   1   5   4        438.41        460.81        11.56 o                         
   2   5   4       5133.60       5342.32        67.28 o                         
   3   5   4        751.32        763.68         9.64 o                         
   4   5   4          5.92         10.85         1.10 o                         
   5   5   4         21.87         20.72         1.00 o                         
   6   5   4          0.59          6.49         0.76 o                         
   7   5   4        283.93        296.05         3.41 o                         
   8   5   4         43.01         46.26         1.17 o                         
   9   5   4        661.69        573.74         5.21 o                         
  10   5   4         20.71         18.72         0.78 o                         
  11   5   4        201.20        185.87         2.67 o                         
  12   5   4        246.82        234.81         4.91 o                         
  13   5   4        211.42        187.41         5.84 o                         
 -14   6   4        138.10        130.24         3.39 o                         
 -13   6   4        264.48        272.87         5.82 o                         
 -12   6   4        140.59        145.78         2.61 o                         
 -11   6   4         47.76         49.98         1.44 o                         
 -10   6   4        393.88        422.82         4.06 o                         
  -9   6   4       1252.13       1225.91        14.60 o                         
  -8   6   4         34.81         30.80         1.49 o                         
  -7   6   4       1587.03       1627.96        15.49 o                         
  -6   6   4        185.90        154.67         2.21 o                         
  -5   6   4          1.55          4.95         0.66 o                         
  -4   6   4        224.19        228.14         5.91 o                         
  -3   6   4        929.00        981.84        35.96 o                         
  -2   6   4        999.22       1117.98        42.02 o                         
  -1   6   4         57.64         74.38         4.22 o                         
   0   6   4        766.10        842.98        24.03 o                         
   1   6   4          6.95         15.50         2.45 o                         
   2   6   4        434.64        431.49         9.73 o                         
   3   6   4       1373.12       1392.10        23.41 o                         
   4   6   4       1109.54       1232.33        19.11 o                         
   5   6   4          0.64          4.83         0.70 o                         
   6   6   4         58.01         44.79         1.30 o                         
   7   6   4        240.91        200.63         4.17 o                         
   8   6   4        442.20        385.81         7.60 o                         
   9   6   4         47.50         46.09         1.18 o                         
  10   6   4         80.31         78.62         1.70 o                         
  11   6   4         39.51         37.12         1.15 o                         
  12   6   4         20.03         19.84         1.44 o                         
  13   6   4         92.91         78.82         2.51 o                         
 -13   7   4          0.11          0.33         0.65 o                         
 -12   7   4          0.78          1.96         0.74 o                         
 -11   7   4          4.23          5.18         0.81 o                         
 -10   7   4          9.37         12.21         0.91 o                         
  -9   7   4          5.62          6.69         0.99 o                         
  -8   7   4       1697.31       1721.84        19.06 o                         
  -7   7   4       1714.59       1667.71        18.92 o                         
  -6   7   4       3859.23       3757.66        37.65 o                         
  -5   7   4       1068.69       1045.97        10.69 o                         
  -4   7   4        245.61        231.17         4.81 o                         
  -3   7   4       1066.58       1029.41        27.18 o                         
  -2   7   4        176.72        141.57         3.03 o                         
  -1   7   4        246.32        228.14         3.91 o                         
   0   7   4         13.75         18.42         1.39 o                         
   1   7   4         71.99         54.58         3.42 o                         
   2   7   4         30.95         30.66         1.22 o                         
   3   7   4       3602.70       3439.55        46.98 o                         
   4   7   4        650.12        631.42         7.50 o                         
   5   7   4         45.00         35.45         1.07 o                         
   6   7   4       1619.07       1579.06        17.67 o                         
   7   7   4        250.21        228.74         3.95 o                         
   8   7   4        630.15        594.25        12.65 o                         
   9   7   4        547.56        530.21        11.57 o                         
  10   7   4         46.60         52.62         1.48 o                         
  11   7   4          0.16          0.62         0.73 o                         
  12   7   4        111.99         98.82         4.06 o                         
 -12   8   4         65.43         65.40         1.53 o                         
 -11   8   4          9.00          9.56         0.84 o                         
 -10   8   4         41.39         50.66         1.79 o                         
  -9   8   4        128.83        135.22         3.38 o                         
  -8   8   4         95.62         94.12         2.34 o                         
  -7   8   4        303.85        325.12         8.49 o                         
  -6   8   4         36.00         29.14         1.15 o                         
  -5   8   4        553.16        521.41        10.63 o                         
  -4   8   4       2289.38       2372.48        27.27 o                         
  -3   8   4        242.20        217.36         5.68 o                         
  -2   8   4        312.27        287.65         7.91 o                         
  -1   8   4        148.65        135.61         2.62 o                         
   0   8   4        676.25        666.88        13.87 o                         
   1   8   4       2327.81       2358.07        32.59 o                         
   2   8   4        222.57        194.71         3.23 o                         
   3   8   4        659.46        652.30        12.67 o                         
   4   8   4       1464.80       1350.08        27.04 o                         
   5   8   4        923.92        969.18        13.03 o                         
   6   8   4         29.96         28.36         1.58 o                         
   7   8   4        761.35        725.32         9.28 o                         
   8   8   4         12.43         13.21         1.32 o                         
   9   8   4         34.25         29.69         1.72 o                         
  10   8   4         11.81         11.76         1.34 o                         
  11   8   4         24.20         27.52         1.65 o                         
  12   8   4        108.02        111.44         7.04 o                         
 -11   9   4        126.46        131.70         3.22 o                         
 -10   9   4         51.75         51.62         1.87 o                         
  -9   9   4        184.98        197.21         5.33 o                         
  -8   9   4          3.61          5.25         1.22 o                         
  -7   9   4          2.43          3.23         1.01 o                         
  -6   9   4       1428.02       1466.39        19.34 o                         
  -5   9   4        249.07        226.41         3.23 o                         
  -4   9   4        866.38        834.96        13.13 o                         
  -3   9   4        123.40        120.51         2.65 o                         
  -2   9   4        788.88        696.99        12.04 o                         
  -1   9   4        390.57        328.01         7.46 o                         
   0   9   4        190.19        153.67         5.59 o                         
   1   9   4        395.94        394.39         6.42 o                         
   2   9   4        392.69        355.64         8.92 o                         
   3   9   4        111.43        122.18         2.94 o                         
   4   9   4        505.05        451.12        10.53 o                         
   5   9   4         65.40         66.67         2.56 o                         
   6   9   4        621.70        637.95        10.33 o                         
   7   9   4        290.99        303.06         7.35 o                         
   8   9   4         26.19         19.05         1.20 o                         
   9   9   4          3.80          3.25         0.98 o                         
  10   9   4          2.70          5.19         0.91 o                         
  11   9   4          4.87          4.63         0.91 o                         
 -10  10   4        139.20        140.72         5.90 o                         
  -9  10   4         60.43         50.70         1.50 o                         
  -8  10   4          5.04          6.17         0.98 o                         
  -7  10   4        120.93        127.77         3.61 o                         
  -6  10   4        385.42        416.67         7.42 o                         
  -5  10   4         17.94         15.42         1.34 o                         
  -4  10   4          1.90          4.53         1.02 o                         
  -3  10   4        145.73        132.75         2.93 o                         
  -2  10   4          8.36          8.47         1.06 o                         
  -1  10   4         98.56        107.17         2.54 o                         
   0  10   4         14.61         14.42         2.04 o                         
   1  10   4          6.78          2.77         1.19 o                         
   2  10   4        662.00        628.19        11.11 o                         
   3  10   4         17.43         16.53         1.15 o                         
   4  10   4       1497.55       1482.35        30.77 o                         
   5  10   4         20.88         14.75         1.22 o                         
   6  10   4       1921.03       1952.96        29.76 o                         
   7  10   4        197.46        191.30         3.98 o                         
   8  10   4         37.56         33.79         2.05 o                         
   9  10   4          1.88          1.86         0.92 o                         
  10  10   4         35.58         28.70         1.60 o                         
  -9  11   4         10.61          6.53         0.86 o                         
  -8  11   4        248.11        268.69         4.30 o                         
  -7  11   4          1.66          1.65         1.16 o                         
  -6  11   4         36.84         41.62         3.02 o                         
  -5  11   4         13.50         13.19         1.30 o                         
  -4  11   4         27.07         27.01         1.46 o                         
  -3  11   4         24.32         23.10         1.48 o                         
  -2  11   4        237.89        229.55         4.90 o                         
  -1  11   4        525.77        508.30         7.89 o                         
   0  11   4         66.37         71.37         3.06 o                         
   1  11   4         11.50         10.31         1.52 o                         
   2  11   4         16.66         16.62         1.43 o                         
   3  11   4        302.49        302.36         9.59 o                         
   4  11   4        458.82        482.53         9.38 o                         
   5  11   4         14.79         12.71         1.34 o                         
   6  11   4         17.33         22.27         1.33 o                         
   7  11   4        188.64        171.07         6.09 o                         
   8  11   4        102.82        101.66         3.74 o                         
  -7  12   4        159.83        166.60         5.69 o                         
  -6  12   4          3.24          1.80         0.83 o                         
  -5  12   4         37.32         37.79         1.60 o                         
  -4  12   4        222.33        219.75        14.04 o                         
  -3  12   4        211.76        223.23         4.92 o                         
  -2  12   4         73.85         70.82         1.96 o                         
  -1  12   4         75.32         74.83         2.61 o                         
   0  12   4        176.16        180.41         7.49 o                         
   1  12   4          3.88         -0.50         1.49 o                         
   2  12   4        206.20        209.21         7.35 o                         
   3  12   4        208.18        218.49        12.25 o                         
   4  12   4        105.54        107.22         5.09 o                         
   5  12   4         55.36         48.99         2.08 o                         
   6  12   4         66.15         57.00         3.16 o                         
   7  12   4          0.99          0.12         0.73 o                         
  -5  13   4         33.65         27.42         1.85 o                         
  -4  13   4         16.93         11.94         1.67 o                         
  -3  13   4         80.81         76.58         2.71 o                         
  -2  13   4        282.71        311.90         8.01 o                         
  -1  13   4          1.19          1.53         1.07 o                         
   0  13   4         23.09         28.68         1.64 o                         
   1  13   4        310.93        339.11         7.73 o                         
   2  13   4         61.54         59.07         2.45 o                         
   3  13   4          7.72          8.62         1.11 o                         
   4  13   4         18.30         15.96         1.13 o                         
 -15   1   5         48.00         37.53         2.31 o                         
 -14   1   5         66.81         65.68         1.77 o                         
 -13   1   5        247.72        235.98         3.84 o                         
 -12   1   5        113.52        111.73         1.74 o                         
 -11   1   5        395.74        379.08         3.60 o                         
 -10   1   5        241.43        220.15         2.68 o                         
  -9   1   5       1401.29       1398.11        10.12 o                         
  -8   1   5        841.28        815.81         6.96 o                         
  -7   1   5        703.98        859.42        16.66 o                         
  -6   1   5        166.38        122.84         3.73 o                         
  -5   1   5       1277.43       1444.69        27.80 o                         
  -4   1   5         38.41         29.69         2.31 o                         
  -3   1   5       4110.34       4066.89        69.62 o                         
  -2   1   5        105.62         95.79         2.87 o                         
  -1   1   5        960.20       1007.29        17.56 o                         
   0   1   5       3040.44       3005.26        57.48 o                         
   1   1   5       1279.74       1215.15        20.85 o                         
   2   1   5       2829.09       2669.68        39.63 o                         
   3   1   5        345.32        337.70         7.71 o                         
   4   1   5         26.62         24.13         1.69 o                         
   5   1   5       1862.40       2033.71        26.12 o                         
   6   1   5       2671.63       2938.90        49.83 o                         
   7   1   5       1642.69       1733.59        21.74 o                         
   8   1   5        433.60        438.76         5.28 o                         
   9   1   5        457.87        479.25         4.57 o                         
  10   1   5        388.12        408.55         3.41 o                         
  11   1   5        209.00        176.22         2.31 o                         
  12   1   5        435.05        391.31         5.82 o                         
  13   1   5        198.63        184.62         3.09 o                         
  14   1   5         21.58         32.56         7.17 o                         
 -15   2   5         11.38         10.73         4.21 o                         
 -14   2   5          0.00         -0.16         0.87 o                         
 -13   2   5          6.92          7.13         0.98 o                         
 -12   2   5        670.37        648.76         6.10 o                         
 -11   2   5        182.78        158.73         2.39 o                         
 -10   2   5        762.81        738.74         5.22 o                         
  -9   2   5        672.19        615.85         5.61 o                         
  -8   2   5        666.34        693.92         7.59 o                         
  -7   2   5          4.03          9.06         1.11 o                         
  -6   2   5       1873.46       1912.83        32.94 o                         
  -5   2   5       5543.23       5839.33        95.54 o                         
  -4   2   5       1181.34       1204.62        16.77 o                         
  -3   2   5       1517.11       1597.17        22.88 o                         
  -2   2   5       8442.67       8144.13       128.99 o                         
  -1   2   5       3162.62       3077.00        67.16 o                         
   0   2   5         52.26         47.62         3.50 o                         
   1   2   5       2712.98       2743.32        46.15 o                         
   2   2   5        982.89        902.88        14.87 o                         
   3   2   5       2739.84       2876.18        36.86 o                         
   4   2   5        919.35       1007.32        13.92 o                         
   5   2   5        739.05        860.05        11.22 o                         
   6   2   5          0.01          1.53         0.81 o                         
   7   2   5        720.61        790.21         9.04 o                         
   8   2   5         62.02         86.40         1.21 o                         
   9   2   5         11.08         13.06         0.48 o                         
  10   2   5         87.33         76.20         1.00 o                         
  11   2   5        256.24        262.70         3.04 o                         
  12   2   5        164.66        164.82         2.92 o                         
  13   2   5        106.22         91.88         1.69 o                         
  14   2   5         22.36         26.60         4.45 o                         
 -15   3   5          0.15          0.65         1.11 o                         
 -14   3   5         23.18         23.66         1.25 o                         
 -13   3   5         12.06         11.34         0.90 o                         
 -12   3   5         63.47         71.61         1.60 o                         
 -11   3   5        493.04        451.32         5.07 o                         
 -10   3   5        130.23        114.76         2.50 o                         
  -9   3   5        361.29        356.95         5.57 o                         
  -8   3   5        273.37        277.39         3.50 o                         
  -7   3   5          8.70          4.93         0.68 o                         
  -6   3   5         38.56         49.35         1.60 o                         
  -5   3   5        101.64         95.47         2.40 o                         
  -4   3   5        361.24        415.01         9.50 o                         
  -3   3   5        332.95        305.38         7.28 o                         
  -2   3   5       1903.56       1954.56        38.37 o                         
  -1   3   5          1.01          9.19         1.98 o                         
   0   3   5       4721.23       4509.02        86.57 o                         
   1   3   5       1602.99       1643.41        28.94 o                         
   2   3   5       2449.95       2470.75        28.05 o                         
   3   3   5        173.83        151.42         2.96 o                         
   4   3   5        950.66        966.71        10.68 o                         
   5   3   5          0.72          1.47         0.73 o                         
   6   3   5        486.76        502.81         5.87 o                         
   7   3   5        824.14        964.36        11.00 o                         
   8   3   5        135.05        147.21         1.63 o                         
   9   3   5        250.95        251.34         2.88 o                         
  10   3   5        450.58        413.38         4.50 o                         
  11   3   5         13.75         15.69         0.93 o                         
  12   3   5        160.01        159.07         2.73 o                         
  13   3   5          0.43          1.42         0.99 o                         
  14   3   5         44.47         42.97         2.06 o                         
 -15   4   5         61.92         55.07         2.86 o                         
 -14   4   5         84.11         90.54         2.31 o                         
 -13   4   5        338.20        342.69         5.63 o                         
 -12   4   5         93.29        102.22         1.92 o                         
 -11   4   5          0.49          1.38         0.67 o                         
 -10   4   5          9.91         10.16         0.73 o                         
  -9   4   5       1227.87       1212.50        19.04 o                         
  -8   4   5        234.90        236.34         3.43 o                         
  -7   4   5         37.51         38.45         1.23 o                         
  -6   4   5         64.20         55.22         1.63 o                         
  -5   4   5        634.06        668.21        13.39 o                         
  -4   4   5       1491.06       1477.53        21.16 o                         
  -3   4   5       1360.32       1347.22        26.70 o                         
  -2   4   5        392.01        458.80         7.15 o                         
  -1   4   5       1746.79       1875.94        30.97 o                         
   0   4   5       1292.81       1242.51        23.01 o                         
   1   4   5       2345.34       2313.88        27.93 o                         
   2   4   5       7604.74       7664.13        79.63 o                         
   3   4   5       1402.51       1598.05        22.34 o                         
   4   4   5         40.50         37.42         1.90 o                         
   5   4   5        734.82        811.78        10.73 o                         
   6   4   5        470.36        427.47         6.23 o                         
   7   4   5        771.18        759.48         7.54 o                         
   8   4   5         56.07         58.35         1.02 o                         
   9   4   5         35.48         21.32         0.68 o                         
  10   4   5        180.34        162.52         2.65 o                         
  11   4   5        154.56        147.55         2.23 o                         
  12   4   5          3.23          4.90         0.92 o                         
  13   4   5        672.73        634.97        20.85 o                         
 -14   5   5        109.18        115.02         2.92 o                         
 -13   5   5        136.59        136.72         2.38 o                         
 -12   5   5         52.04         50.45         1.75 o                         
 -11   5   5         30.38         34.97         1.15 o                         
 -10   5   5        134.14        119.76         2.29 o                         
  -9   5   5       1987.32       1907.64        16.68 o                         
  -8   5   5        622.94        600.35         5.84 o                         
  -7   5   5        485.51        448.48         5.08 o                         
  -6   5   5        930.39        905.87         8.62 o                         
  -5   5   5       3519.19       3607.06        55.29 o                         
  -4   5   5         20.53         28.22         2.06 o                         
  -3   5   5        270.69        342.52         6.70 o                         
  -2   5   5         12.29         11.79         1.43 o                         
  -1   5   5       5246.74       5487.69        82.60 o                         
   0   5   5         57.24         90.36         4.95 o                         
   1   5   5       2419.07       2403.26        34.21 o                         
   2   5   5        322.49        331.59         6.45 o                         
   3   5   5         31.08         25.47         1.55 o                         
   4   5   5         60.39         68.16         2.28 o                         
   5   5   5        439.78        419.35         5.54 o                         
   6   5   5        101.13        109.86         1.98 o                         
   7   5   5         64.88         40.11         1.26 o                         
   8   5   5        295.15        309.75         4.04 o                         
   9   5   5        303.68        309.07         4.18 o                         
  10   5   5        158.19        152.28         2.49 o                         
  11   5   5        180.40        179.14         3.12 o                         
  12   5   5        448.59        443.80        11.46 o                         
  13   5   5        309.18        317.29        19.82 o                         
 -14   6   5         84.41         82.40         4.29 o                         
 -13   6   5          8.33          8.53         0.80 o                         
 -12   6   5         31.00         36.93         1.42 o                         
 -11   6   5        245.99        245.99         3.33 o                         
 -10   6   5         88.67         88.56         1.65 o                         
  -9   6   5         21.01         23.79         1.22 o                         
  -8   6   5         39.94         37.82         1.38 o                         
  -7   6   5        724.83        665.17        10.43 o                         
  -6   6   5         91.81         88.80         1.91 o                         
  -5   6   5          0.00          4.37         0.90 o                         
  -4   6   5        188.32        179.25         7.39 o                         
  -3   6   5        860.62        960.42        19.78 o                         
  -2   6   5        153.64        175.72         6.36 o                         
  -1   6   5          0.84          2.31         2.82 o                         
   0   6   5       2326.54       2467.58        44.36 o                         
   1   6   5        899.57        939.24        17.46 o                         
   2   6   5        818.95        889.53        16.82 o                         
   3   6   5        174.70        213.19         3.57 o                         
   4   6   5        326.50        306.73         4.88 o                         
   5   6   5         39.75         30.78         1.04 o                         
   6   6   5         55.36         66.13         2.21 o                         
   7   6   5         14.89         13.53         1.05 o                         
   8   6   5        302.99        263.14         5.43 o                         
   9   6   5        141.32        135.64         1.93 o                         
  10   6   5         66.04         59.17         1.24 o                         
  11   6   5          0.28          1.38         0.72 o                         
  12   6   5         23.75         27.01         1.87 o                         
  13   6   5        190.38        203.27        33.09 o                         
 -13   7   5         10.77         10.66         0.89 o                         
 -12   7   5         62.43         50.82         1.51 o                         
 -11   7   5          6.28          6.03         0.87 o                         
 -10   7   5          4.25          4.99         0.87 o                         
  -9   7   5         46.04         43.51         1.42 o                         
  -8   7   5       1593.98       1690.95        19.75 o                         
  -7   7   5        118.93        113.57         2.31 o                         
  -6   7   5         14.20         18.90         1.14 o                         
  -5   7   5         25.49         28.93         1.09 o                         
  -4   7   5        469.30        425.95         8.21 o                         
  -3   7   5        140.33        113.95         2.95 o                         
  -2   7   5        337.77        301.97         7.34 o                         
  -1   7   5          1.51          2.10         0.87 o                         
   0   7   5        116.97        123.63         2.97 o                         
   1   7   5          6.16          4.29         0.85 o                         
   2   7   5        155.92        123.49         2.68 o                         
   3   7   5       1708.77       1743.76        20.30 o                         
   4   7   5        216.09        229.25         4.14 o                         
   5   7   5        642.57        586.72        11.91 o                         
   6   7   5        130.67        128.38         2.36 o                         
   7   7   5         87.92         69.26         2.51 o                         
   8   7   5         94.17        100.29         2.52 o                         
   9   7   5        101.40        101.18         2.44 o                         
  10   7   5         66.91         62.23         1.66 o                         
  11   7   5         36.67         34.68         1.35 o                         
  12   7   5         48.52         48.21         1.86 o                         
 -12   8   5         50.90         49.14         2.11 o                         
 -11   8   5          6.25          4.93         0.74 o                         
 -10   8   5        217.02        217.94         4.54 o                         
  -9   8   5         40.73         37.33         1.51 o                         
  -8   8   5        382.64        394.50         7.86 o                         
  -7   8   5        642.20        625.99         9.85 o                         
  -6   8   5        335.12        336.78         8.00 o                         
  -5   8   5         35.28         30.63         1.16 o                         
  -4   8   5       1254.36       1255.51        21.88 o                         
  -3   8   5        270.68        232.37         4.98 o                         
  -2   8   5        261.27        264.80         5.53 o                         
  -1   8   5        508.47        495.28         8.94 o                         
   0   8   5         18.86         12.43         1.11 o                         
   1   8   5         31.62         30.14         2.62 o                         
   2   8   5        144.58        125.16         3.14 o                         
   3   8   5         25.12         20.67         1.32 o                         
   4   8   5        101.04        111.61         2.23 o                         
   5   8   5        990.16        963.27        13.71 o                         
   6   8   5        757.05        756.25        10.49 o                         
   7   8   5        322.15        320.23         5.57 o                         
   8   8   5         38.91         48.64         2.08 o                         
   9   8   5          1.20          2.83         0.92 o                         
  10   8   5          0.61          1.92         0.87 o                         
  11   8   5          0.03         -0.17         0.82 o                         
 -11   9   5         28.29         31.80         1.51 o                         
 -10   9   5         10.05          9.81         1.08 o                         
  -9   9   5         85.42         89.20         2.34 o                         
  -8   9   5         28.01         28.69         1.59 o                         
  -7   9   5        464.09        494.43         8.42 o                         
  -6   9   5          2.24          2.55         0.97 o                         
  -5   9   5        203.04        219.30         5.22 o                         
  -4   9   5        347.07        365.09         4.96 o                         
  -3   9   5          7.79          7.04         1.06 o                         
  -2   9   5          0.00          0.83         0.96 o                         
  -1   9   5          2.84          4.98         1.16 o                         
   0   9   5        109.11         95.68         3.13 o                         
   1   9   5        332.40        355.09         8.21 o                         
   2   9   5          5.24          4.79         1.00 o                         
   3   9   5         13.22          9.96         1.31 o                         
   4   9   5        378.00        387.30         6.00 o                         
   5   9   5         49.10         62.54         2.09 o                         
   6   9   5        134.04        154.10         5.73 o                         
   7   9   5        640.68        635.24        10.98 o                         
   8   9   5         45.81         43.66         1.67 o                         
   9   9   5         81.45         78.05         4.34 o                         
  10   9   5         20.93         17.38         1.13 o                         
  11   9   5        191.24        214.02         8.09 o                         
 -10  10   5         16.28         13.58         1.09 o                         
  -9  10   5          2.66          5.23         0.83 o                         
  -8  10   5        213.92        237.84         5.20 o                         
  -7  10   5        582.57        616.53        13.66 o                         
  -6  10   5        370.05        403.19         8.04 o                         
  -5  10   5          4.09          5.15         1.11 o                         
  -4  10   5        567.15        571.05         7.17 o                         
  -3  10   5        137.68        129.95         2.96 o                         
  -2  10   5          0.27          1.90         1.23 o                         
  -1  10   5         86.12         83.37         2.69 o                         
   0  10   5        168.02        159.06         6.70 o                         
   1  10   5          5.02          6.53         1.19 o                         
   2  10   5          1.00          0.29         1.25 o                         
   3  10   5        490.42        506.50         6.91 o                         
   4  10   5        249.10        252.58         4.49 o                         
   5  10   5        252.56        268.58         5.15 o                         
   6  10   5        787.63        804.37        13.27 o                         
   7  10   5         78.65         76.27         2.13 o                         
   8  10   5          0.70          0.44         0.94 o                         
   9  10   5        187.15        178.87        11.50 o                         
  -9  11   5         63.36         58.18         1.37 o                         
  -8  11   5         46.69         48.58         2.00 o                         
  -7  11   5          2.31          3.27         0.94 o                         
  -6  11   5          0.37          0.44         0.81 o                         
  -5  11   5       1874.68       2002.59        30.51 o                         
  -4  11   5          5.10          4.79         1.06 o                         
  -3  11   5        139.48        134.00         2.83 o                         
  -2  11   5          3.55          1.87         1.02 o                         
  -1  11   5        388.71        417.75         6.84 o                         
   0  11   5          0.34          3.59         1.62 o                         
   1  11   5          3.86          3.70         1.47 o                         
   2  11   5         57.52         51.34         1.91 o                         
   3  11   5         73.93         74.97         2.07 o                         
   4  11   5         90.32        107.14         2.95 o                         
   5  11   5        893.92        894.09        13.37 o                         
   6  11   5         19.16         19.44         1.22 o                         
   7  11   5        407.66        429.44         7.89 o                         
   8  11   5         28.53         27.72         1.49 o                         
  -7  12   5        290.86        274.16         8.30 o                         
  -6  12   5        129.28        123.73         5.20 o                         
  -5  12   5         66.28         59.60         2.82 o                         
  -4  12   5          0.48          0.58         0.80 o                         
  -3  12   5          0.18          0.26         0.88 o                         
  -2  12   5          0.05          0.71         1.04 o                         
  -1  12   5         67.40         68.39         2.89 o                         
   0  12   5        123.41        128.75         4.58 o                         
   1  12   5         15.39         15.16         1.77 o                         
   2  12   5        158.55        171.02         7.94 o                         
   3  12   5          7.47          6.02         0.88 o                         
   4  12   5         51.54         45.01         2.61 o                         
   5  12   5         16.51         20.09         1.33 o                         
   6  12   5          0.03          0.09         0.83 o                         
  -5  13   5         70.29         57.64         2.41 o                         
  -4  13   5         91.88         97.82         4.25 o                         
  -3  13   5         66.65         68.23         2.62 o                         
  -2  13   5         38.79         40.61         4.56 o                         
  -1  13   5          1.98          3.14         1.29 o                         
   0  13   5        111.42        113.28         6.06 o                         
   1  13   5         71.78         70.05         5.90 o                         
   2  13   5         18.97         19.82         1.37 o                         
   3  13   5          0.59          0.44         0.77 o                         
   4  13   5          6.76          3.73         2.37 o                         
 -15   0   6        284.36        267.37        11.00 o                         
 -14   0   6        262.73        284.43         7.15 o                         
 -13   0   6       1682.55       1703.97        21.50 o                         
 -12   0   6        575.04        633.67         9.31 o                         
 -11   0   6       1247.71       1186.11        14.56 o                         
 -10   0   6       4140.35       3915.37        41.22 o                         
  -9   0   6          2.45          5.02         0.66 o                         
  -8   0   6        531.42        523.80         8.66 o                         
  -7   0   6        378.79        464.47        14.83 o                         
  -6   0   6        453.52        409.76        19.58 o                         
  -5   0   6      21073.84      21744.55       705.61 o                         
  -4   0   6       8803.31       9495.34       311.33 o                         
  -3   0   6       3681.93       2412.35        80.96 o                         
  -2   0   6        556.75        529.74        14.43 o                         
  -1   0   6       1722.53       1603.19        39.21 o                         
   0   0   6       3435.96       3432.66        80.55 o                         
   1   0   6       3495.30       3206.19        89.75 o                         
   2   0   6       2360.05       2317.32        54.95 o                         
   3   0   6        187.68        199.55         4.90 o                         
   4   0   6       1278.20       1299.95        26.81 o                         
   5   0   6       3536.88       3724.67        87.60 o                         
   6   0   6       1792.88       1940.01        38.71 o                         
   7   0   6        261.86        275.17         6.26 o                         
   8   0   6       3941.76       3904.25        63.66 o                         
   9   0   6        170.20        193.56         2.70 o                         
  10   0   6        573.73        591.06         7.16 o                         
  11   0   6       1361.09       1300.18        15.52 o                         
  12   0   6         10.38         14.54         1.05 o                         
  13   0   6         49.12         49.55         2.07 o                         
  14   0   6        161.27        165.64        12.70 o                         
 -15   1   6        197.43        195.45         6.01 o                         
 -14   1   6          9.52         11.01         1.12 o                         
 -13   1   6         61.27         60.88         1.37 o                         
 -12   1   6        248.30        249.69         2.91 o                         
 -11   1   6          9.34         19.01         0.94 o                         
 -10   1   6         10.44          9.87         0.60 o                         
  -9   1   6        157.43        184.73         2.41 o                         
  -8   1   6          2.39          2.52         0.37 o                         
  -7   1   6        529.58        588.14        11.21 o                         
  -6   1   6        507.93        622.76        11.54 o                         
  -5   1   6        826.24        835.73        31.62 o                         
  -4   1   6       6752.45       7416.25       122.11 o                         
  -3   1   6         18.43         24.58         3.72 o                         
  -2   1   6       2398.48       2185.73        33.77 o                         
  -1   1   6       6584.52       6259.57        91.18 o                         
   0   1   6         58.44         68.75         2.79 o                         
   1   1   6       3415.73       3436.67        56.83 o                         
   2   1   6        632.39        588.42        12.70 o                         
   3   1   6          1.21          3.98         1.34 o                         
   4   1   6        263.41        292.73         5.54 o                         
   5   1   6        162.49        192.05         9.50 o                         
   6   1   6        107.58        120.25         2.93 o                         
   7   1   6        239.22        265.05         4.62 o                         
   8   1   6         76.02         60.74         0.86 o                         
   9   1   6        563.46        566.29         5.56 o                         
  10   1   6       1683.06       1692.00        10.69 o                         
  11   1   6         45.25         37.08         0.90 o                         
  12   1   6        169.86        166.75         2.72 o                         
  13   1   6          6.55          4.44         0.96 o                         
  14   1   6         31.62         36.13         3.76 o                         
 -15   2   6          0.69          0.36         0.93 o                         
 -14   2   6        120.84        126.84         5.13 o                         
 -13   2   6          0.68          2.79         0.87 o                         
 -12   2   6        328.73        340.36         3.83 o                         
 -11   2   6        487.41        502.76         5.61 o                         
 -10   2   6          0.20          1.71         0.52 o                         
  -9   2   6        480.62        462.86         5.36 o                         
  -8   2   6        327.15        325.39         2.54 o                         
  -7   2   6        154.98        180.38         4.77 o                         
  -6   2   6       1963.57       2093.87        28.61 o                         
  -5   2   6       1582.19       1691.29        27.44 o                         
  -4   2   6      13932.43      14706.22       169.29 o                         
  -3   2   6         44.80         68.67         3.33 o                         
  -2   2   6        876.82        885.85        16.40 o                         
  -1   2   6        310.49        307.93         7.85 o                         
   0   2   6        156.16        186.73         7.78 o                         
   1   2   6         38.46         45.40         3.35 o                         
   2   2   6       3868.39       3971.99        59.28 o                         
   3   2   6       2394.10       2492.15        37.81 o                         
   4   2   6        864.75        979.31        13.04 o                         
   5   2   6        129.80        135.60         2.73 o                         
   6   2   6        725.74        793.95        14.18 o                         
   7   2   6        672.35        677.69         8.17 o                         
   8   2   6         61.58         64.95         0.96 o                         
   9   2   6         25.12         20.03         0.56 o                         
  10   2   6          1.15          2.91         0.50 o                         
  11   2   6        362.37        378.71         5.70 o                         
  12   2   6        355.37        357.37         5.05 o                         
  13   2   6        269.31        263.76         4.41 o                         
  14   2   6          6.82          7.92         3.99 o                         
 -15   3   6        317.56        329.20         8.20 o                         
 -14   3   6         17.52         14.40         1.18 o                         
 -13   3   6          1.31          1.60         0.79 o                         
 -12   3   6          1.92          2.93         0.73 o                         
 -11   3   6        139.72        132.50         1.85 o                         
 -10   3   6        475.39        476.23         5.61 o                         
  -9   3   6        114.16        115.98         1.40 o                         
  -8   3   6       1499.36       1402.32        16.17 o                         
  -7   3   6         25.24         20.89         0.83 o                         
  -6   3   6        192.25        200.83         4.47 o                         
  -5   3   6        270.88        257.93         5.27 o                         
  -4   3   6       3025.40       3217.55        47.57 o                         
  -3   3   6       1057.78       1292.30        19.13 o                         
  -2   3   6        325.88        384.93         9.31 o                         
  -1   3   6        160.27        166.26         5.42 o                         
   0   3   6        149.26        161.29         7.13 o                         
   1   3   6       2932.33       2811.66        48.03 o                         
   2   3   6         54.73         54.80         2.78 o                         
   3   3   6        197.78        196.20         5.55 o                         
   4   3   6        357.62        412.02        11.29 o                         
   5   3   6       1028.22       1063.15        13.70 o                         
   6   3   6          1.29          0.81         0.43 o                         
   7   3   6          1.50          4.97         0.43 o                         
   8   3   6        458.71        451.53         4.40 o                         
   9   3   6        950.09        968.80         7.32 o                         
  10   3   6        153.60        131.63         1.99 o                         
  11   3   6        392.76        396.47         5.08 o                         
  12   3   6         79.91         79.58         1.41 o                         
  13   3   6        132.89        120.80         2.81 o                         
  14   3   6        658.41        491.44        12.78 o                         
 -14   4   6          5.35          5.70         1.17 o                         
 -13   4   6          0.55          1.63         0.78 o                         
 -12   4   6          0.12         -0.16         0.76 o                         
 -11   4   6        138.24        135.40         1.96 o                         
 -10   4   6        199.42        211.15         2.58 o                         
  -9   4   6        322.20        285.19         4.53 o                         
  -8   4   6        113.56        113.16         1.88 o                         
  -7   4   6        771.81        745.08        11.60 o                         
  -6   4   6        933.11        990.15        16.75 o                         
  -5   4   6        213.13        211.37         4.15 o                         
  -4   4   6       2363.78       2474.41        35.44 o                         
  -3   4   6       1801.13       1952.75        30.91 o                         
  -2   4   6       4832.02       4901.79       127.96 o                         
  -1   4   6       4074.39       4167.03        61.93 o                         
   0   4   6       1492.72       1380.29        29.56 o                         
   1   4   6       1182.70       1246.29        18.65 o                         
   2   4   6        125.88        121.50         2.72 o                         
   3   4   6       2545.10       2682.00        29.10 o                         
   4   4   6        100.21        101.06         2.07 o                         
   5   4   6         43.72         49.59         1.32 o                         
   6   4   6        172.43        195.39         2.67 o                         
   7   4   6        514.53        602.60         6.24 o                         
   8   4   6        131.41        123.23         1.60 o                         
   9   4   6        149.73        134.95         1.83 o                         
  10   4   6        194.55        170.30         2.50 o                         
  11   4   6         28.30         37.44         1.24 o                         
  12   4   6          2.27          1.84         0.85 o                         
  13   4   6         68.41         61.68         3.81 o                         
 -14   5   6          6.65          9.15         1.07 o                         
 -13   5   6         24.03         25.99         1.07 o                         
 -12   5   6        311.34        319.38         3.97 o                         
 -11   5   6         30.82         33.43         1.17 o                         
 -10   5   6          1.19          2.17         0.65 o                         
  -9   5   6         89.38         87.36         1.67 o                         
  -8   5   6        143.19        141.36         3.54 o                         
  -7   5   6        339.45        350.80         3.75 o                         
  -6   5   6          0.16          0.88         0.60 o                         
  -5   5   6         65.56         97.83         2.84 o                         
  -4   5   6         37.27         40.12         2.38 o                         
  -3   5   6         81.84         53.05         2.65 o                         
  -2   5   6          0.06          3.31         1.59 o                         
  -1   5   6        504.20        574.83        16.89 o                         
   0   5   6       1293.92       1353.19        28.87 o                         
   1   5   6          1.93          0.89         0.70 o                         
   2   5   6       3404.25       3492.35        42.15 o                         
   3   5   6        161.11        179.72         4.18 o                         
   4   5   6        376.29        393.18         5.09 o                         
   5   5   6        133.38        115.21         1.74 o                         
   6   5   6          0.58          1.13         0.58 o                         
   7   5   6        225.70        215.13         3.37 o                         
   8   5   6        325.58        256.03         3.57 o                         
   9   5   6        120.65        104.99         1.57 o                         
  10   5   6         46.34         60.69         1.35 o                         
  11   5   6         33.11         36.67         1.38 o                         
  12   5   6         66.79         56.61         2.82 o                         
  13   5   6         12.66         15.21         0.89 o                         
 -14   6   6         67.21         66.67         3.08 o                         
 -13   6   6         67.48         69.56         1.54 o                         
 -12   6   6         38.52         37.66         1.42 o                         
 -11   6   6         66.49         70.30         1.64 o                         
 -10   6   6        381.19        361.33         4.23 o                         
  -9   6   6        271.82        255.55         3.24 o                         
  -8   6   6        600.65        558.78         6.19 o                         
  -7   6   6         13.58          3.64         0.70 o                         
  -6   6   6          8.93          7.53         0.78 o                         
  -5   6   6        132.75        139.88         2.65 o                         
  -4   6   6        442.22        414.14         6.03 o                         
  -3   6   6         28.13         18.76         1.68 o                         
  -2   6   6         47.15         55.88         3.85 o                         
  -1   6   6       1132.92       1192.04        25.67 o                         
   0   6   6        564.91        634.48        14.69 o                         
   1   6   6        714.71        720.92        14.42 o                         
   2   6   6        603.74        546.33        10.87 o                         
   3   6   6        313.80        313.68         4.97 o                         
   4   6   6         16.81         22.45         1.28 o                         
   5   6   6         17.87         18.06         0.82 o                         
   6   6   6        210.10        217.96         4.12 o                         
   7   6   6        796.08        771.86        11.89 o                         
   8   6   6        176.80        148.92         3.03 o                         
   9   6   6         14.72          9.77         0.88 o                         
  10   6   6         68.76         79.42         2.72 o                         
  11   6   6        465.36        448.35        10.28 o                         
  12   6   6         17.00         14.88         0.94 o                         
  13   6   6         11.23         11.08         2.44 o                         
 -13   7   6         31.17         32.54         1.20 o                         
 -12   7   6        201.23        205.60         4.55 o                         
 -11   7   6         15.63         14.78         0.93 o                         
 -10   7   6        383.33        399.24         4.99 o                         
  -9   7   6         19.70         26.72         1.24 o                         
  -8   7   6        120.17        102.88         2.36 o                         
  -7   7   6       1273.54       1191.69        13.93 o                         
  -6   7   6        229.54        219.07         4.34 o                         
  -5   7   6        625.06        633.68         7.00 o                         
  -4   7   6       2084.79       2054.66        29.26 o                         
  -3   7   6        231.90        199.70         5.24 o                         
  -2   7   6          2.62          1.65         0.82 o                         
  -1   7   6       1092.93       1123.21        21.04 o                         
   0   7   6        118.04         95.45         2.44 o                         
   1   7   6       2373.21       2333.26        26.54 o                         
   2   7   6        688.75        714.77        12.83 o                         
   3   7   6        642.61        654.97        11.38 o                         
   4   7   6         35.39         41.64         1.14 o                         
   5   7   6        220.30        222.30         3.48 o                         
   6   7   6        488.36        511.41         7.31 o                         
   7   7   6        328.13        282.39         4.50 o                         
   8   7   6        577.83        541.89         8.48 o                         
   9   7   6         38.33         27.84         1.13 o                         
  10   7   6         54.04         56.50         1.56 o                         
  11   7   6          2.75          2.57         0.78 o                         
  12   7   6        158.97        129.41         8.34 o                         
 -12   8   6         28.22         29.30         1.52 o                         
 -11   8   6        319.11        350.05         4.90 o                         
 -10   8   6        145.99        146.67         2.53 o                         
  -9   8   6        523.01        532.39         7.90 o                         
  -8   8   6        149.64        158.81         5.11 o                         
  -7   8   6         48.41         52.62         1.81 o                         
  -6   8   6        751.98        695.70        16.16 o                         
  -5   8   6        742.17        725.29         8.77 o                         
  -4   8   6       1344.52       1243.55        14.95 o                         
  -3   8   6         13.59         11.31         1.10 o                         
  -2   8   6        100.21         83.67         2.18 o                         
  -1   8   6         44.82         37.84         1.54 o                         
   0   8   6        191.92        163.12         3.13 o                         
   1   8   6        271.88        296.32         4.73 o                         
   2   8   6         22.76         20.31         1.19 o                         
   3   8   6         10.07          8.54         1.02 o                         
   4   8   6        181.92        177.92         3.28 o                         
   5   8   6        263.56        268.69         5.71 o                         
   6   8   6        144.36        136.42         3.23 o                         
   7   8   6        334.34        310.55         8.81 o                         
   8   8   6         32.37         34.48         1.31 o                         
   9   8   6          8.87          6.57         0.99 o                         
  10   8   6         95.13         96.10         3.15 o                         
  11   8   6        149.10        145.07         9.10 o                         
 -11   9   6          4.77          7.25         0.85 o                         
 -10   9   6        228.31        241.67         3.97 o                         
  -9   9   6         32.08         27.84         1.31 o                         
  -8   9   6         39.62         38.86         1.75 o                         
  -7   9   6          3.50          3.95         1.06 o                         
  -6   9   6        614.14        580.81         8.24 o                         
  -5   9   6         48.70         68.19         2.34 o                         
  -4   9   6          3.07          3.47         0.94 o                         
  -3   9   6       1091.67       1045.82        15.42 o                         
  -2   9   6        442.31        414.76         9.75 o                         
  -1   9   6        292.98        283.45         9.60 o                         
   0   9   6         75.87         66.79         2.21 o                         
   1   9   6        650.18        581.26        10.93 o                         
   2   9   6         10.35          7.94         1.10 o                         
   3   9   6          4.80          3.74         1.01 o                         
   4   9   6        185.44        180.03         3.56 o                         
   5   9   6        377.61        419.05         9.39 o                         
   6   9   6        343.45        330.43         6.30 o                         
   7   9   6          0.05          1.49         1.13 o                         
   8   9   6        124.45        120.18         3.95 o                         
   9   9   6         23.68         20.56         1.53 o                         
  10   9   6         75.07         66.30         2.09 o                         
 -10  10   6         29.48         26.10         1.01 o                         
  -9  10   6         71.52         66.24         1.81 o                         
  -8  10   6          7.63          9.95         1.17 o                         
  -7  10   6        467.04        528.33        14.97 o                         
  -6  10   6        832.99        811.66        28.17 o                         
  -5  10   6        182.44        165.98         3.83 o                         
  -4  10   6       1377.43       1325.46        21.47 o                         
  -3  10   6        127.60        104.00         3.10 o                         
  -2  10   6        132.98        123.50         3.32 o                         
  -1  10   6         36.01         34.19         2.07 o                         
   0  10   6        846.60        820.85        19.35 o                         
   1  10   6        105.08        124.01         3.10 o                         
   2  10   6        252.00        284.95         5.49 o                         
   3  10   6        218.64        206.54         5.08 o                         
   4  10   6        641.86        656.82        10.96 o                         
   5  10   6        122.50        124.02         2.83 o                         
   6  10   6         58.64         53.11         1.78 o                         
   7  10   6         46.82         51.83         1.54 o                         
   8  10   6        611.83        653.79        12.24 o                         
   9  10   6         77.60         70.43         2.40 o                         
  -9  11   6         91.10         90.87         2.32 o                         
  -8  11   6          0.05          0.36         0.61 o                         
  -7  11   6          0.11         -0.26         0.94 o                         
  -6  11   6          0.61          1.09         0.82 o                         
  -5  11   6          1.11          0.80         0.95 o                         
  -4  11   6        216.91        217.42         4.30 o                         
  -3  11   6        178.30        178.94         3.32 o                         
  -2  11   6         75.75         86.16         2.47 o                         
  -1  11   6         70.21         69.38         2.76 o                         
   0  11   6         82.00         98.54         3.93 o                         
   1  11   6        210.54        215.15         5.12 o                         
   2  11   6        144.10        144.70         3.22 o                         
   3  11   6          4.88          5.46         1.06 o                         
   4  11   6         21.34         13.52         1.34 o                         
   5  11   6         23.06         23.21         1.83 o                         
   6  11   6        788.12        804.62        11.78 o                         
   7  11   6        264.07        272.03         8.30 o                         
   8  11   6          2.75          0.17         0.92 o                         
  -7  12   6         24.73         24.64         1.00 o                         
  -6  12   6          3.61          3.57         0.81 o                         
  -5  12   6        429.54        419.55        18.15 o                         
  -4  12   6         60.08         74.67         4.11 o                         
  -3  12   6        164.53        171.47         4.04 o                         
  -2  12   6        118.52        123.64         2.67 o                         
  -1  12   6          0.22         -0.18         1.20 o                         
   0  12   6        121.64        132.62         4.08 o                         
   1  12   6        163.48        149.89         3.29 o                         
   2  12   6         78.10         87.63         2.63 o                         
   3  12   6        180.43        209.35        14.48 o                         
   4  12   6         96.73         81.01         9.16 o                         
   5  12   6         92.86         85.86         7.73 o                         
   6  12   6         23.72         15.60         1.79 o                         
  -4  13   6          3.53          5.12         1.09 o                         
  -3  13   6        134.34        134.62         4.86 o                         
  -2  13   6         10.46         15.28         1.48 o                         
  -1  13   6         39.65         41.14         2.11 o                         
   0  13   6         32.43         33.75         2.22 o                         
   1  13   6         25.38         30.85         1.97 o                         
   2  13   6         21.67         23.19         1.31 o                         
   3  13   6        100.75         92.46         2.41 o                         
 -15   1   7        101.26        109.53         7.18 o                         
 -14   1   7          0.02          0.63         0.97 o                         
 -13   1   7         23.96         24.57         1.12 o                         
 -12   1   7          0.06          0.90         0.76 o                         
 -11   1   7          6.55         10.37         0.76 o                         
 -10   1   7         78.44         79.87         1.17 o                         
  -9   1   7        271.21        249.25         2.36 o                         
  -8   1   7       1314.55       1316.74         9.33 o                         
  -7   1   7        989.99        999.67        19.51 o                         
  -6   1   7        564.14        596.65        16.26 o                         
  -5   1   7       2573.61       2865.01        49.88 o                         
  -4   1   7        653.68        738.92        16.55 o                         
  -3   1   7      11022.74      10975.17       170.17 o                         
  -2   1   7       6174.75       6228.60       100.72 o                         
  -1   1   7         21.50         15.79         1.26 o                         
   0   1   7        176.75        191.70         3.94 o                         
   1   1   7       3485.02       3363.90        46.03 o                         
   2   1   7       3717.96       3449.45        57.43 o                         
   3   1   7        259.21        238.12         5.56 o                         
   4   1   7        279.70        310.36         5.59 o                         
   5   1   7        224.81        288.57         6.80 o                         
   6   1   7        190.52        211.14         3.57 o                         
   7   1   7         37.32         32.09         0.83 o                         
   8   1   7        216.51        219.13         2.77 o                         
   9   1   7        109.32        110.43         1.56 o                         
  10   1   7         22.63         22.04         0.75 o                         
  11   1   7          1.30          3.80         0.56 o                         
  12   1   7        257.77        241.53         2.91 o                         
  13   1   7          1.01          0.82         1.08 o                         
  14   1   7          7.67          6.09         2.24 o                         
 -15   2   7         64.99         59.03         2.09 o                         
 -14   2   7        401.07        390.16         9.18 o                         
 -13   2   7         53.74         61.41         1.66 o                         
 -12   2   7        349.26        362.60         3.76 o                         
 -11   2   7        553.49        578.48         5.38 o                         
 -10   2   7        576.33        553.28         6.09 o                         
  -9   2   7        115.55         98.29         1.75 o                         
  -8   2   7        466.00        443.35         4.53 o                         
  -7   2   7        116.02        145.33         2.04 o                         
  -6   2   7        361.74        429.75         7.82 o                         
  -5   2   7       1147.35       1284.63        21.91 o                         
  -4   2   7       2318.90       2379.92        31.45 o                         
  -3   2   7         46.46         38.78         2.25 o                         
  -2   2   7        888.91        898.56        12.85 o                         
  -1   2   7        162.18        169.14         5.04 o                         
   0   2   7         19.58         14.99         1.12 o                         
   1   2   7       1767.41       1889.24        46.52 o                         
   2   2   7       2597.97       2543.33        46.56 o                         
   3   2   7         64.74         57.71         4.00 o                         
   4   2   7        950.99        924.53        12.63 o                         
   5   2   7        138.08        124.93         2.95 o                         
   6   2   7        237.62        233.79         4.26 o                         
   7   2   7         26.57         33.12         0.94 o                         
   8   2   7         78.98         92.47         1.19 o                         
   9   2   7       1541.00       1560.45        11.08 o                         
  10   2   7         61.86         49.32         0.93 o                         
  11   2   7        293.68        297.54         3.97 o                         
  12   2   7        147.94        148.24         2.01 o                         
  13   2   7        100.63        107.47         1.90 o                         
  14   2   7         40.01         30.96         3.13 o                         
 -15   3   7         16.93         19.63         1.83 o                         
 -14   3   7         11.18         21.03         1.12 o                         
 -13   3   7        472.60        496.95         5.75 o                         
 -12   3   7        264.07        262.31         3.15 o                         
 -11   3   7        222.79        231.62         2.83 o                         
 -10   3   7        797.56        795.99         8.51 o                         
  -9   3   7         17.44         11.61         0.61 o                         
  -8   3   7        134.05        146.35         1.51 o                         
  -7   3   7        837.40        785.72        10.99 o                         
  -6   3   7        585.35        587.72         8.86 o                         
  -5   3   7        614.51        654.35        21.02 o                         
  -4   3   7       1573.66       1655.12        21.41 o                         
  -3   3   7       2454.69       2655.01        45.80 o                         
  -2   3   7        189.77        205.84         5.26 o                         
  -1   3   7       5857.31       5994.32       132.42 o                         
   0   3   7       1636.28       1675.95        42.85 o                         
   1   3   7          3.09          4.26         1.66 o                         
   2   3   7         54.19         61.01         4.77 o                         
   3   3   7         99.46        108.13         3.12 o                         
   4   3   7        130.52        144.42         3.13 o                         
   5   3   7        415.10        480.18         7.40 o                         
   6   3   7         86.48         90.05         1.29 o                         
   7   3   7        854.78        928.29        11.15 o                         
   8   3   7         13.49          8.79         0.58 o                         
   9   3   7          0.69          1.70         0.48 o                         
  10   3   7          0.00          1.05         0.56 o                         
  11   3   7        765.58        739.04         8.31 o                         
  12   3   7         28.96         27.68         0.92 o                         
  13   3   7         36.05         39.04         1.17 o                         
 -14   4   7         18.50         16.98         0.96 o                         
 -13   4   7         31.84         26.68         1.08 o                         
 -12   4   7         40.55         46.01         1.19 o                         
 -11   4   7        376.10        381.23         3.93 o                         
 -10   4   7         34.08         31.51         1.05 o                         
  -9   4   7         48.11         43.61         0.96 o                         
  -8   4   7          4.26          6.56         0.62 o                         
  -7   4   7        938.62        893.48        11.53 o                         
  -6   4   7        791.93        786.54        12.60 o                         
  -5   4   7        134.97        164.73         4.84 o                         
  -4   4   7       1337.34       1366.27        25.41 o                         
  -3   4   7        308.30        303.02         6.81 o                         
  -2   4   7       3110.06       3263.13        54.98 o                         
  -1   4   7         17.12         20.92         2.15 o                         
   0   4   7       3413.41       3567.77        70.70 o                         
   1   4   7        302.04        336.12         6.89 o                         
   2   4   7        303.56        316.91         6.30 o                         
   3   4   7        211.22        232.15         6.14 o                         
   4   4   7        337.75        356.98         7.00 o                         
   5   4   7         46.57         52.69         1.46 o                         
   6   4   7        393.29        389.64         5.10 o                         
   7   4   7        849.60        887.00        10.22 o                         
   8   4   7        146.67        151.69         1.96 o                         
   9   4   7         24.74         12.01         0.65 o                         
  10   4   7         10.89          5.99         0.76 o                         
  11   4   7        699.88        738.38         7.94 o                         
  12   4   7         45.61         39.55         1.70 o                         
  13   4   7        234.42        216.01         9.53 o                         
 -14   5   7        927.55       1000.67        23.25 o                         
 -13   5   7         18.56         16.98         1.10 o                         
 -12   5   7        179.36        186.76         4.03 o                         
 -11   5   7         30.65         34.07         1.33 o                         
 -10   5   7         80.24         69.16         1.48 o                         
  -9   5   7        924.93        938.99         8.37 o                         
  -8   5   7          0.03          1.14         0.60 o                         
  -7   5   7       1074.39        933.76         9.36 o                         
  -6   5   7         60.01         56.20         2.53 o                         
  -5   5   7       1725.49       1696.44        24.49 o                         
  -4   5   7        157.88        178.34         4.42 o                         
  -3   5   7        319.76        278.80         8.51 o                         
  -2   5   7       1095.10       1212.32        20.31 o                         
  -1   5   7       2925.30       2999.86        38.91 o                         
   0   5   7        291.49        289.55         6.57 o                         
   1   5   7         14.78         16.26         1.21 o                         
   2   5   7         11.97          5.51         1.06 o                         
   3   5   7        837.61        876.55        12.83 o                         
   4   5   7         38.80         36.91         1.18 o                         
   5   5   7          3.78          3.48         0.52 o                         
   6   5   7          0.83          1.00         0.55 o                         
   7   5   7          3.21          4.68         0.69 o                         
   8   5   7        102.06        121.27         2.00 o                         
   9   5   7         46.86         51.51         1.38 o                         
  10   5   7        395.24        399.19         6.01 o                         
  11   5   7         76.36         83.68         1.71 o                         
  12   5   7         34.16         36.66         1.38 o                         
  13   5   7         75.37         67.86         2.59 o                         
 -14   6   7        395.58        340.08         9.98 o                         
 -13   6   7         29.38         28.87         1.10 o                         
 -12   6   7         19.30         21.72         1.15 o                         
 -11   6   7          7.24          9.96         0.95 o                         
 -10   6   7        168.25        164.64         2.61 o                         
  -9   6   7        187.94        181.41         2.73 o                         
  -8   6   7        528.54        527.14         5.98 o                         
  -7   6   7       1178.27       1148.56        10.86 o                         
  -6   6   7        465.97        438.35         5.87 o                         
  -5   6   7         25.41         32.50         1.57 o                         
  -4   6   7         41.77         36.97         1.28 o                         
  -3   6   7        311.57        318.48         7.30 o                         
  -2   6   7       2167.49       2060.81        31.40 o                         
  -1   6   7          4.91          6.13         1.39 o                         
   0   6   7       1158.64       1167.30        25.83 o                         
   1   6   7        590.21        558.06         9.74 o                         
   2   6   7        247.88        265.09         4.28 o                         
   3   6   7         80.65         75.15         1.92 o                         
   4   6   7        324.93        308.91         5.74 o                         
   5   6   7         87.28         76.77         2.06 o                         
   6   6   7          1.73          3.34         0.85 o                         
   7   6   7         60.78         61.03         1.73 o                         
   8   6   7       1242.96       1231.31        26.36 o                         
   9   6   7          1.97          4.65         0.77 o                         
  10   6   7        598.25        616.68         8.47 o                         
  11   6   7         31.14         34.18         1.42 o                         
  12   6   7         98.45        105.42         2.87 o                         
 -13   7   7          5.85          3.73         0.58 o                         
 -12   7   7          5.49          7.70         1.06 o                         
 -11   7   7          5.17          6.94         0.84 o                         
 -10   7   7         95.07        107.28         2.08 o                         
  -9   7   7          4.65          7.12         0.98 o                         
  -8   7   7         18.75         13.15         1.19 o                         
  -7   7   7          0.62          1.89         0.75 o                         
  -6   7   7        137.23        117.47         3.77 o                         
  -5   7   7        300.79        269.99         4.15 o                         
  -4   7   7        574.28        616.35         8.23 o                         
  -3   7   7       1137.11       1080.09        22.63 o                         
  -2   7   7        170.46        170.58         4.82 o                         
  -1   7   7        386.92        381.89         5.66 o                         
   0   7   7         79.69         87.68         2.22 o                         
   1   7   7        670.92        657.83         8.68 o                         
   2   7   7         43.64         42.16         1.31 o                         
   3   7   7        114.92        118.97         2.13 o                         
   4   7   7          1.91          4.25         0.70 o                         
   5   7   7          5.34          8.66         0.84 o                         
   6   7   7        140.55        144.05         2.84 o                         
   7   7   7        172.92        169.79         4.45 o                         
   8   7   7        204.26        206.14         4.47 o                         
   9   7   7        104.28        107.03         2.28 o                         
  10   7   7         28.18         29.27         1.11 o                         
  11   7   7         17.08         16.06         1.14 o                         
  12   7   7        283.67        235.99         5.37 o                         
 -12   8   7          5.66          3.20         0.70 o                         
 -11   8   7          5.02          3.66         0.79 o                         
 -10   8   7        166.34        178.80         2.89 o                         
  -9   8   7         36.25         32.16         1.48 o                         
  -8   8   7        101.36         96.82         3.24 o                         
  -7   8   7        512.12        493.73         7.48 o                         
  -6   8   7         27.61         23.03         1.10 o                         
  -5   8   7         19.51         27.67         1.41 o                         
  -4   8   7        382.90        389.54         6.18 o                         
  -3   8   7        487.80        447.92         7.72 o                         
  -2   8   7        368.08        341.14         6.37 o                         
  -1   8   7        339.68        354.61         5.73 o                         
   0   8   7         93.68         98.76         3.13 o                         
   1   8   7          3.60          1.56         0.94 o                         
   2   8   7         34.97         44.26         1.60 o                         
   3   8   7         19.33         22.28         1.13 o                         
   4   8   7         13.21         15.76         1.02 o                         
   5   8   7        109.64        109.15         2.25 o                         
   6   8   7        251.74        242.47         6.04 o                         
   7   8   7          2.77          1.73         0.97 o                         
   8   8   7         13.52         10.93         0.97 o                         
   9   8   7        453.85        504.45        16.84 o                         
  10   8   7          4.79          2.50         0.75 o                         
  11   8   7         82.92         65.64         2.19 o                         
 -11   9   7         18.70         18.94         1.21 o                         
 -10   9   7         29.80         29.91         1.28 o                         
  -9   9   7         43.53         43.40         1.78 o                         
  -8   9   7          0.01         -0.40         0.99 o                         
  -7   9   7         35.13         43.78         2.39 o                         
  -6   9   7         53.62         51.77         1.78 o                         
  -5   9   7        294.29        271.26         4.10 o                         
  -4   9   7         68.93         65.85         1.88 o                         
  -3   9   7         19.37         16.11         1.23 o                         
  -2   9   7        570.56        555.54        14.73 o                         
  -1   9   7         32.41         25.72         1.62 o                         
   0   9   7        295.26        287.86         6.79 o                         
   1   9   7        132.81        116.03         2.94 o                         
   2   9   7         77.35         87.96         2.86 o                         
   3   9   7        128.62        147.02         2.99 o                         
   4   9   7         18.23         24.04         1.48 o                         
   5   9   7        108.40        106.34         3.30 o                         
   6   9   7         33.20         30.12         1.41 o                         
   7   9   7          3.51          5.51         1.09 o                         
   8   9   7        115.27        117.86         6.04 o                         
   9   9   7         53.35         58.28         4.16 o                         
  10   9   7        194.05        185.52        10.94 o                         
 -10  10   7        198.24        204.53         4.71 o                         
  -9  10   7         34.09         37.14         1.21 o                         
  -8  10   7          5.47          9.14         1.58 o                         
  -7  10   7          0.15          1.42         1.13 o                         
  -6  10   7          4.29          5.02         1.23 o                         
  -5  10   7          1.68          1.95         1.10 o                         
  -4  10   7         33.10         31.32         1.52 o                         
  -3  10   7         13.91         13.88         1.20 o                         
  -2  10   7        170.22        195.32         5.53 o                         
  -1  10   7          0.87          2.71         1.38 o                         
   0  10   7        300.34        320.05         7.22 o                         
   1  10   7         46.76         53.27         2.12 o                         
   2  10   7         23.40         20.93         1.85 o                         
   3  10   7        142.14        153.42         3.25 o                         
   4  10   7         67.35         69.69         2.90 o                         
   5  10   7          4.38          2.15         0.96 o                         
   6  10   7          0.25          1.27         1.04 o                         
   7  10   7          2.70          2.28         0.81 o                         
   8  10   7         25.02         25.77         1.85 o                         
   9  10   7         37.66         36.03         1.46 o                         
  -9  11   7          0.07         -0.08         0.55 o                         
  -8  11   7          5.12          6.94         0.63 o                         
  -7  11   7          5.25          5.53         0.76 o                         
  -6  11   7        388.64        399.56         9.39 o                         
  -5  11   7        495.23        499.91        15.67 o                         
  -4  11   7         33.57         40.09         2.04 o                         
  -3  11   7        256.47        245.37         4.88 o                         
  -2  11   7        178.78        192.90         5.22 o                         
  -1  11   7        153.83        156.45         4.53 o                         
   0  11   7        873.37        944.90        23.21 o                         
   1  11   7          2.00          3.49         1.36 o                         
   2  11   7         58.52         60.35         2.50 o                         
   3  11   7         92.34         95.39         2.96 o                         
   4  11   7          7.28          4.82         1.06 o                         
   5  11   7         81.46         69.76         2.02 o                         
   6  11   7         20.06         19.17         1.03 o                         
   7  11   7          4.80          2.65         0.79 o                         
  -7  12   7         72.33         66.02         1.59 o                         
  -6  12   7        155.97        151.20         3.56 o                         
  -5  12   7          0.43         -0.46         0.64 o                         
  -4  12   7         50.46         45.95         1.82 o                         
  -3  12   7         50.05         49.63         1.93 o                         
  -2  12   7        658.75        728.00        11.69 o                         
  -1  12   7          1.17          0.24         1.23 o                         
   0  12   7        231.81        232.48         4.99 o                         
   1  12   7          1.23          1.04         0.98 o                         
   2  12   7        161.72        165.15         3.43 o                         
   3  12   7         12.00         12.48         1.23 o                         
   4  12   7        155.81        160.70         3.77 o                         
   5  12   7        507.35        495.50        16.15 o                         
   6  12   7          0.22         -0.32         0.80 o                         
  -4  13   7         92.15         94.28         4.53 o                         
  -3  13   7          9.85         11.41         1.30 o                         
  -2  13   7        215.52        222.59        10.63 o                         
  -1  13   7          2.88          1.46         1.01 o                         
   0  13   7          0.99          0.82         1.15 o                         
   1  13   7         26.36         19.40         1.40 o                         
   2  13   7          0.68          0.60         0.75 o                         
   3  13   7          0.70          2.37         1.02 o                         
 -15   0   8        263.36        311.02         7.87 o                         
 -14   0   8         18.47         24.31         2.05 o                         
 -13   0   8        368.01        382.34         6.61 o                         
 -12   0   8       1096.24       1045.43        14.40 o                         
 -11   0   8        429.37        421.92         6.44 o                         
 -10   0   8       3759.68       3814.72        42.86 o                         
  -9   0   8        237.19        212.03         3.81 o                         
  -8   0   8       1641.18       1573.36        22.32 o                         
  -7   0   8         38.78         47.11         1.77 o                         
  -6   0   8        981.30        922.71        38.08 o                         
  -5   0   8        563.10        667.20        29.02 o                         
  -3   0   8         26.23         24.04         5.64 o                         
  -2   0   8       2173.12       2175.64        71.98 o                         
  -1   0   8       6889.14       7046.13       163.27 o                         
   0   0   8       9225.79       9285.06       214.48 o                         
   1   0   8        109.31        164.58         5.27 o                         
   2   0   8      11738.23      11600.95       276.08 o                         
   3   0   8       1625.59       1632.56        28.71 o                         
   4   0   8        424.30        464.47        11.70 o                         
   5   0   8       1246.69       1297.83        28.11 o                         
   6   0   8       3351.77       3496.95        41.72 o                         
   7   0   8         18.49         17.58         1.15 o                         
   8   0   8        585.13        608.05         7.05 o                         
   9   0   8        560.07        569.52         5.40 o                         
  10   0   8       4108.22       4211.43        46.86 o                         
  11   0   8       1074.89       1063.34        12.69 o                         
  12   0   8         15.50         13.99         1.22 o                         
  13   0   8         51.64         51.18         2.59 o                         
 -15   1   8          2.02          1.63         0.90 o                         
 -14   1   8        419.44        458.19        10.50 o                         
 -13   1   8        128.17        145.24         2.71 o                         
 -12   1   8         52.28         56.74         1.41 o                         
 -11   1   8         98.09         99.56         1.48 o                         
 -10   1   8       1602.63       1561.55        12.73 o                         
  -9   1   8        130.11        127.65         1.86 o                         
  -8   1   8         18.55         15.76         0.61 o                         
  -7   1   8        280.18        298.46         3.65 o                         
  -6   1   8        511.93        578.64        15.54 o                         
  -5   1   8          4.82          6.94         2.06 o                         
  -4   1   8       2545.69       2684.52        58.54 o                         
  -3   1   8       3462.69       3676.69        63.99 o                         
  -2   1   8         71.20         71.37         3.83 o                         
  -1   1   8        762.53        699.66        11.80 o                         
   0   1   8       2483.36       2518.61        38.26 o                         
   1   1   8       1209.90       1243.48        19.95 o                         
   2   1   8        246.20        255.10         8.02 o                         
   3   1   8       1668.81       1808.46        31.38 o                         
   4   1   8        319.86        346.05         6.18 o                         
   5   1   8       2101.73       2179.83        34.41 o                         
   6   1   8          6.08         11.53         0.64 o                         
   7   1   8        331.87        345.45         4.22 o                         
   8   1   8        404.02        430.14         5.26 o                         
   9   1   8        485.63        477.87         5.56 o                         
  10   1   8        186.18        193.95         1.86 o                         
  11   1   8         38.66         32.07         0.83 o                         
  12   1   8        116.47        114.02         2.04 o                         
  13   1   8        321.95        307.91         5.85 o                         
  14   1   8        109.48         88.25         5.15 o                         
 -15   2   8          1.26          1.76         0.84 o                         
 -14   2   8        210.71        228.72         4.50 o                         
 -13   2   8        230.40        241.01         3.68 o                         
 -12   2   8          1.43          0.91         0.80 o                         
 -11   2   8         99.77        101.30         2.14 o                         
 -10   2   8        656.05        605.85         5.81 o                         
  -9   2   8       3156.71       3062.98        36.57 o                         
  -8   2   8        640.11        661.20         7.50 o                         
  -7   2   8          1.17          4.76         0.63 o                         
  -6   2   8        380.72        380.61         7.28 o                         
  -5   2   8         30.74         32.30         2.52 o                         
  -4   2   8       5826.89       6117.87        91.44 o                         
  -3   2   8       1218.14       1214.22        21.21 o                         
  -2   2   8        698.54        669.80        12.37 o                         
  -1   2   8       3197.02       3314.92        66.65 o                         
   0   2   8        494.96        505.30         9.02 o                         
   1   2   8        472.10        438.57        10.89 o                         
   2   2   8       1378.06       1509.98        38.95 o                         
   3   2   8        210.27        203.37         5.09 o                         
   4   2   8        128.03        135.46         3.16 o                         
   5   2   8       1863.65       2095.56        30.19 o                         
   6   2   8       2693.77       2768.80        27.23 o                         
   7   2   8         25.35         37.41         0.87 o                         
   8   2   8        340.44        330.56         2.79 o                         
   9   2   8       1051.94       1019.34         7.36 o                         
  10   2   8        667.37        644.48         6.19 o                         
  11   2   8          4.64          4.46         0.67 o                         
  12   2   8         13.92         14.60         0.75 o                         
  13   2   8         45.78         45.27         1.10 o                         
 -15   3   8        164.66        189.61         4.92 o                         
 -14   3   8         26.85         35.07         1.17 o                         
 -13   3   8         25.98         27.84         1.20 o                         
 -12   3   8        223.69        227.21         2.87 o                         
 -11   3   8         94.94         94.62         1.68 o                         
 -10   3   8        123.23        120.52         2.50 o                         
  -9   3   8        314.90        277.98         3.97 o                         
  -8   3   8        608.51        591.62         5.20 o                         
  -7   3   8         33.88         29.15         0.88 o                         
  -6   3   8        616.39        654.09        12.70 o                         
  -5   3   8        142.94        126.13         5.28 o                         
  -4   3   8       1424.12       1529.19        22.09 o                         
  -3   3   8        333.30        346.10         9.71 o                         
  -2   3   8         71.01         63.21         3.37 o                         
  -1   3   8       5147.93       5404.20        89.55 o                         
   0   3   8          8.54         12.22         5.15 o                         
   1   3   8          7.72         12.23         2.78 o                         
   2   3   8        369.77        409.34         8.67 o                         
   3   3   8         19.99         20.91         1.39 o                         
   4   3   8       1649.96       1755.37        21.17 o                         
   5   3   8        213.83        196.91         3.36 o                         
   6   3   8         87.10        108.56         1.57 o                         
   7   3   8       1324.03       1361.30        13.48 o                         
   8   3   8        765.60        790.70         9.44 o                         
   9   3   8        213.41        206.75         2.64 o                         
  10   3   8         23.96         19.45         0.79 o                         
  11   3   8         77.90         78.61         1.91 o                         
  12   3   8          9.51         10.42         0.72 o                         
  13   3   8         23.30         23.89         1.02 o                         
 -14   4   8         21.15         20.74         0.88 o                         
 -13   4   8        158.15        178.51         2.74 o                         
 -12   4   8          8.77          7.51         0.79 o                         
 -11   4   8        168.45        188.55         2.94 o                         
 -10   4   8         14.14         15.53         0.82 o                         
  -9   4   8        348.09        341.59         6.05 o                         
  -8   4   8        354.65        356.82         6.54 o                         
  -7   4   8         95.27         95.67         1.55 o                         
  -6   4   8        177.82        176.25         2.48 o                         
  -5   4   8        540.67        536.03         9.35 o                         
  -4   4   8         27.82         22.27         2.05 o                         
  -3   4   8       3061.85       3354.36        57.16 o                         
  -2   4   8         11.43         13.07         1.74 o                         
  -1   4   8        886.71        871.41        18.78 o                         
   0   4   8          6.62          3.61         2.03 o                         
   1   4   8        851.87        890.91        14.69 o                         
   2   4   8        292.52        337.08         6.46 o                         
   3   4   8        706.74        803.93        10.14 o                         
   4   4   8          9.76         13.52         0.83 o                         
   5   4   8        477.80        513.67         5.65 o                         
   6   4   8        641.89        637.02         7.03 o                         
   7   4   8        288.63        284.26         4.17 o                         
   8   4   8        505.32        481.08         5.48 o                         
   9   4   8         67.97         72.47         1.24 o                         
  10   4   8        232.37        214.55         3.23 o                         
  11   4   8         26.78         26.39         1.59 o                         
  12   4   8        203.89        186.48         6.05 o                         
  13   4   8         94.85         73.01         2.69 o                         
 -14   5   8        253.12        271.32        14.27 o                         
 -13   5   8         74.07         75.33         2.81 o                         
 -12   5   8         54.16         58.80         1.84 o                         
 -11   5   8        399.74        419.40         6.99 o                         
 -10   5   8        308.26        314.92         4.03 o                         
  -9   5   8        276.01        254.83         3.05 o                         
  -8   5   8         61.11         60.23         2.20 o                         
  -7   5   8        941.28        874.91         9.54 o                         
  -6   5   8        131.19        117.01         2.46 o                         
  -5   5   8         14.68         13.20         0.98 o                         
  -4   5   8         19.11         29.42         1.52 o                         
  -3   5   8        359.25        413.84        12.14 o                         
  -2   5   8        578.81        619.53        10.95 o                         
  -1   5   8        338.56        331.59         6.96 o                         
   0   5   8        193.78        199.97         4.78 o                         
   1   5   8         82.01         95.35         2.69 o                         
   2   5   8         31.04         26.46         1.35 o                         
   3   5   8        248.51        267.59         5.13 o                         
   4   5   8        727.49        654.55         9.96 o                         
   5   5   8       1217.67       1297.62        19.97 o                         
   6   5   8       1088.98       1026.14         9.71 o                         
   7   5   8        197.78        217.44         3.27 o                         
   8   5   8        390.10        439.77         5.50 o                         
   9   5   8        143.41        135.67         1.90 o                         
  10   5   8        122.74        138.34         2.10 o                         
  11   5   8        122.30        139.96         3.86 o                         
  12   5   8        160.55        137.48         5.09 o                         
  13   5   8          8.78         11.17         2.16 o                         
 -13   6   8         29.42         39.00         1.36 o                         
 -12   6   8         58.84         75.65         1.95 o                         
 -11   6   8        105.80        108.43         1.91 o                         
 -10   6   8          4.93          7.12         0.94 o                         
  -9   6   8        218.18        204.82         3.86 o                         
  -8   6   8         12.09         10.46         0.86 o                         
  -7   6   8          4.48          6.06         0.95 o                         
  -6   6   8         25.71         31.63         1.32 o                         
  -5   6   8         38.32         38.02         1.10 o                         
  -4   6   8        143.27        155.60         2.57 o                         
  -3   6   8         25.43         26.08         1.16 o                         
  -2   6   8        296.77        290.25         5.09 o                         
  -1   6   8         12.01         22.02         1.28 o                         
   0   6   8         29.76         35.24         1.23 o                         
   1   6   8        527.59        568.19         6.22 o                         
   2   6   8        309.48        286.01         4.13 o                         
   3   6   8        894.15        827.19        12.39 o                         
   4   6   8        102.06        107.14         2.70 o                         
   5   6   8        123.83         98.66         1.94 o                         
   6   6   8        992.08        987.49        14.66 o                         
   7   6   8        489.31        429.28         7.35 o                         
   8   6   8         75.40         73.78         2.28 o                         
   9   6   8          8.93          6.39         0.76 o                         
  10   6   8         76.55         95.26         2.04 o                         
  11   6   8         49.15         48.26         1.52 o                         
  12   6   8         51.62         41.88         2.76 o                         
 -13   7   8         14.26         11.08         0.95 o                         
 -12   7   8         33.98         43.09         1.64 o                         
 -11   7   8         66.03         66.39         1.63 o                         
 -10   7   8         51.89         53.13         1.95 o                         
  -9   7   8         77.75         74.34         2.63 o                         
  -8   7   8         21.17         17.98         1.24 o                         
  -7   7   8        254.85        260.77         3.89 o                         
  -6   7   8       1464.78       1325.67        18.49 o                         
  -5   7   8        102.99         87.64         1.99 o                         
  -4   7   8          3.78          3.99         0.96 o                         
  -3   7   8        608.79        607.34        11.14 o                         
  -2   7   8       1207.40       1232.71        17.81 o                         
  -1   7   8        484.20        508.27        10.08 o                         
   0   7   8        191.53        178.96         4.28 o                         
   1   7   8         10.97         10.70         0.87 o                         
   2   7   8        433.91        452.41         6.14 o                         
   3   7   8        193.96        204.53         4.47 o                         
   4   7   8        181.62        163.84         3.03 o                         
   5   7   8       1020.98        958.06        16.14 o                         
   6   7   8        167.74        192.08         4.45 o                         
   7   7   8         53.31         37.96         1.55 o                         
   8   7   8        348.04        360.86         7.46 o                         
   9   7   8          3.53          5.09         0.83 o                         
  10   7   8         43.87         49.15         2.11 o                         
  11   7   8          0.60          1.27         0.71 o                         
 -12   8   8         67.46         68.83         1.98 o                         
 -11   8   8        201.04        223.05         3.30 o                         
 -10   8   8        169.88        169.32         2.47 o                         
  -9   8   8          8.25          6.83         1.01 o                         
  -8   8   8         47.51         51.65         2.71 o                         
  -7   8   8        248.15        245.28         5.51 o                         
  -6   8   8        993.29        921.85        15.29 o                         
  -5   8   8        583.16        596.66         7.77 o                         
  -4   8   8        292.18        301.08         4.38 o                         
  -3   8   8        248.66        236.31         6.27 o                         
  -2   8   8          4.52          3.19         1.16 o                         
  -1   8   8        163.75        151.43         3.19 o                         
   0   8   8        102.09        101.43         2.70 o                         
   1   8   8        405.46        383.06         5.39 o                         
   2   8   8          5.24          7.29         0.94 o                         
   3   8   8         92.12         85.52         2.24 o                         
   4   8   8        255.35        236.47         3.98 o                         
   5   8   8         18.78         18.16         1.13 o                         
   6   8   8        450.67        432.04         8.34 o                         
   7   8   8          0.03          0.95         0.93 o                         
   8   8   8        215.52        240.01         6.79 o                         
   9   8   8        156.12        152.19         4.68 o                         
  10   8   8         28.30         30.39         1.84 o                         
  11   8   8        245.75        174.22        23.76 o                         
 -11   9   8          2.22          1.11         0.63 o                         
 -10   9   8         16.20         16.71         0.86 o                         
  -9   9   8          0.41          0.40         0.82 o                         
  -8   9   8          0.02          1.40         1.10 o                         
  -7   9   8        317.80        299.02         9.33 o                         
  -6   9   8         47.73         50.85         1.87 o                         
  -5   9   8         36.98         34.07         1.47 o                         
  -4   9   8         40.99         46.73         1.62 o                         
  -3   9   8        187.63        197.07         6.39 o                         
  -2   9   8        498.23        458.52         8.32 o                         
  -1   9   8        169.08        173.81         5.36 o                         
   0   9   8        251.91        247.94         4.87 o                         
   1   9   8       1034.74       1061.50        16.31 o                         
   2   9   8        161.80        171.15         4.29 o                         
   3   9   8         79.20         58.57         1.82 o                         
   4   9   8         17.41         20.31         1.35 o                         
   5   9   8         87.93         90.82         3.76 o                         
   6   9   8         22.84         31.92         1.60 o                         
   7   9   8         18.59         28.36         1.67 o                         
   8   9   8          3.94          3.75         0.86 o                         
   9   9   8        100.97         94.57         7.08 o                         
  10   9   8          4.85          5.54         0.81 o                         
 -10  10   8        137.49        149.22         3.31 o                         
  -9  10   8        154.64        154.89         3.90 o                         
  -8  10   8        133.12        122.92         4.00 o                         
  -7  10   8         77.03         84.65         3.44 o                         
  -6  10   8        170.73        175.81         7.37 o                         
  -5  10   8          3.31          3.30         0.99 o                         
  -4  10   8        110.87        126.33         3.49 o                         
  -3  10   8         19.62         13.87         1.22 o                         
  -2  10   8        286.16        272.69         6.12 o                         
  -1  10   8        413.57        418.51        11.47 o                         
   0  10   8          0.46          0.16         1.60 o                         
   1  10   8        303.06        295.39         7.75 o                         
   2  10   8          0.35          0.94         1.35 o                         
   3  10   8          0.85          1.05         1.05 o                         
   4  10   8        445.33        460.59        14.27 o                         
   5  10   8          0.22          2.10         0.93 o                         
   6  10   8         17.56         20.56         1.24 o                         
   7  10   8         21.65         25.20         1.74 o                         
   8  10   8         58.30         69.55         5.70 o                         
   9  10   8         55.88         55.23         2.86 o                         
  -8  11   8         23.55         23.52         0.89 o                         
  -7  11   8         39.91         31.34         1.15 o                         
  -6  11   8         36.35         39.97         1.43 o                         
  -5  11   8         47.82         52.53         1.81 o                         
  -4  11   8        391.55        420.15         6.11 o                         
  -3  11   8         28.92         24.61         1.49 o                         
  -2  11   8          6.09          6.41         1.09 o                         
  -1  11   8        273.94        275.83         6.95 o                         
   0  11   8          2.54          3.14         1.51 o                         
   1  11   8         11.20         23.73         1.72 o                         
   2  11   8         16.80         17.81         1.71 o                         
   3  11   8          1.06          1.77         0.89 o                         
   4  11   8        118.44        118.53         6.37 o                         
   5  11   8         26.04         24.52         1.19 o                         
   6  11   8          9.74         12.21         1.24 o                         
   7  11   8         10.97          8.73         1.18 o                         
  -7  12   8          5.04          3.29         1.46 o                         
  -6  12   8         55.85         57.92         2.10 o                         
  -5  12   8          1.67          1.40         0.65 o                         
  -4  12   8        153.78        145.40         3.54 o                         
  -3  12   8         49.34         44.86         1.63 o                         
  -2  12   8         60.05         68.31         2.20 o                         
  -1  12   8          0.15          0.00         0.99 o                         
   0  12   8        301.12        334.17         6.16 o                         
   1  12   8        160.42        178.17         4.05 o                         
   2  12   8          0.13          0.13         0.88 o                         
   3  12   8        133.74        143.46         4.96 o                         
   4  12   8         25.36         17.80         1.23 o                         
   5  12   8         11.23          6.94         1.05 o                         
  -3  13   8         19.39         20.98         1.74 o                         
  -2  13   8          0.05          0.40         0.90 o                         
  -1  13   8          3.29          1.09         1.10 o                         
   0  13   8        754.13        730.93        22.80 o                         
   1  13   8         51.19         44.30         1.75 o                         
   2  13   8          2.76          2.89         0.86 o                         
 -15   1   9        166.24        191.80         4.23 o                         
 -14   1   9         59.68         60.21         1.58 o                         
 -13   1   9         27.09         33.13         1.56 o                         
 -12   1   9          6.23          5.45         0.88 o                         
 -11   1   9         37.87         40.33         1.03 o                         
 -10   1   9          2.63          0.85         0.62 o                         
  -9   1   9         28.90         28.93         0.79 o                         
  -8   1   9         50.95         55.10         1.01 o                         
  -7   1   9        454.00        442.19         4.12 o                         
  -6   1   9          6.22          7.99         2.65 o                         
  -5   1   9        212.27        292.73         8.44 o                         
  -4   1   9        409.64        368.40        67.66 o                         
  -3   1   9         82.37         66.97         4.36 o                         
  -2   1   9        141.63        146.46         5.02 o                         
  -1   1   9       6448.17       6399.80        99.27 o                         
   0   1   9          1.04          2.48         1.06 o                         
   1   1   9        272.00        361.24        11.56 o                         
   2   1   9        541.76        500.64         9.44 o                         
   3   1   9        501.21        509.78        10.74 o                         
   4   1   9        118.81        153.83         3.88 o                         
   5   1   9          4.42          6.96         0.68 o                         
   6   1   9        944.44        963.88         7.67 o                         
   7   1   9         35.79         33.53         0.91 o                         
   8   1   9        122.85        124.39         1.71 o                         
   9   1   9        620.11        604.29         5.10 o                         
  10   1   9         53.30         67.15         1.50 o                         
  11   1   9        130.29        139.07         1.62 o                         
  12   1   9         63.86         50.27         1.28 o                         
  13   1   9         15.68         16.65         1.52 o                         
 -15   2   9         66.73         54.56         2.43 o                         
 -14   2   9         17.55         19.73         1.03 o                         
 -13   2   9         25.08         29.03         1.14 o                         
 -12   2   9        126.24        119.65         2.03 o                         
 -11   2   9       2607.08       2555.49        19.31 o                         
 -10   2   9        267.93        280.93         2.99 o                         
  -9   2   9        119.25        133.76         1.72 o                         
  -8   2   9        377.62        394.71         4.42 o                         
  -7   2   9         42.52         35.02         0.98 o                         
  -6   2   9         60.26         61.10         3.10 o                         
  -5   2   9       1081.46       1116.71        20.00 o                         
  -4   2   9         28.93         20.51         2.68 o                         
  -3   2   9         20.40         23.37         2.14 o                         
  -2   2   9        869.38        910.46        18.47 o                         
  -1   2   9       2936.79       2946.58        40.81 o                         
   0   2   9       4860.19       5197.65        64.77 o                         
   1   2   9       1091.20       1089.73        16.81 o                         
   2   2   9       1178.62       1215.01        44.74 o                         
   3   2   9       4271.13       4402.99        69.44 o                         
   4   2   9        144.74        128.01         3.16 o                         
   5   2   9        629.38        618.92         6.08 o                         
   6   2   9        155.91        160.67         1.93 o                         
   7   2   9        801.38        764.52         6.16 o                         
   8   2   9       1483.22       1527.40        11.40 o                         
   9   2   9       1556.18       1571.51        13.01 o                         
  10   2   9        116.44        105.85         1.47 o                         
  11   2   9        311.02        316.23         4.21 o                         
  12   2   9         13.32         13.48         0.76 o                         
  13   2   9        178.13        178.94         3.70 o                         
 -14   3   9        105.03        125.33         3.81 o                         
 -13   3   9         55.75         47.62         1.35 o                         
 -12   3   9         64.16         72.07         1.59 o                         
 -11   3   9          2.87          2.02         0.71 o                         
 -10   3   9       1475.29       1452.20        16.20 o                         
  -9   3   9       3768.27       3670.59        31.87 o                         
  -8   3   9        532.62        512.85         4.70 o                         
  -7   3   9        200.80        174.72         2.70 o                         
  -6   3   9         48.31         52.06         1.57 o                         
  -5   3   9        112.04         99.87         4.02 o                         
  -4   3   9          2.17          0.85         1.48 o                         
  -3   3   9         54.46         72.35         4.56 o                         
  -2   3   9       1322.65       1481.70        24.64 o                         
  -1   3   9        273.52        219.97         6.69 o                         
   0   3   9        280.83        263.39        10.11 o                         
   1   3   9          2.67          3.37         2.06 o                         
   2   3   9         44.81         76.34         3.08 o                         
   3   3   9          8.39          6.54         0.94 o                         
   4   3   9         42.72         26.89         1.25 o                         
   5   3   9         49.85         58.68         1.39 o                         
   6   3   9         32.35         37.89         0.93 o                         
   7   3   9       4195.18       4208.81        36.52 o                         
   8   3   9       1856.04       1941.98        20.18 o                         
   9   3   9         32.61         23.83         0.83 o                         
  10   3   9        127.18        134.12         2.30 o                         
  11   3   9        117.67        110.75         3.23 o                         
  12   3   9        477.46        482.81        10.81 o                         
  13   3   9         45.52         49.77         1.98 o                         
 -14   4   9         30.58         29.48         1.98 o                         
 -13   4   9        172.62        171.21         2.82 o                         
 -12   4   9        235.25        238.29         3.30 o                         
 -11   4   9        286.01        259.60         3.15 o                         
 -10   4   9          7.46          5.58         0.63 o                         
  -9   4   9       2057.94       1992.62        29.60 o                         
  -8   4   9       3228.93       3079.76        47.69 o                         
  -7   4   9         85.81         84.19         1.41 o                         
  -6   4   9        412.25        412.30         6.75 o                         
  -5   4   9         75.35         75.78         2.18 o                         
  -4   4   9       1045.24       1075.04        16.32 o                         
  -3   4   9        196.28        207.71         7.38 o                         
  -2   4   9        246.07        240.89         6.45 o                         
  -1   4   9        118.27         96.67         6.78 o                         
   0   4   9        122.67        143.10        10.84 o                         
   1   4   9         56.57         87.71         4.03 o                         
   2   4   9        203.32        194.14         4.70 o                         
   3   4   9         73.14         71.80         1.74 o                         
   4   4   9        296.86        292.97         7.20 o                         
   5   4   9         74.97         59.15         1.25 o                         
   6   4   9       2519.87       2578.23        21.33 o                         
   7   4   9       3118.88       3240.46        25.18 o                         
   8   4   9        245.71        220.52         2.58 o                         
   9   4   9          0.02          1.38         0.61 o                         
  10   4   9          9.28         12.84         0.76 o                         
  11   4   9          0.28          0.85         0.74 o                         
  12   4   9          5.44          3.09         0.56 o                         
  13   4   9         46.48         37.41         2.10 o                         
 -14   5   9        593.60        593.64         9.21 o                         
 -13   5   9        603.95        693.44        10.22 o                         
 -12   5   9          6.16          6.01         0.86 o                         
 -11   5   9        247.88        248.31         4.36 o                         
 -10   5   9          0.87          1.95         0.71 o                         
  -9   5   9         28.47         29.22         1.36 o                         
  -8   5   9        607.55        583.62         6.61 o                         
  -7   5   9       1110.03       1100.60        22.34 o                         
  -6   5   9        492.67        447.29         4.98 o                         
  -5   5   9       1019.02        933.35        12.33 o                         
  -4   5   9       1780.85       1845.83        20.66 o                         
  -3   5   9          0.28          0.51         0.99 o                         
  -2   5   9         10.96         16.86         1.52 o                         
  -1   5   9        320.05        341.36         8.99 o                         
   0   5   9         22.10         22.38         2.38 o                         
   1   5   9         14.78          9.31         0.86 o                         
   2   5   9         41.09         52.16         1.43 o                         
   3   5   9        759.18        739.99         9.57 o                         
   4   5   9        681.51        649.80        11.59 o                         
   5   5   9        246.78        234.21         4.68 o                         
   6   5   9         74.51         73.24         1.41 o                         
   7   5   9         13.86         15.83         0.93 o                         
   8   5   9        443.46        464.97         7.05 o                         
   9   5   9          0.04          1.91         0.69 o                         
  10   5   9         21.64         22.59         0.98 o                         
  11   5   9        432.14        471.61        15.36 o                         
  12   5   9          2.55          2.43         0.59 o                         
 -13   6   9         46.77         54.35         1.66 o                         
 -12   6   9        292.31        324.53         4.48 o                         
 -11   6   9         11.11          8.62         0.97 o                         
 -10   6   9         26.54         27.87         1.35 o                         
  -9   6   9        168.77        157.33         4.37 o                         
  -8   6   9        295.94        282.47         9.65 o                         
  -7   6   9        862.81        811.76        10.89 o                         
  -6   6   9         66.74         59.68         1.73 o                         
  -5   6   9        604.10        564.90         6.24 o                         
  -4   6   9          2.30          3.08         0.74 o                         
  -3   6   9       1152.18       1203.60        15.98 o                         
  -2   6   9        463.89        474.97         8.12 o                         
  -1   6   9          5.85          4.18         0.97 o                         
   0   6   9        493.77        476.98         6.93 o                         
   1   6   9        105.81         99.09         1.81 o                         
   2   6   9        307.61        287.40         5.00 o                         
   3   6   9         40.64         38.01         1.15 o                         
   4   6   9        822.22        790.65        15.49 o                         
   5   6   9        147.97        163.75         3.76 o                         
   6   6   9         77.55         88.01         2.04 o                         
   7   6   9        150.31        130.29         2.94 o                         
   8   6   9        679.80        672.79         8.66 o                         
   9   6   9        110.97        113.72         1.85 o                         
  10   6   9         21.70         26.23         0.96 o                         
  11   6   9          0.74         -0.14         0.64 o                         
  12   6   9          0.05          0.85         0.45 o                         
 -13   7   9          1.52          2.21         0.63 o                         
 -12   7   9          0.22          0.82         0.76 o                         
 -11   7   9         90.61        102.14         2.42 o                         
 -10   7   9        188.29        203.55         3.12 o                         
  -9   7   9          0.35         -0.11         0.87 o                         
  -8   7   9        211.07        199.39         4.87 o                         
  -7   7   9        920.30        895.32        11.83 o                         
  -6   7   9        431.58        380.25         7.11 o                         
  -5   7   9        542.42        525.92         7.39 o                         
  -4   7   9        161.95        147.36         3.66 o                         
  -3   7   9         27.80         21.83         1.24 o                         
  -2   7   9         40.11         41.56         1.69 o                         
  -1   7   9       1245.21       1221.89        14.79 o                         
   0   7   9        297.28        267.71         4.86 o                         
   1   7   9         74.95         72.78         1.73 o                         
   2   7   9        321.99        329.52         5.78 o                         
   3   7   9       1174.40       1160.19        17.71 o                         
   4   7   9         14.37         20.25         0.94 o                         
   5   7   9        771.72        728.16        10.53 o                         
   6   7   9        837.54        859.97        13.99 o                         
   7   7   9         46.64         42.20         1.47 o                         
   8   7   9        318.08        356.42         6.71 o                         
   9   7   9         37.03         48.77         1.21 o                         
  10   7   9         74.03         81.64         1.55 o                         
  11   7   9          3.82          5.97         0.65 o                         
 -12   8   9        143.34        136.58         3.01 o                         
 -11   8   9        151.19        174.00         2.67 o                         
 -10   8   9         10.50         13.51         0.95 o                         
  -9   8   9         93.21         90.53         2.42 o                         
  -8   8   9         80.34         82.04         4.08 o                         
  -7   8   9          9.93          9.63         2.26 o                         
  -6   8   9          8.17          8.15         0.98 o                         
  -5   8   9        181.88        162.39         3.67 o                         
  -4   8   9        310.70        287.31         5.98 o                         
  -3   8   9         75.09         77.12         2.15 o                         
  -2   8   9         62.66         61.92         2.13 o                         
  -1   8   9        653.05        671.47         9.44 o                         
   0   8   9        376.36        377.16         5.91 o                         
   1   8   9       1856.72       1849.11        19.95 o                         
   2   8   9        284.87        284.34         4.67 o                         
   3   8   9        274.40        269.11         5.00 o                         
   4   8   9          1.30          2.30         0.90 o                         
   5   8   9          8.35          9.09         1.04 o                         
   6   8   9          0.07          1.09         0.73 o                         
   7   8   9         23.52         22.97         1.34 o                         
   8   8   9          1.54          2.32         0.83 o                         
   9   8   9          0.90          1.35         0.74 o                         
  10   8   9         56.65         57.13         6.07 o                         
 -11   9   9         35.50         34.80         1.31 o                         
 -10   9   9          4.44          2.98         0.70 o                         
  -9   9   9        150.80        162.04         3.22 o                         
  -8   9   9         74.45         72.09         2.54 o                         
  -7   9   9        483.14        503.92        13.24 o                         
  -6   9   9        109.37        113.36         3.07 o                         
  -5   9   9          2.53          1.39         0.87 o                         
  -4   9   9        243.82        267.27         6.49 o                         
  -3   9   9        105.63        105.77         2.71 o                         
  -2   9   9          7.16          8.39         1.09 o                         
  -1   9   9        155.31        140.73         5.12 o                         
   0   9   9        224.91        208.32         4.35 o                         
   1   9   9        525.60        501.41         8.77 o                         
   2   9   9          9.76          8.19         0.88 o                         
   3   9   9         18.68         18.03         1.24 o                         
   4   9   9        257.81        254.86         4.51 o                         
   5   9   9        126.91        124.15         3.59 o                         
   6   9   9         11.50         10.40         1.09 o                         
   7   9   9         13.28         18.66         1.22 o                         
   8   9   9         10.72         11.21         0.99 o                         
   9   9   9        102.17         93.14        10.52 o                         
 -10  10   9         56.02         54.85         3.29 o                         
  -9  10   9         83.50         76.87         1.63 o                         
  -8  10   9         32.75         37.23         1.48 o                         
  -7  10   9         28.71         30.83         2.24 o                         
  -6  10   9        261.62        247.32        13.38 o                         
  -5  10   9        787.66        828.02        12.21 o                         
  -4  10   9        287.87        287.76         4.87 o                         
  -3  10   9        192.60        200.04         3.66 o                         
  -2  10   9         59.19         60.51         2.59 o                         
  -1  10   9          6.03          7.04         1.47 o                         
   0  10   9         38.36         32.47         3.01 o                         
   1  10   9        684.54        698.19        11.98 o                         
   2  10   9         25.08         32.14         2.09 o                         
   3  10   9        586.81        562.31        29.52 o                         
   4  10   9        224.77        235.82         8.86 o                         
   5  10   9         31.48         36.96         1.27 o                         
   6  10   9        488.81        548.79        13.88 o                         
   7  10   9          1.58          0.72         0.80 o                         
   8  10   9         22.97         17.93         1.99 o                         
  -8  11   9          2.60          3.53         0.65 o                         
  -7  11   9          0.09         -0.02         0.54 o                         
  -6  11   9         47.89         49.05         1.67 o                         
  -5  11   9          9.86         12.01         0.99 o                         
  -4  11   9         24.28         27.05         1.52 o                         
  -3  11   9         52.02         49.01         1.63 o                         
  -2  11   9         31.86         33.38         1.59 o                         
  -1  11   9        174.91        182.07         3.66 o                         
   0  11   9        237.59        247.34         5.16 o                         
   1  11   9         10.32         12.59         1.50 o                         
   2  11   9         20.14         22.96         1.54 o                         
   3  11   9          0.95          0.93         0.92 o                         
   4  11   9         30.43         38.06         1.86 o                         
   5  11   9        103.87         92.58         7.38 o                         
   6  11   9         71.20         73.49         7.37 o                         
   7  11   9        108.31        112.02         5.85 o                         
  -6  12   9         81.66         73.47         1.98 o                         
  -5  12   9         38.19         37.48         1.74 o                         
  -4  12   9         65.95         68.86         1.93 o                         
  -3  12   9         67.33         70.56         2.40 o                         
  -2  12   9        147.62        146.76         5.67 o                         
  -1  12   9         94.80         90.94         2.82 o                         
   0  12   9         43.19         41.88         2.02 o                         
   1  12   9         85.82        103.76         2.77 o                         
   2  12   9        272.21        282.72         5.89 o                         
   3  12   9         23.88         22.02         1.09 o                         
   4  12   9         18.14         16.20         1.03 o                         
   5  12   9         70.37         36.35         2.32 o                         
  -1  13   9        405.89        253.01         7.44 o                         
   0  13   9         39.62         33.21         2.45 o                         
 -15   0  10         21.61         19.74         1.79 o                         
 -14   0  10         85.01        104.70         4.25 o                         
 -13   0  10         15.97         17.39         1.75 o                         
 -12   0  10         87.97         85.43         2.51 o                         
 -11   0  10        244.67        307.11         4.38 o                         
 -10   0  10       3304.31       2921.09        31.67 o                         
  -9   0  10        121.26        118.54         2.46 o                         
  -8   0  10        225.55        225.91         4.34 o                         
  -7   0  10        288.51        332.80         5.15 o                         
  -6   0  10       1089.92       1074.98        25.54 o                         
  -5   0  10        988.96       1079.99        44.12 o                         
  -4   0  10       2600.41       1561.54        55.23 o                         
  -3   0  10         70.84         51.15         3.70 o                         
  -2   0  10       1300.35       1429.39        73.14 o                         
  -1   0  10       4917.49       5082.82       119.79 o                         
   0   0  10       8260.34       8868.52       206.03 o                         
   1   0  10       8211.09       8521.14       161.28 o                         
   2   0  10       3738.46       3926.07        76.05 o                         
   3   0  10        138.00        190.85         6.30 o                         
   4   0  10       2470.84       2774.76        48.55 o                         
   5   0  10         68.05         86.65         3.92 o                         
   6   0  10        471.87        451.58         6.24 o                         
   7   0  10        289.72        292.33         4.44 o                         
   8   0  10       1050.00       1082.64        12.39 o                         
   9   0  10       1588.62       1639.74        14.98 o                         
  10   0  10        214.49        229.54         4.08 o                         
  11   0  10         71.69         59.80         1.59 o                         
  12   0  10          8.75          9.02         1.15 o                         
  13   0  10          0.81          0.01         0.93 o                         
 -15   1  10        262.04        243.63        15.22 o                         
 -14   1  10         40.73         41.24         1.42 o                         
 -13   1  10         53.30         44.59         1.69 o                         
 -12   1  10        454.85        411.70         4.60 o                         
 -11   1  10        593.58        622.02         6.83 o                         
 -10   1  10        744.57        699.68         7.88 o                         
  -9   1  10       1656.85       1655.00        13.45 o                         
  -8   1  10        346.70        312.77         3.24 o                         
  -7   1  10          0.21          1.48         0.56 o                         
  -6   1  10        505.66        494.68         8.16 o                         
  -5   1  10          3.13          6.86         3.04 o                         
  -4   1  10         44.43         29.46         5.45 o                         
  -3   1  10        154.24        139.97         6.70 o                         
  -2   1  10          6.87         15.46         1.68 o                         
  -1   1  10         26.46         23.31         2.13 o                         
   0   1  10          3.18         16.89         1.50 o                         
   1   1  10         54.74         46.68         2.10 o                         
   2   1  10       2447.32       2443.98        34.65 o                         
   3   1  10        247.37        266.17         6.15 o                         
   4   1  10          3.27          5.96         1.13 o                         
   5   1  10          4.60          2.91         0.49 o                         
   6   1  10        172.72        193.64         3.66 o                         
   7   1  10          9.63         10.61         0.70 o                         
   8   1  10       2235.60       2277.58        20.14 o                         
   9   1  10         19.46         17.50         0.68 o                         
  10   1  10        127.44        125.39         1.57 o                         
  11   1  10          0.16          0.71         0.58 o                         
  12   1  10        184.48        181.20         2.74 o                         
  13   1  10          4.55          1.28         1.25 o                         
 -15   2  10        152.34        158.90         6.31 o                         
 -14   2  10         66.99         72.73         2.64 o                         
 -13   2  10         40.54         42.86         1.26 o                         
 -12   2  10         90.12         98.00         1.82 o                         
 -11   2  10         41.69         45.93         1.17 o                         
 -10   2  10         72.91         52.22         1.10 o                         
  -9   2  10        331.39        312.75         2.62 o                         
  -8   2  10       1468.35       1440.90        10.38 o                         
  -7   2  10         63.07         64.09         1.23 o                         
  -6   2  10        217.09        203.16         3.67 o                         
  -5   2  10        768.30        767.62        15.16 o                         
  -4   2  10        111.68        134.36         5.19 o                         
  -3   2  10          0.01          3.80         1.65 o                         
  -2   2  10        313.94        319.08         9.62 o                         
  -1   2  10         21.65         24.02         1.35 o                         
   0   2  10       5404.22       5488.47        73.03 o                         
   1   2  10        268.70        264.22         6.85 o                         
   2   2  10         53.47         82.58         5.48 o                         
   3   2  10          1.45          7.12         1.84 o                         
   4   2  10        148.16        149.55         2.80 o                         
   5   2  10        186.17        208.49         2.63 o                         
   6   2  10       1022.76       1034.21         8.53 o                         
   7   2  10        497.54        511.52         5.92 o                         
   8   2  10        879.01        895.52         6.85 o                         
   9   2  10          3.53          4.34         0.57 o                         
  10   2  10         59.10         58.63         1.14 o                         
  11   2  10          3.35          4.54         0.66 o                         
  12   2  10          0.38          0.40         0.63 o                         
  13   2  10         74.74         73.87         2.09 o                         
 -14   3  10         43.36         39.73         1.33 o                         
 -13   3  10        478.78        514.25         8.02 o                         
 -12   3  10        431.85        456.26         5.34 o                         
 -11   3  10          1.90          3.79         0.71 o                         
 -10   3  10         85.30        101.44         1.50 o                         
  -9   3  10        662.77        630.19         6.57 o                         
  -8   3  10         91.41         98.81         1.52 o                         
  -7   3  10         41.60         50.83         1.12 o                         
  -6   3  10          1.21          1.67         0.68 o                         
  -5   3  10        850.87        846.21        13.03 o                         
  -4   3  10        164.86        162.36         6.04 o                         
  -3   3  10         99.37        104.82         8.62 o                         
  -2   3  10         49.58         40.85         2.78 o                         
  -1   3  10        112.26        149.79         4.78 o                         
   0   3  10         28.98         24.87         2.17 o                         
   1   3  10        424.54        401.02        11.61 o                         
   2   3  10        233.03        187.60        13.35 o                         
   3   3  10        303.76        374.79         8.31 o                         
   4   3  10          0.79          1.78         0.57 o                         
   5   3  10       1189.15       1150.22        18.67 o                         
   6   3  10        128.39        123.07         2.29 o                         
   7   3  10          0.78          1.46         0.68 o                         
   8   3  10        214.87        190.44         2.39 o                         
   9   3  10         18.30         23.61         0.91 o                         
  10   3  10          0.03          1.43         0.69 o                         
  11   3  10         31.94         36.71         1.13 o                         
  12   3  10          2.98          1.67         0.63 o                         
  13   3  10         97.24         97.01         2.26 o                         
 -14   4  10        514.82        561.39         7.86 o                         
 -13   4  10         28.42         30.43         1.42 o                         
 -12   4  10          0.37          1.72         0.96 o                         
 -11   4  10          1.61          1.45         0.85 o                         
 -10   4  10         80.34         79.45         1.55 o                         
  -9   4  10        243.23        221.82         4.09 o                         
  -8   4  10        442.12        426.35         6.37 o                         
  -7   4  10         82.55         84.66         1.68 o                         
  -6   4  10        398.98        444.44         7.68 o                         
  -5   4  10        304.04        313.93         4.39 o                         
  -4   4  10       1550.02       1534.64        16.83 o                         
  -3   4  10          2.73          1.65         2.08 o                         
  -2   4  10        640.36        645.72        14.24 o                         
  -1   4  10          2.68          5.14         1.90 o                         
   0   4  10        125.26        150.84         5.83 o                         
   1   4  10        285.86        284.90        10.30 o                         
   2   4  10         42.95         48.89         1.52 o                         
   3   4  10         80.84        105.74         2.13 o                         
   4   4  10         26.01         43.10         1.79 o                         
   5   4  10        867.47        892.56        16.35 o                         
   6   4  10         14.58         17.73         0.81 o                         
   7   4  10          8.72          8.08         0.71 o                         
   8   4  10       1055.87        972.24        11.63 o                         
   9   4  10          0.49          1.21         0.65 o                         
  10   4  10         40.53         44.93         1.49 o                         
  11   4  10          3.61          5.21         0.75 o                         
  12   4  10         29.16         31.79         1.10 o                         
 -14   5  10        388.23        345.04         8.85 o                         
 -13   5  10         35.42         43.43         1.66 o                         
 -12   5  10         18.47         20.53         1.09 o                         
 -11   5  10          0.30          0.70         0.97 o                         
 -10   5  10        550.20        509.41         9.28 o                         
  -9   5  10        390.41        323.69         9.72 o                         
  -8   5  10       1723.24       1569.38        30.74 o                         
  -7   5  10        240.84        225.85         3.10 o                         
  -6   5  10        504.56        487.70         6.60 o                         
  -5   5  10          3.79          6.22         0.69 o                         
  -4   5  10        690.90        682.47        11.54 o                         
  -3   5  10        351.74        370.93         4.99 o                         
  -2   5  10        475.29        514.54         7.42 o                         
  -1   5  10        282.93        245.36         4.34 o                         
   0   5  10         87.10         87.80         2.14 o                         
   1   5  10       2192.33       2060.33        21.48 o                         
   2   5  10       1325.00       1205.09        14.59 o                         
   3   5  10         95.17         94.50         1.84 o                         
   4   5  10        829.55        817.12        14.01 o                         
   5   5  10         47.31         53.74         1.75 o                         
   6   5  10       1084.64       1037.06        12.58 o                         
   7   5  10        393.11        450.45         5.95 o                         
   8   5  10        743.95        787.35        12.29 o                         
   9   5  10        148.40        154.44         2.34 o                         
  10   5  10          0.56          1.33         0.79 o                         
  11   5  10         20.75         19.86         1.25 o                         
  12   5  10          6.52          8.04         0.62 o                         
 -13   6  10         47.18         55.84         2.31 o                         
 -12   6  10          0.00         -0.14         0.76 o                         
 -11   6  10        137.95        145.83         2.58 o                         
 -10   6  10        189.54        205.93         2.99 o                         
  -9   6  10        146.39        141.79         3.58 o                         
  -8   6  10       1654.45       1549.82        30.01 o                         
  -7   6  10         76.88         60.03         2.21 o                         
  -6   6  10        159.76        143.52         3.23 o                         
  -5   6  10        231.23        258.59         4.04 o                         
  -4   6  10        144.85        133.10         2.34 o                         
  -3   6  10        237.08        230.14         4.82 o                         
  -2   6  10          5.61          7.14         1.05 o                         
  -1   6  10        484.54        489.43         6.71 o                         
   0   6  10        393.33        386.52         5.85 o                         
   1   6  10         20.99         14.70         0.96 o                         
   2   6  10        296.17        302.29         3.99 o                         
   3   6  10       1137.85       1062.88        12.86 o                         
   4   6  10       1694.18       1661.15        23.73 o                         
   5   6  10         74.40         79.79         2.02 o                         
   6   6  10        587.08        615.95         8.84 o                         
   7   6  10        151.27        156.36         3.81 o                         
   8   6  10          0.75          1.35         1.01 o                         
   9   6  10        239.78        247.55         4.69 o                         
  10   6  10         13.97         17.35         0.87 o                         
  11   6  10         15.61         15.16         0.72 o                         
 -12   7  10        343.44        380.04         8.25 o                         
 -11   7  10         37.63         37.77         1.37 o                         
 -10   7  10        588.21        630.99         8.49 o                         
  -9   7  10        345.88        339.28         9.71 o                         
  -8   7  10         85.96         74.08         2.06 o                         
  -7   7  10        723.27        692.12        10.02 o                         
  -6   7  10        115.22        101.87         2.65 o                         
  -5   7  10          3.01          3.01         0.77 o                         
  -4   7  10        582.36        553.49         6.98 o                         
  -3   7  10        277.00        289.80         4.86 o                         
  -2   7  10        672.15        730.75         9.48 o                         
  -1   7  10         50.07         56.57         2.18 o                         
   0   7  10       1086.46       1075.90        12.64 o                         
   1   7  10        502.05        472.18         5.83 o                         
   2   7  10       3973.81       3896.09        49.90 o                         
   3   7  10        147.58        135.60         2.82 o                         
   4   7  10          2.08          1.50         0.69 o                         
   5   7  10        862.09        885.57        12.79 o                         
   6   7  10        331.61        340.72         4.82 o                         
   7   7  10          1.88          2.75         0.85 o                         
   8   7  10         46.70         41.53         1.38 o                         
   9   7  10        220.48        237.72         5.47 o                         
  10   7  10         50.86         51.23         1.84 o                         
  11   7  10        141.97        111.67         3.48 o                         
 -12   8  10         20.42         22.87         1.70 o                         
 -11   8  10        222.36        237.77         5.20 o                         
 -10   8  10         88.39         86.36         2.04 o                         
  -9   8  10        248.38        263.94         5.03 o                         
  -8   8  10        511.35        522.52         8.16 o                         
  -7   8  10          0.02          0.75         1.10 o                         
  -6   8  10        302.34        307.47         8.65 o                         
  -5   8  10        260.49        255.07         5.08 o                         
  -4   8  10          8.00          8.65         1.21 o                         
  -3   8  10         17.24         13.62         1.30 o                         
  -2   8  10          1.82          0.77         1.04 o                         
  -1   8  10          4.47          2.02         1.14 o                         
   0   8  10          7.42          5.47         1.44 o                         
   1   8  10         55.02         50.77         1.88 o                         
   2   8  10       2682.11       2585.47        53.66 o                         
   3   8  10          2.71          2.93         0.92 o                         
   4   8  10       1250.05       1238.12        31.70 o                         
   5   8  10        374.44        368.48        10.60 o                         
   6   8  10         10.19         13.54         0.94 o                         
   7   8  10          0.15          1.16         0.89 o                         
   8   8  10          1.04          2.38         0.77 o                         
   9   8  10          0.55          0.17         0.67 o                         
  10   8  10          1.44          4.05         0.73 o                         
 -11   9  10        499.57        487.24        10.55 o                         
 -10   9  10        699.83        739.09        10.54 o                         
  -9   9  10         54.54         60.06         1.78 o                         
  -8   9  10         42.88         53.37         1.99 o                         
  -7   9  10        179.18        184.49         8.15 o                         
  -6   9  10         19.78         24.92         1.34 o                         
  -5   9  10        695.24        631.90         9.68 o                         
  -4   9  10         25.35         23.75         1.28 o                         
  -3   9  10        467.68        450.87        14.56 o                         
  -2   9  10        165.54        171.10         3.42 o                         
  -1   9  10        258.11        270.14         4.42 o                         
   0   9  10       1764.78       1755.86        37.63 o                         
   1   9  10          8.13          5.65         1.13 o                         
   2   9  10         33.23         30.82         1.29 o                         
   3   9  10         11.18          8.39         1.12 o                         
   4   9  10          3.01          3.84         0.87 o                         
   5   9  10         80.89         92.35         2.43 o                         
   6   9  10         57.66         55.90         2.44 o                         
   7   9  10         71.31         76.21         2.22 o                         
   8   9  10         94.85        116.09         3.44 o                         
   9   9  10          3.07          1.53         1.21 o                         
  -9  10  10         28.61         28.70         1.15 o                         
  -8  10  10          0.16          1.06         0.72 o                         
  -7  10  10          1.51          1.36         0.94 o                         
  -6  10  10         76.72         64.96         3.95 o                         
  -5  10  10         19.35         23.78         1.38 o                         
  -4  10  10         42.04         48.86         2.10 o                         
  -3  10  10        397.23        377.37         5.89 o                         
  -2  10  10          2.73          3.07         1.10 o                         
  -1  10  10         34.81         35.63         1.80 o                         
   0  10  10         24.26         22.24         2.00 o                         
   1  10  10        447.36        487.25        12.31 o                         
   2  10  10        154.65        161.77         3.76 o                         
   3  10  10          0.36          0.15         0.89 o                         
   4  10  10         15.73         19.65         1.28 o                         
   5  10  10         23.33         29.69         1.78 o                         
   6  10  10        168.02        164.32         9.37 o                         
   7  10  10        217.01        219.90        17.78 o                         
   8  10  10         27.27         19.95         5.64 o                         
  -8  11  10         60.13         50.11         1.85 o                         
  -7  11  10          0.02          0.08         0.50 o                         
  -6  11  10          0.51          0.20         0.71 o                         
  -5  11  10          4.47          3.00         0.89 o                         
  -4  11  10        114.11        106.50         2.74 o                         
  -3  11  10         11.27         13.82         1.04 o                         
  -2  11  10          7.04          9.20         1.15 o                         
  -1  11  10        117.95        123.85         3.55 o                         
   0  11  10         64.42         64.70         2.58 o                         
   1  11  10          6.59         11.56         1.36 o                         
   2  11  10        844.07        939.02        12.12 o                         
   3  11  10         16.04         12.16         1.08 o                         
   4  11  10         52.12         48.08         1.38 o                         
   5  11  10         12.00         10.15         1.27 o                         
   6  11  10         44.67         38.15         2.90 o                         
  -5  12  10          0.85          0.95         0.52 o                         
  -4  12  10         21.32         18.58         0.98 o                         
  -3  12  10         66.99         61.55         1.94 o                         
  -2  12  10         52.78         66.47         2.26 o                         
  -1  12  10        368.48        401.60         9.36 o                         
   0  12  10         57.36         73.02         2.54 o                         
   1  12  10          0.18          1.15         0.86 o                         
   2  12  10         73.52         68.65         3.51 o                         
   3  12  10          4.13          2.23         0.74 o                         
   4  12  10         43.41         26.10         3.91 o                         
 -15   1  11          0.02         -0.05         0.92 o                         
 -14   1  11        178.44        179.04         3.98 o                         
 -13   1  11          0.08          1.80         1.00 o                         
 -12   1  11          0.18          0.80         0.96 o                         
 -11   1  11        675.12        670.70         6.16 o                         
 -10   1  11        177.98        132.69         2.07 o                         
  -9   1  11         12.74         21.44         0.84 o                         
  -8   1  11        132.26        141.99         2.47 o                         
  -7   1  11         91.92         98.69         1.63 o                         
  -6   1  11        642.72        695.88         7.84 o                         
  -5   1  11       1114.24       1276.44        48.41 o                         
  -4   1  11        201.33        192.76        12.97 o                         
  -3   1  11        120.11        147.96         5.21 o                         
  -2   1  11        488.08        480.04        15.60 o                         
  -1   1  11        514.35        577.54        13.19 o                         
   0   1  11        159.46        126.42         4.44 o                         
   1   1  11       3736.12       4144.18        56.91 o                         
   2   1  11       2015.37       1954.50        30.86 o                         
   3   1  11         26.42         31.35         2.61 o                         
   4   1  11        441.57        510.56        11.71 o                         
   5   1  11         74.75         92.65         1.42 o                         
   6   1  11          9.35         12.46         0.64 o                         
   7   1  11        129.72        138.36         2.09 o                         
   8   1  11         11.27         12.32         0.73 o                         
   9   1  11        482.07        499.91         4.11 o                         
  10   1  11        265.27        258.70         2.99 o                         
  11   1  11         59.97         63.56         1.12 o                         
  12   1  11         83.29         95.95         2.35 o                         
  13   1  11         69.97         57.32         2.34 o                         
 -14   2  11         51.57         42.97         1.44 o                         
 -13   2  11        182.59        180.81         2.78 o                         
 -12   2  11        154.34        146.63         2.18 o                         
 -11   2  11         53.65         38.37         1.14 o                         
 -10   2  11        122.80         78.48         2.20 o                         
  -9   2  11        136.52        149.29         2.09 o                         
  -8   2  11         16.53         15.31         0.85 o                         
  -7   2  11        291.19        267.07         3.87 o                         
  -6   2  11         35.66         30.39         1.13 o                         
  -5   2  11       1074.99       1033.44        14.14 o                         
  -4   2  11       2005.39       2078.14        42.43 o                         
  -3   2  11        912.74       1029.70        18.53 o                         
  -2   2  11       1276.01       1169.83        30.95 o                         
  -1   2  11         42.28         50.77         2.79 o                         
   0   2  11         25.58         34.80         2.46 o                         
   1   2  11        131.34        124.72         4.83 o                         
   2   2  11        637.48        630.76        13.24 o                         
   3   2  11        335.56        425.64        22.69 o                         
   4   2  11        771.06        841.53        21.09 o                         
   5   2  11          0.65          4.02         0.66 o                         
   6   2  11        126.78        131.63         1.74 o                         
   7   2  11        224.16        240.24         2.89 o                         
   8   2  11        173.52        183.34         2.36 o                         
   9   2  11       1180.87       1204.41        11.40 o                         
  10   2  11         20.13         15.98         0.72 o                         
  11   2  11        137.77        138.93         2.19 o                         
  12   2  11         13.42         16.36         0.81 o                         
 -14   3  11         54.26         65.14         3.79 o                         
 -13   3  11          3.36          2.94         0.83 o                         
 -12   3  11         33.34         27.22         1.08 o                         
 -11   3  11        169.64        160.38         2.26 o                         
 -10   3  11        192.69        177.17         2.80 o                         
  -9   3  11        698.54        565.21         5.14 o                         
  -8   3  11         21.73         31.52         0.98 o                         
  -7   3  11          8.36         11.18         0.79 o                         
  -6   3  11        475.12        500.89         6.27 o                         
  -5   3  11          4.44          6.27         0.66 o                         
  -4   3  11          1.42          1.19         1.02 o                         
  -3   3  11         35.23         44.20         3.39 o                         
  -2   3  11         48.77         39.35         2.92 o                         
  -1   3  11        398.06        386.72         9.83 o                         
   0   3  11         71.71         60.79         2.92 o                         
   1   3  11       1324.29       1402.28        23.84 o                         
   2   3  11        552.70        620.99        29.65 o                         
   3   3  11        251.39        262.81         6.13 o                         
   4   3  11        180.47        174.70         3.73 o                         
   5   3  11         35.52         34.55         1.11 o                         
   6   3  11        230.00        212.32         3.48 o                         
   7   3  11        169.00        161.30         2.69 o                         
   8   3  11        685.57        712.17         6.07 o                         
   9   3  11          1.84          2.11         0.61 o                         
  10   3  11         27.51         28.35         0.92 o                         
  11   3  11        446.04        463.00         9.42 o                         
  12   3  11          8.29          5.76         0.63 o                         
 -14   4  11         59.49         70.91         4.24 o                         
 -13   4  11        110.76        111.75         2.40 o                         
 -12   4  11         28.86         36.05         1.28 o                         
 -11   4  11         92.32         81.78         1.83 o                         
 -10   4  11        149.18        132.99         3.59 o                         
  -9   4  11          6.24          1.93         0.62 o                         
  -8   4  11         11.97         18.73         0.80 o                         
  -7   4  11         46.41         49.34         1.33 o                         
  -6   4  11        156.20        163.30         2.19 o                         
  -5   4  11        377.11        344.50         4.27 o                         
  -4   4  11         42.00         31.48         1.12 o                         
  -3   4  11         20.70         20.97         1.02 o                         
  -2   4  11       1772.81       1772.02        21.34 o                         
  -1   4  11        336.64        376.21         7.91 o                         
   0   4  11       1698.58       1680.39        29.91 o                         
   1   4  11        612.64        614.92         8.49 o                         
   2   4  11        639.34        672.44         7.24 o                         
   3   4  11       1241.72       1290.33        19.76 o                         
   4   4  11        722.49        694.96        11.47 o                         
   5   4  11        219.42        229.85         3.41 o                         
   6   4  11         45.83         42.90         1.25 o                         
   7   4  11        172.31        185.95         2.27 o                         
   8   4  11        290.55        337.59         4.47 o                         
   9   4  11         55.09         68.07         1.32 o                         
  10   4  11        151.75        156.95         3.54 o                         
  11   4  11         32.34         26.49         1.60 o                         
  12   4  11        225.36        234.74         9.64 o                         
 -13   5  11          7.73         11.05         0.79 o                         
 -12   5  11          2.50          2.56         0.73 o                         
 -11   5  11          1.43          3.59         0.91 o                         
 -10   5  11          9.89          9.95         0.97 o                         
  -9   5  11        330.66        343.47         9.74 o                         
  -8   5  11        462.76        403.23         9.96 o                         
  -7   5  11          5.38          5.15         0.75 o                         
  -6   5  11        335.50        324.72         4.13 o                         
  -5   5  11          0.94          1.11         0.69 o                         
  -4   5  11        702.94        717.09         9.76 o                         
  -3   5  11          0.06          1.66         0.82 o                         
  -2   5  11         36.70         46.03         1.48 o                         
  -1   5  11       2517.76       2438.55        24.15 o                         
   0   5  11          6.82          6.86         0.81 o                         
   1   5  11        736.97        686.09         8.11 o                         
   2   5  11        155.71        132.46         2.05 o                         
   3   5  11          3.16          9.47         1.18 o                         
   4   5  11        554.58        543.90         7.92 o                         
   5   5  11         85.24         96.84         2.56 o                         
   6   5  11        185.88        206.81         3.07 o                         
   7   5  11        556.94        542.18         8.66 o                         
   8   5  11          0.11          1.67         0.78 o                         
   9   5  11        661.85        712.46         9.47 o                         
  10   5  11         72.20         87.48         2.01 o                         
  11   5  11          0.00          0.48         0.51 o                         
 -13   6  11        133.34        130.15         2.96 o                         
 -12   6  11         78.53         89.42         1.68 o                         
 -11   6  11         24.15         26.68         1.30 o                         
 -10   6  11         28.89         26.06         1.10 o                         
  -9   6  11         61.27         69.69         1.77 o                         
  -8   6  11          9.56          9.77         0.95 o                         
  -7   6  11         91.42         99.02         2.14 o                         
  -6   6  11        361.99        353.72         4.84 o                         
  -5   6  11        331.57        310.15         3.85 o                         
  -4   6  11          4.44          3.81         1.07 o                         
  -3   6  11        272.34        302.23         4.44 o                         
  -2   6  11        489.12        517.97         8.53 o                         
  -1   6  11          3.91          4.65         1.09 o                         
   0   6  11        658.22        650.96         6.94 o                         
   1   6  11        360.69        368.63         4.75 o                         
   2   6  11        148.81        157.64         2.48 o                         
   3   6  11        186.69        162.19         4.06 o                         
   4   6  11         20.19         25.08         1.28 o                         
   5   6  11        248.84        258.12         6.36 o                         
   6   6  11        905.93        930.69        15.08 o                         
   7   6  11         23.90         28.94         1.49 o                         
   8   6  11          1.36          1.21         0.84 o                         
   9   6  11          0.17          2.37         0.73 o                         
  10   6  11         82.86         94.12         2.94 o                         
  11   6  11        152.18        160.18         6.40 o                         
 -12   7  11          0.00          0.10         0.56 o                         
 -11   7  11         81.86         97.14         1.89 o                         
 -10   7  11        124.42        125.01         2.96 o                         
  -9   7  11         10.27          7.67         1.00 o                         
  -8   7  11          0.10          0.23         0.83 o                         
  -7   7  11        253.29        261.13         5.69 o                         
  -6   7  11         15.88         23.32         1.26 o                         
  -5   7  11         73.00         70.09         1.64 o                         
  -4   7  11        121.38         92.65         2.77 o                         
  -3   7  11         15.76         15.32         1.17 o                         
  -2   7  11        355.02        372.97         6.22 o                         
  -1   7  11         72.10         73.80         2.02 o                         
   0   7  11          5.35          4.76         1.08 o                         
   1   7  11       1539.74       1432.42        17.12 o                         
   2   7  11       2803.24       2650.19        37.18 o                         
   3   7  11       1009.66       1031.36        17.08 o                         
   4   7  11          1.11          2.58         0.71 o                         
   5   7  11         51.84         49.47         1.58 o                         
   6   7  11         80.66         85.09         2.11 o                         
   7   7  11         75.48         73.59         1.71 o                         
   8   7  11          0.48          0.27         0.74 o                         
   9   7  11         26.77         27.58         1.02 o                         
  10   7  11         27.05         23.91         1.57 o                         
 -11   8  11         23.66         20.37         1.22 o                         
 -10   8  11        176.20        192.66         3.33 o                         
  -9   8  11          6.29          8.53         0.96 o                         
  -8   8  11          6.82          9.09         1.10 o                         
  -7   8  11        522.08        478.66         8.76 o                         
  -6   8  11         64.54         73.43         2.01 o                         
  -5   8  11          5.69          8.42         1.12 o                         
  -4   8  11        100.96         96.53         2.16 o                         
  -3   8  11          5.55          3.39         1.12 o                         
  -2   8  11         45.33         38.88         1.98 o                         
  -1   8  11         43.06         43.42         1.79 o                         
   0   8  11         35.31         34.97         1.78 o                         
   1   8  11        611.27        621.38         8.58 o                         
   2   8  11        209.82        198.49         5.82 o                         
   3   8  11         12.41         15.68         1.10 o                         
   4   8  11         13.72         12.68         1.30 o                         
   5   8  11        478.35        479.56        18.45 o                         
   6   8  11          3.26          3.69         0.80 o                         
   7   8  11         73.34         85.51         2.60 o                         
   8   8  11        131.97        140.44         2.51 o                         
   9   8  11        110.23        101.82         2.44 o                         
 -10   9  11        149.38        163.54         3.67 o                         
  -9   9  11        986.96       1072.94        13.30 o                         
  -8   9  11        358.60        370.36         6.28 o                         
  -7   9  11        145.92        136.95         5.27 o                         
  -6   9  11        279.89        264.86        10.62 o                         
  -5   9  11         40.34         40.68         1.80 o                         
  -4   9  11        358.07        359.95         5.50 o                         
  -3   9  11         20.21         16.88         1.24 o                         
  -2   9  11         64.86         58.53         2.17 o                         
  -1   9  11        119.13        125.21         3.09 o                         
   0   9  11        631.50        611.21        12.61 o                         
   1   9  11        727.93        722.49         9.10 o                         
   2   9  11        469.53        502.25         6.42 o                         
   3   9  11        654.86        633.30        27.40 o                         
   4   9  11         89.53         91.47         3.75 o                         
   5   9  11         38.03         36.32         1.79 o                         
   6   9  11         31.31         28.57         2.26 o                         
   7   9  11          4.17          6.46         0.88 o                         
   8   9  11        209.47        232.77         5.96 o                         
  -9  10  11         89.54         88.63         3.49 o                         
  -8  10  11         37.20         41.78         1.53 o                         
  -7  10  11         35.94         28.50         1.37 o                         
  -6  10  11         49.07         48.48         2.97 o                         
  -5  10  11         10.57         15.28         1.27 o                         
  -4  10  11         20.38         18.40         1.21 o                         
  -3  10  11         46.46         45.89         2.13 o                         
  -2  10  11         81.73         90.36         3.83 o                         
  -1  10  11          0.06          0.67         1.07 o                         
   0  10  11        269.14        290.70         5.14 o                         
   1  10  11        499.59        507.68         8.22 o                         
   2  10  11          0.63          0.52         1.31 o                         
   3  10  11        354.46        351.69         5.70 o                         
   4  10  11         15.56         13.17         1.02 o                         
   5  10  11         92.96         79.70         7.30 o                         
   6  10  11         23.59         25.05         2.77 o                         
   7  10  11          5.16          3.80         0.72 o                         
  -7  11  11          0.35          1.34         0.44 o                         
  -6  11  11         46.19         41.64         1.40 o                         
  -5  11  11        118.04        126.89         5.71 o                         
  -4  11  11         76.11         67.68         1.84 o                         
  -3  11  11          4.03          3.39         0.96 o                         
  -2  11  11         23.18         20.55         1.46 o                         
  -1  11  11          7.23          8.29         1.12 o                         
   0  11  11        150.93        155.86         3.49 o                         
   1  11  11        746.14        844.93        13.86 o                         
   2  11  11        295.61        319.49         6.14 o                         
   3  11  11         75.79         81.32         1.61 o                         
   4  11  11         52.49         51.54         2.92 o                         
   5  11  11         15.55         17.11         2.11 o                         
  -5  12  11          7.99          7.83         1.06 o                         
  -4  12  11         31.66         29.52         1.39 o                         
  -3  12  11        183.92        178.77         4.39 o                         
  -2  12  11         40.45         42.82         1.67 o                         
  -1  12  11        286.00        280.98         4.71 o                         
   0  12  11        405.99        400.52         8.54 o                         
   1  12  11         63.76         64.17         2.07 o                         
   2  12  11         49.24         40.41         1.34 o                         
   3  12  11          0.03          0.46         0.66 o                         
 -14   0  12        943.78       1036.40        24.73 o                         
 -13   0  12        399.81        398.64         9.25 o                         
 -12   0  12        138.00        156.52         3.59 o                         
 -11   0  12       2775.41       2702.93        28.65 o                         
 -10   0  12        899.26       1006.11        12.69 o                         
  -9   0  12        196.99        167.12         2.95 o                         
  -8   0  12       1067.77       1028.24        13.43 o                         
  -7   0  12        971.87        975.45        13.69 o                         
  -6   0  12        620.83        595.50         8.14 o                         
  -5   0  12        910.86        869.59        15.57 o                         
  -4   0  12        317.18        256.18        72.90 o                         
  -3   0  12        248.64        197.48        19.44 o                         
  -2   0  12       2449.44       2525.44       155.20 o                         
  -1   0  12        340.09        334.35        12.04 o                         
   0   0  12         76.96         68.46         3.79 o                         
   1   0  12         10.71         12.67         2.08 o                         
   2   0  12        589.20        588.51        15.32 o                         
   3   0  12        555.91        614.95        29.14 o                         
   4   0  12        115.19        115.57         2.53 o                         
   5   0  12       3750.45       3687.93        39.97 o                         
   6   0  12       1238.89       1322.82        13.72 o                         
   7   0  12        350.55        364.49         4.63 o                         
   8   0  12        760.33        835.93         9.29 o                         
   9   0  12       1206.84       1255.48        13.39 o                         
  10   0  12         30.61         29.93         1.16 o                         
  11   0  12        359.19        410.20         6.36 o                         
  12   0  12        528.70        586.21        11.85 o                         
 -14   1  12        276.94        283.93         6.85 o                         
 -13   1  12         68.40         70.18         1.96 o                         
 -12   1  12         18.00         21.79         1.13 o                         
 -11   1  12         98.31         76.88         1.54 o                         
 -10   1  12        137.19        155.93         2.39 o                         
  -9   1  12        148.68        120.08         1.77 o                         
  -8   1  12          0.14          3.65         0.74 o                         
  -7   1  12         45.62         49.37         1.20 o                         
  -6   1  12        201.67        204.53         2.77 o                         
  -5   1  12       1761.15       1776.78        20.55 o                         
  -4   1  12        478.49        559.46        12.39 o                         
  -3   1  12          1.56          9.07         1.93 o                         
  -2   1  12         23.86         25.69         2.21 o                         
  -1   1  12          1.21          3.79         1.50 o                         
   0   1  12         77.18        106.97         3.38 o                         
   1   1  12        587.09        546.65         9.85 o                         
   2   1  12       1223.88       1362.47        25.26 o                         
   3   1  12          0.00          1.45         0.70 o                         
   4   1  12         17.17         27.91         0.89 o                         
   5   1  12        873.62        904.08        10.82 o                         
   6   1  12        849.23        872.03         9.48 o                         
   7   1  12        954.19        971.20         7.46 o                         
   8   1  12          4.12          7.75         0.68 o                         
   9   1  12         20.91         24.50         0.81 o                         
  10   1  12        133.02        145.55         2.15 o                         
  11   1  12         47.06         47.24         1.04 o                         
  12   1  12          7.81          7.55         0.89 o                         
 -14   2  12        405.99        450.36        14.98 o                         
 -13   2  12        132.80        126.39         2.58 o                         
 -12   2  12        153.92        145.30         2.18 o                         
 -11   2  12        119.35        128.77         1.86 o                         
 -10   2  12        116.47         95.34         1.69 o                         
  -9   2  12         62.14         90.29         1.61 o                         
  -8   2  12        359.21        392.43         4.55 o                         
  -7   2  12        630.98        600.75         6.04 o                         
  -6   2  12        373.38        373.28         6.00 o                         
  -5   2  12        813.67        760.53         8.45 o                         
  -4   2  12        979.24       1015.40        10.95 o                         
  -3   2  12         17.40         21.79         2.36 o                         
  -2   2  12        601.40        577.63        13.63 o                         
  -1   2  12        242.07        272.27         7.47 o                         
   0   2  12         34.86         41.36         2.74 o                         
   1   2  12         25.39         28.58         2.57 o                         
   2   2  12        151.68        156.72         9.79 o                         
   3   2  12         10.92         15.13         1.25 o                         
   4   2  12       1650.92       1705.33        23.51 o                         
   5   2  12         74.98         76.39         1.71 o                         
   6   2  12          9.46          7.17         0.66 o                         
   7   2  12        556.68        588.93         5.95 o                         
   8   2  12         85.61         89.80         1.43 o                         
   9   2  12         74.96         69.79         1.23 o                         
  10   2  12         18.28         23.79         0.76 o                         
  11   2  12         45.76         45.29         1.11 o                         
  12   2  12         39.23         44.60         1.45 o                         
 -14   3  12         23.69         14.39         1.27 o                         
 -13   3  12         31.53         35.05         1.52 o                         
 -12   3  12         10.93         15.01         1.00 o                         
 -11   3  12        163.30        162.08         2.24 o                         
 -10   3  12          5.12          3.52         0.72 o                         
  -9   3  12         21.37          8.57         0.74 o                         
  -8   3  12        156.89        147.58         2.07 o                         
  -7   3  12          4.58          8.31         0.88 o                         
  -6   3  12        279.35        283.34         3.63 o                         
  -5   3  12         11.93         13.44         0.76 o                         
  -4   3  12        637.24        659.06         9.51 o                         
  -3   3  12         68.08         58.19         1.47 o                         
  -2   3  12        736.67        698.99        12.30 o                         
  -1   3  12         59.90         73.64         2.80 o                         
   0   3  12       4373.94       4378.46        57.11 o                         
   1   3  12         38.56         38.29         1.84 o                         
   2   3  12        544.76        572.02         7.40 o                         
   3   3  12       1540.67       1686.67        29.74 o                         
   4   3  12        342.74        315.59         3.78 o                         
   5   3  12        446.36        419.50         8.32 o                         
   6   3  12        190.94        170.57         2.93 o                         
   7   3  12          0.42          1.40         0.68 o                         
   8   3  12         26.79         25.42         0.95 o                         
   9   3  12         81.20         94.24         2.02 o                         
  10   3  12        198.05        207.26         4.15 o                         
  11   3  12        188.22        199.92         5.48 o                         
  12   3  12         31.75         33.24         1.24 o                         
 -14   4  12        196.84        179.36        41.88 o                         
 -13   4  12          2.28          5.28         0.67 o                         
 -12   4  12          0.05          1.01         0.79 o                         
 -11   4  12         10.41          6.56         0.96 o                         
 -10   4  12        124.95        128.79         3.88 o                         
  -9   4  12        109.08         97.42         1.71 o                         
  -8   4  12         42.77         67.69         1.29 o                         
  -7   4  12         32.14         36.29         1.09 o                         
  -6   4  12         43.09         43.76         1.08 o                         
  -5   4  12        172.38        185.04         2.36 o                         
  -4   4  12        201.32        214.87         2.64 o                         
  -3   4  12        146.57        159.22         2.26 o                         
  -2   4  12          3.71          4.58         0.87 o                         
  -1   4  12        652.15        642.71         7.29 o                         
   0   4  12        169.94        170.56         3.35 o                         
   1   4  12        219.02        247.57         5.30 o                         
   2   4  12        708.29        738.07         8.67 o                         
   3   4  12        356.18        368.65         6.38 o                         
   4   4  12        879.90        834.48        17.23 o                         
   5   4  12        491.39        477.96         8.18 o                         
   6   4  12         89.18         91.11         2.76 o                         
   7   4  12        833.75        849.09         9.19 o                         
   8   4  12        137.73        145.37         2.03 o                         
   9   4  12         21.57         21.20         0.85 o                         
  10   4  12          2.89          1.65         0.70 o                         
  11   4  12         45.76         43.56         2.71 o                         
  12   4  12         56.92         52.00         3.13 o                         
 -13   5  12        250.76        265.22         4.51 o                         
 -12   5  12         17.29         20.80         1.02 o                         
 -11   5  12          0.09          1.39         0.92 o                         
 -10   5  12         62.72         46.76         2.00 o                         
  -9   5  12          0.29          0.96         0.70 o                         
  -8   5  12       1568.52       1328.72        33.78 o                         
  -7   5  12          2.76          4.99         0.73 o                         
  -6   5  12         10.15          8.07         0.85 o                         
  -5   5  12        362.96        323.15         3.93 o                         
  -4   5  12          9.89          9.98         0.91 o                         
  -3   5  12        829.34        817.88         8.37 o                         
  -2   5  12        201.83        199.67         3.15 o                         
  -1   5  12       1943.04       1947.09        18.42 o                         
   0   5  12         16.95         18.26         1.05 o                         
   1   5  12          3.20          4.06         0.82 o                         
   2   5  12          6.60         13.24         0.80 o                         
   3   5  12       4804.77       4587.35        52.22 o                         
   4   5  12        252.02        237.38         3.26 o                         
   5   5  12        260.84        227.35         4.20 o                         
   6   5  12         59.89         54.16         1.20 o                         
   7   5  12          1.35          1.84         0.78 o                         
   8   5  12         81.72         78.01         1.57 o                         
   9   5  12          0.45          1.45         0.69 o                         
  10   5  12         54.62         53.93         2.66 o                         
  11   5  12          1.48          3.60         0.59 o                         
 -13   6  12         90.22         91.22         3.38 o                         
 -12   6  12         58.17         54.43         1.39 o                         
 -11   6  12         80.66         89.09         2.19 o                         
 -10   6  12        108.89         96.33         1.83 o                         
  -9   6  12       1007.45       1044.44        12.33 o                         
  -8   6  12        866.33        901.81        10.20 o                         
  -7   6  12        938.73        909.58         9.98 o                         
  -6   6  12         10.59          7.46         0.98 o                         
  -5   6  12        121.49        114.78         2.16 o                         
  -4   6  12          0.59          1.67         0.90 o                         
  -3   6  12         88.21         89.20         2.13 o                         
  -2   6  12       1983.21       1926.15        18.43 o                         
  -1   6  12         72.11         75.45         1.91 o                         
   0   6  12         23.14         30.85         1.23 o                         
   1   6  12        159.58        159.17         2.60 o                         
   2   6  12         44.84         47.03         2.15 o                         
   3   6  12       1988.71       1824.80        25.95 o                         
   4   6  12        686.57        687.07         9.65 o                         
   5   6  12         44.77         52.12         1.35 o                         
   6   6  12        870.94        885.31        17.78 o                         
   7   6  12          4.48          7.10         0.97 o                         
   8   6  12        324.26        353.10         5.13 o                         
   9   6  12        815.87        888.34        26.80 o                         
  10   6  12         45.23         36.67         1.86 o                         
 -12   7  12         20.16         16.67         0.78 o                         
 -11   7  12          9.13          7.21         0.87 o                         
 -10   7  12         67.60         69.99         2.10 o                         
  -9   7  12        955.69        975.56        10.91 o                         
  -8   7  12         11.05         12.13         0.96 o                         
  -7   7  12        571.79        526.72         7.07 o                         
  -6   7  12          0.02          0.42         0.87 o                         
  -5   7  12          0.34          0.76         0.74 o                         
  -4   7  12        666.35        590.03         7.76 o                         
  -3   7  12        421.99        427.94         5.40 o                         
  -2   7  12        416.26        437.77         7.91 o                         
  -1   7  12        267.61        283.81         4.84 o                         
   0   7  12        185.71        189.19         4.35 o                         
   1   7  12        216.58        227.41         3.91 o                         
   2   7  12        494.48        519.88         8.36 o                         
   3   7  12       2075.73       1988.63        37.85 o                         
   4   7  12        918.96        935.86        17.39 o                         
   5   7  12        144.74        146.44         2.57 o                         
   6   7  12          4.73          7.53         0.83 o                         
   7   7  12         12.40         14.47         0.88 o                         
   8   7  12        139.39        155.06         3.94 o                         
   9   7  12        209.73        217.07         9.91 o                         
  10   7  12        429.73        395.02        27.44 o                         
 -11   8  12        237.53        234.99         4.21 o                         
 -10   8  12          7.47          5.19         0.87 o                         
  -9   8  12        321.43        324.66         4.52 o                         
  -8   8  12        259.94        286.87         4.66 o                         
  -7   8  12        178.02        181.31         4.28 o                         
  -6   8  12         57.16         61.32         2.62 o                         
  -5   8  12          0.07          1.18         0.97 o                         
  -4   8  12         36.33         40.62         1.66 o                         
  -3   8  12         65.55         86.48         2.19 o                         
  -2   8  12        196.97        200.59         5.61 o                         
  -1   8  12        343.76        346.63         8.27 o                         
   0   8  12         64.83         60.05         2.21 o                         
   1   8  12        112.79        100.43         2.41 o                         
   2   8  12        802.45        802.69        14.27 o                         
   3   8  12        209.02        227.44         7.79 o                         
   4   8  12          0.85          0.90         1.15 o                         
   5   8  12          6.11          6.70         1.04 o                         
   6   8  12        271.12        266.36         5.50 o                         
   7   8  12         41.52         40.59         2.09 o                         
   8   8  12          0.20          0.17         0.66 o                         
   9   8  12        101.79         92.00        10.33 o                         
 -10   9  12        479.89        505.01        11.26 o                         
  -9   9  12          1.08          1.41         0.61 o                         
  -8   9  12         17.39         20.81         1.03 o                         
  -7   9  12         85.67         78.24         1.92 o                         
  -6   9  12         92.21         81.23         2.63 o                         
  -5   9  12         92.90         91.27         2.54 o                         
  -4   9  12         56.33         63.08         2.31 o                         
  -3   9  12         81.25         62.06         1.82 o                         
  -2   9  12         27.37         26.75         1.43 o                         
  -1   9  12        307.68        316.47         5.97 o                         
   0   9  12        343.90        355.80         5.71 o                         
   1   9  12        272.57        278.98         4.34 o                         
   2   9  12        137.16        145.98         2.50 o                         
   3   9  12         88.02         86.49         2.56 o                         
   4   9  12        137.59        122.91         9.25 o                         
   5   9  12         83.17         73.62         7.93 o                         
   6   9  12        132.57        133.18        10.10 o                         
   7   9  12          2.65          3.15         0.59 o                         
   8   9  12        290.21        277.48        16.61 o                         
  -9  10  12         26.85         22.49         1.43 o                         
  -8  10  12         23.07         18.45         0.92 o                         
  -7  10  12        284.24        289.85         5.71 o                         
  -6  10  12         83.30         78.21         2.45 o                         
  -5  10  12          0.81          1.10         0.86 o                         
  -4  10  12          4.00          5.91         1.04 o                         
  -3  10  12          0.29          0.69         1.00 o                         
  -2  10  12        558.05        595.92        14.06 o                         
  -1  10  12        252.26        284.11         4.32 o                         
   0  10  12         10.28         11.73         1.13 o                         
   1  10  12        279.84        298.53         4.65 o                         
   2  10  12        129.98        135.75         3.07 o                         
   3  10  12          6.10          8.11         0.99 o                         
   4  10  12        178.21        168.19         6.57 o                         
   5  10  12         26.28         27.01         2.10 o                         
   6  10  12         84.59         83.38         7.74 o                         
   7  10  12        146.90        100.59        12.84 o                         
  -7  11  12          7.84          7.23         0.89 o                         
  -6  11  12          7.09          7.36         0.71 o                         
  -5  11  12          0.01          0.18         0.57 o                         
  -4  11  12          3.42          6.32         0.70 o                         
  -3  11  12         48.75         54.13         1.75 o                         
  -2  11  12        164.37        183.96         4.23 o                         
  -1  11  12        332.66        360.39         5.29 o                         
   0  11  12         49.84         58.10         1.98 o                         
   1  11  12        241.89        244.20         3.94 o                         
   2  11  12        522.16        521.14         8.05 o                         
   3  11  12         81.98         76.54         2.57 o                         
   4  11  12        132.30        115.80         6.64 o                         
   5  11  12         38.83         31.17         7.93 o                         
  -4  12  12        137.42        124.41         4.50 o                         
  -3  12  12         96.08         98.15         3.37 o                         
  -2  12  12          0.09          1.33         0.69 o                         
  -1  12  12         14.48         11.27         0.82 o                         
   0  12  12        341.34        347.39         7.38 o                         
   1  12  12         70.47         52.96         2.07 o                         
   2  12  12         19.20         21.21         1.31 o                         
 -14   1  13        400.86        425.06         9.68 o                         
 -13   1  13         42.93         55.59         1.75 o                         
 -12   1  13         59.36         47.20         1.43 o                         
 -11   1  13        573.16        564.18         6.09 o                         
 -10   1  13         15.71         13.27         0.89 o                         
  -9   1  13         26.34         26.26         1.00 o                         
  -8   1  13          0.71          3.07         0.77 o                         
  -7   1  13        119.02        110.19         1.95 o                         
  -6   1  13         20.41         19.12         1.02 o                         
  -5   1  13         11.48         14.88         0.89 o                         
  -4   1  13        926.95        950.98        11.65 o                         
  -3   1  13         74.80         70.81         2.08 o                         
  -2   1  13        145.77        133.34         3.54 o                         
  -1   1  13         21.31         23.18         1.37 o                         
   0   1  13          5.31          6.74         0.94 o                         
   1   1  13       1344.93       1379.86        20.64 o                         
   2   1  13          3.44          7.98         0.76 o                         
   3   1  13          0.62          2.75         0.60 o                         
   4   1  13         40.30         40.55         1.78 o                         
   5   1  13        632.57        603.04         5.64 o                         
   6   1  13        107.23        139.99         3.01 o                         
   7   1  13       1416.08       1400.17        11.02 o                         
   8   1  13         11.78         17.52         0.84 o                         
   9   1  13         15.13         15.94         0.70 o                         
  10   1  13         42.63         49.87         1.02 o                         
  11   1  13          0.00          0.60         0.64 o                         
  12   1  13         31.81         32.80         1.15 o                         
 -14   2  13          5.55          4.86         0.75 o                         
 -13   2  13         21.78         22.88         1.19 o                         
 -12   2  13          0.36          0.85         0.79 o                         
 -11   2  13         46.84         41.00         1.09 o                         
 -10   2  13        269.55        250.77         3.88 o                         
  -9   2  13         79.00         57.52         1.27 o                         
  -8   2  13        948.83        945.91         7.90 o                         
  -7   2  13         64.90         51.32         1.28 o                         
  -6   2  13       1248.92       1271.55        11.65 o                         
  -5   2  13         13.45          9.74         0.76 o                         
  -4   2  13         53.29         53.56         1.27 o                         
  -3   2  13         58.88         78.68         1.76 o                         
  -2   2  13         86.16         93.72         2.12 o                         
  -1   2  13        912.21        922.36        12.85 o                         
   0   2  13        318.33        395.16        19.14 o                         
   1   2  13         21.15         22.70         1.16 o                         
   2   2  13         87.32         71.82         3.16 o                         
   3   2  13          6.84         11.43         0.77 o                         
   4   2  13        526.08        517.52        10.99 o                         
   5   2  13       1721.59       1776.26        26.43 o                         
   6   2  13        581.85        622.67         6.20 o                         
   7   2  13        456.48        439.58         6.49 o                         
   8   2  13        646.05        665.60        12.06 o                         
   9   2  13        289.25        306.31         4.74 o                         
  10   2  13         83.89         85.89         1.42 o                         
  11   2  13        113.39        127.29         1.98 o                         
  12   2  13         14.05         11.51         0.86 o                         
 -14   3  13         94.83         85.10         2.46 o                         
 -13   3  13         45.26         49.07         2.13 o                         
 -12   3  13        303.84        340.62         4.43 o                         
 -11   3  13        232.22        244.70         4.97 o                         
 -10   3  13          7.49         13.44         0.88 o                         
  -9   3  13         52.21         22.49         0.92 o                         
  -8   3  13        996.94        987.63        10.43 o                         
  -7   3  13          8.11          3.58         0.80 o                         
  -6   3  13          8.09          7.08         0.83 o                         
  -5   3  13         10.71         15.49         0.78 o                         
  -4   3  13        172.38        153.17         3.00 o                         
  -3   3  13        868.19        880.33        10.27 o                         
  -2   3  13        178.05        178.26         3.21 o                         
  -1   3  13         67.15         63.43         1.90 o                         
   0   3  13          1.77          3.15         0.74 o                         
   1   3  13         74.94         73.12         1.97 o                         
   2   3  13        169.34        164.83         3.81 o                         
   3   3  13        242.77        264.37         4.25 o                         
   4   3  13        191.74        207.97         2.99 o                         
   5   3  13        192.70        172.44         2.81 o                         
   6   3  13       1589.48       1618.51        15.50 o                         
   7   3  13        369.71        373.35         4.84 o                         
   8   3  13        644.95        653.07         6.23 o                         
   9   3  13        149.54        163.51         3.72 o                         
  10   3  13        514.71        535.06        10.59 o                         
  11   3  13        121.30        118.74         3.08 o                         
 -13   4  13         90.47         77.50         2.33 o                         
 -12   4  13          3.81          5.48         0.85 o                         
 -11   4  13        196.17        199.11         2.83 o                         
 -10   4  13         50.41         42.26         1.36 o                         
  -9   4  13         22.77         12.50         0.78 o                         
  -8   4  13        766.53        779.40        11.50 o                         
  -7   4  13        939.43        945.69        10.30 o                         
  -6   4  13        568.60        514.55         5.22 o                         
  -5   4  13         17.27         15.13         0.87 o                         
  -4   4  13        940.20        899.56        10.15 o                         
  -3   4  13       1397.59       1354.34        13.18 o                         
  -2   4  13        264.45        298.55         4.90 o                         
  -1   4  13        298.84        288.78         4.27 o                         
   0   4  13          2.19          3.02         0.86 o                         
   1   4  13          1.54          0.57         0.83 o                         
   2   4  13       1341.27       1350.73        15.26 o                         
   3   4  13        872.77        877.87        11.60 o                         
   4   4  13       1471.24       1489.53        24.85 o                         
   5   4  13        327.39        341.76         5.44 o                         
   6   4  13        452.04        482.53         6.58 o                         
   7   4  13         34.92         36.57         1.72 o                         
   8   4  13        105.02        104.76         2.27 o                         
   9   4  13         68.18         67.48         2.19 o                         
  10   4  13         55.49         52.45         1.88 o                         
  11   4  13          1.36          3.18         0.70 o                         
 -13   5  13          0.70          0.84         0.70 o                         
 -12   5  13          4.99          6.67         0.81 o                         
 -11   5  13        349.48        371.63         4.98 o                         
 -10   5  13         30.56         21.62         0.95 o                         
  -9   5  13        318.74        324.01         8.10 o                         
  -8   5  13        544.63        462.44        15.85 o                         
  -7   5  13        490.11        451.45        10.91 o                         
  -6   5  13         53.81         41.93         1.26 o                         
  -5   5  13        156.37        159.14         2.43 o                         
  -4   5  13         36.49         40.75         1.22 o                         
  -3   5  13         11.10         17.82         1.05 o                         
  -2   5  13        645.11        632.23         7.41 o                         
  -1   5  13          5.10          3.64         0.84 o                         
   0   5  13        545.63        519.77         6.12 o                         
   1   5  13        490.36        492.73         6.20 o                         
   2   5  13        618.65        583.62         5.84 o                         
   3   5  13        435.80        423.72         8.78 o                         
   4   5  13         38.43         36.69         1.14 o                         
   5   5  13        170.83        173.35         3.20 o                         
   6   5  13        147.23        154.01         2.77 o                         
   7   5  13        235.78        242.29         3.55 o                         
   8   5  13        823.91        871.74        12.27 o                         
   9   5  13          9.85         14.51         1.17 o                         
  10   5  13         24.99         26.26         1.49 o                         
  11   5  13         74.25         78.40         3.51 o                         
 -12   6  13         57.74         54.41         1.78 o                         
 -11   6  13         28.52         38.44         1.61 o                         
 -10   6  13         77.43         69.75         1.71 o                         
  -9   6  13         14.67         25.19         1.07 o                         
  -8   6  13        102.67        109.32         2.98 o                         
  -7   6  13         14.67         13.08         0.90 o                         
  -6   6  13        108.32         83.18         2.01 o                         
  -5   6  13          0.72          4.05         0.98 o                         
  -4   6  13          1.95          3.39         0.87 o                         
  -3   6  13        245.24        277.26         4.11 o                         
  -2   6  13        456.06        458.02         5.33 o                         
  -1   6  13         98.76        102.64         2.05 o                         
   0   6  13        358.70        369.40         5.07 o                         
   1   6  13        134.40        112.09         2.20 o                         
   2   6  13          3.25          4.95         0.86 o                         
   3   6  13         32.92         42.27         1.26 o                         
   4   6  13        226.57        255.29         3.71 o                         
   5   6  13        135.14        139.11         2.47 o                         
   6   6  13          6.31          7.14         0.81 o                         
   7   6  13        101.31        120.85         2.67 o                         
   8   6  13        129.72        142.03         3.15 o                         
   9   6  13        319.13        337.00        13.83 o                         
  10   6  13         69.30         72.18         4.25 o                         
 -12   7  13          2.98          5.56         0.71 o                         
 -11   7  13         10.86         11.43         0.91 o                         
 -10   7  13         28.22         25.22         1.16 o                         
  -9   7  13          9.16          5.20         0.78 o                         
  -8   7  13        286.13        275.92         3.95 o                         
  -7   7  13        228.87        226.79         3.44 o                         
  -6   7  13         43.39         39.06         1.29 o                         
  -5   7  13        276.02        238.05         4.05 o                         
  -4   7  13        885.89        810.96        11.22 o                         
  -3   7  13         60.72         61.78         1.66 o                         
  -2   7  13          0.43          3.17         1.00 o                         
  -1   7  13         45.75         48.05         1.66 o                         
   0   7  13         63.45         61.42         1.89 o                         
   1   7  13          2.64          3.22         0.99 o                         
   2   7  13        204.54        186.09         4.90 o                         
   3   7  13         96.12        114.62         2.37 o                         
   4   7  13         54.67         53.95         1.81 o                         
   5   7  13          9.78         11.85         0.86 o                         
   6   7  13        277.72        245.54         6.73 o                         
   7   7  13          6.19          8.05         1.04 o                         
   8   7  13         12.13         13.24         1.09 o                         
   9   7  13          0.02          1.46         0.60 o                         
 -11   8  13         51.57         39.93         2.48 o                         
 -10   8  13         11.96         14.28         1.05 o                         
  -9   8  13        485.76        521.69         9.02 o                         
  -8   8  13        143.11        156.39         2.96 o                         
  -7   8  13        482.91        491.95         6.45 o                         
  -6   8  13        239.19        234.56         7.11 o                         
  -5   8  13        108.98        103.27         2.38 o                         
  -4   8  13        135.41        161.68         3.07 o                         
  -3   8  13         34.92         55.20         1.94 o                         
  -2   8  13         50.54         52.48         1.76 o                         
  -1   8  13         31.55         26.64         1.50 o                         
   0   8  13         29.18         31.52         1.62 o                         
   1   8  13        118.55        111.14         2.68 o                         
   2   8  13        272.80        270.18         4.30 o                         
   3   8  13        205.75        209.03         3.76 o                         
   4   8  13        329.31        330.32         8.40 o                         
   5   8  13          6.00          6.88         1.01 o                         
   6   8  13        734.94        808.32        15.21 o                         
   7   8  13        160.05        177.52         3.86 o                         
   8   8  13         82.02         90.87         2.32 o                         
 -10   9  13         20.01         20.16         1.46 o                         
  -9   9  13         72.01         73.95         3.33 o                         
  -8   9  13         67.83         55.32         1.61 o                         
  -7   9  13        342.03        369.37         5.62 o                         
  -6   9  13         48.82         49.54         2.16 o                         
  -5   9  13        290.13        287.99         9.99 o                         
  -4   9  13         48.09         43.62         1.49 o                         
  -3   9  13        154.16        155.09         2.86 o                         
  -2   9  13          9.68         16.22         1.16 o                         
  -1   9  13        225.29        236.98         4.00 o                         
   0   9  13         58.11         61.82         2.02 o                         
   1   9  13        107.80        107.04         2.19 o                         
   2   9  13         42.57         50.11         1.82 o                         
   3   9  13          0.05          0.44         0.88 o                         
   4   9  13         90.76         99.91         2.51 o                         
   5   9  13          3.41          2.76         0.81 o                         
   6   9  13         25.94         25.07         1.74 o                         
   7   9  13         43.78         36.57         1.26 o                         
  -8  10  13         37.18         32.08         1.02 o                         
  -7  10  13        118.13        107.89         4.00 o                         
  -6  10  13        123.96        122.91         3.23 o                         
  -5  10  13         55.78         55.08         3.57 o                         
  -4  10  13          8.10         10.48         0.90 o                         
  -3  10  13          0.00          0.27         0.91 o                         
  -2  10  13         70.77         73.03         1.90 o                         
  -1  10  13         54.83         62.64         1.84 o                         
   0  10  13         46.09         48.51         1.68 o                         
   1  10  13        143.79        140.84         2.54 o                         
   2  10  13        298.90        293.82         6.51 o                         
   3  10  13         42.98         49.11         1.84 o                         
   4  10  13        425.57        424.55        17.52 o                         
   5  10  13          2.55          3.68         0.63 o                         
   6  10  13          4.46          4.51         0.82 o                         
  -6  11  13         22.48         26.01         2.46 o                         
  -5  11  13          2.65          3.27         0.70 o                         
  -4  11  13         37.26         34.71         1.27 o                         
  -3  11  13         28.52         31.83         1.27 o                         
  -2  11  13         28.67         33.70         1.66 o                         
  -1  11  13         28.23         29.05         1.19 o                         
   0  11  13         81.14         76.17         1.77 o                         
   1  11  13        249.44        279.29         4.53 o                         
   2  11  13          6.69          8.39         0.83 o                         
   3  11  13         17.36         15.23         0.96 o                         
   4  11  13          7.82          2.96         1.32 o                         
  -2  12  13         91.42         69.16        17.18 o                         
  -1  12  13         57.23         47.57         4.99 o                         
   0  12  13          0.06         -0.22         1.73 o                         
 -14   0  14        161.10        185.11         7.55 o                         
 -13   0  14        870.15        915.87        15.90 o                         
 -12   0  14          3.63          6.95         1.58 o                         
 -11   0  14         27.73         29.92         1.77 o                         
 -10   0  14         18.60         17.11         1.35 o                         
  -9   0  14        315.75        309.06         5.73 o                         
  -8   0  14        496.69        441.10         7.99 o                         
  -7   0  14        157.37        162.06         3.96 o                         
  -6   0  14       3875.20       3761.41        62.32 o                         
  -5   0  14       5540.84       5443.10        72.64 o                         
  -4   0  14         41.36         31.23         1.77 o                         
  -3   0  14        540.27        522.19         9.40 o                         
  -2   0  14        116.52        102.39         7.08 o                         
  -1   0  14       1653.86       1533.99        30.03 o                         
   0   0  14        653.95        693.23        10.42 o                         
   1   0  14       1952.12       2046.79        28.19 o                         
   2   0  14        477.43        435.45         9.44 o                         
   3   0  14        135.04        158.16         4.59 o                         
   4   0  14          6.55          4.61         0.96 o                         
   5   0  14        788.14        864.55        11.33 o                         
   6   0  14       5709.89       5661.37        71.25 o                         
   7   0  14        440.93        469.77         6.12 o                         
   8   0  14        388.66        422.01         5.58 o                         
   9   0  14        455.82        454.39         5.62 o                         
  10   0  14        132.96        143.12         2.65 o                         
  11   0  14          9.27         16.13         1.74 o                         
 -14   1  14        274.19        314.06        17.37 o                         
 -13   1  14         10.03         13.62         1.33 o                         
 -12   1  14         17.91         18.22         1.06 o                         
 -11   1  14        174.56        187.87         3.52 o                         
 -10   1  14        146.63        135.79         1.96 o                         
  -9   1  14          4.08          6.02         0.79 o                         
  -8   1  14         10.23          6.19         0.88 o                         
  -7   1  14       1568.87       1538.82        17.20 o                         
  -6   1  14          0.00          0.49         0.81 o                         
  -5   1  14       2173.53       2086.26        18.59 o                         
  -4   1  14       2967.90       2905.97        28.31 o                         
  -3   1  14         19.11         19.06         1.41 o                         
  -2   1  14       1746.13       1761.68        27.59 o                         
  -1   1  14        130.07        136.59         2.43 o                         
   0   1  14          4.45          3.09         0.71 o                         
   1   1  14       1338.18       1330.96        26.36 o                         
   2   1  14        364.01        318.53         4.28 o                         
   3   1  14         18.98         30.20         1.32 o                         
   4   1  14         58.05         51.34         1.93 o                         
   5   1  14        415.92        435.37         4.45 o                         
   6   1  14       1571.43       1530.92        11.35 o                         
   7   1  14        382.96        428.68         7.19 o                         
   8   1  14        349.63        369.07         5.23 o                         
   9   1  14         12.93         13.35         0.67 o                         
  10   1  14        166.97        174.03         2.50 o                         
  11   1  14         79.91         91.15         1.55 o                         
 -14   2  14        186.09        205.11         3.71 o                         
 -13   2  14         79.92         89.84         2.44 o                         
 -12   2  14         24.86         30.61         1.14 o                         
 -11   2  14        200.68        212.71         4.36 o                         
 -10   2  14         23.25         28.16         1.07 o                         
  -9   2  14          3.69          8.54         0.76 o                         
  -8   2  14        357.44        365.09         3.96 o                         
  -7   2  14        319.91        309.34         3.61 o                         
  -6   2  14       1230.67       1237.22        14.76 o                         
  -5   2  14          0.55          1.23         0.71 o                         
  -4   2  14       1398.88       1398.32        12.86 o                         
  -3   2  14         83.67         93.22         2.15 o                         
  -2   2  14         68.15         67.53         1.60 o                         
  -1   2  14        275.66        278.14        11.30 o                         
   0   2  14       1034.12       1032.94        11.38 o                         
   1   2  14         11.93         11.17         0.92 o                         
   2   2  14       1519.47       1489.65        16.83 o                         
   3   2  14         71.47         90.37         2.28 o                         
   4   2  14        653.54        690.37        10.43 o                         
   5   2  14        446.30        502.75         9.04 o                         
   6   2  14         94.01         85.79         1.94 o                         
   7   2  14       1243.51       1237.27        13.58 o                         
   8   2  14        159.68        151.62         3.50 o                         
   9   2  14         20.69         20.78         0.83 o                         
  10   2  14         10.61         11.16         0.68 o                         
  11   2  14          0.78          1.69         0.52 o                         
 -13   3  14         18.64         26.13         1.11 o                         
 -12   3  14          9.07          8.87         1.01 o                         
 -11   3  14         30.98         29.50         1.08 o                         
 -10   3  14        740.94        728.07        14.23 o                         
  -9   3  14        118.65         94.90         1.83 o                         
  -8   3  14        332.39        289.85         3.75 o                         
  -7   3  14        174.50        178.45         2.61 o                         
  -6   3  14        669.17        637.50         6.94 o                         
  -5   3  14         51.31         40.07         1.18 o                         
  -4   3  14        174.07        146.67         2.90 o                         
  -3   3  14         93.45         91.72         2.16 o                         
  -2   3  14         39.92         45.16         1.58 o                         
  -1   3  14       1213.18       1138.91        12.86 o                         
   0   3  14        325.54        270.70         4.03 o                         
   1   3  14        867.81        862.51        11.21 o                         
   2   3  14        364.07        356.56         9.05 o                         
   3   3  14        168.29        161.90         2.36 o                         
   4   3  14       1490.27       1541.90        16.41 o                         
   5   3  14          2.74          2.62         0.69 o                         
   6   3  14        187.97        199.81         2.86 o                         
   7   3  14         49.56         48.18         3.57 o                         
   8   3  14          4.38          2.79         0.60 o                         
   9   3  14        294.31        293.23         5.88 o                         
  10   3  14        138.04        159.27         2.43 o                         
  11   3  14        263.43        276.48         4.10 o                         
 -13   4  14         18.72         10.43         1.23 o                         
 -12   4  14        310.66        329.54         4.75 o                         
 -11   4  14          5.91          5.02         0.79 o                         
 -10   4  14        212.86        237.13         6.67 o                         
  -9   4  14        124.98        107.09         2.74 o                         
  -8   4  14         98.19        139.12         2.69 o                         
  -7   4  14         91.28         99.04         1.59 o                         
  -6   4  14        857.42        784.19         9.85 o                         
  -5   4  14         20.28         24.77         1.03 o                         
  -4   4  14          1.13          2.10         0.71 o                         
  -3   4  14         10.79          5.88         0.84 o                         
  -2   4  14          0.01          0.90         0.97 o                         
  -1   4  14        130.70        141.59         2.44 o                         
   0   4  14        641.70        624.43         8.02 o                         
   1   4  14        234.16        204.13         3.18 o                         
   2   4  14         36.70         25.89         1.32 o                         
   3   4  14       1473.68       1458.58        16.00 o                         
   4   4  14         68.75         62.72         1.49 o                         
   5   4  14         53.34         47.68         1.34 o                         
   6   4  14        141.18        135.48         3.66 o                         
   7   4  14          0.11          0.87         0.72 o                         
   8   4  14        248.68        248.26         7.78 o                         
   9   4  14         20.91         26.39         1.05 o                         
  10   4  14         20.94         17.71         1.19 o                         
  11   4  14        170.81        143.04         3.78 o                         
 -13   5  14          4.13          1.73         1.02 o                         
 -12   5  14         74.86         77.85         2.36 o                         
 -11   5  14         96.46        104.12         2.51 o                         
 -10   5  14          1.59          1.16         0.78 o                         
  -9   5  14          4.58          4.21         0.95 o                         
  -8   5  14       1276.19       1188.00        13.58 o                         
  -7   5  14        350.91        340.85        11.03 o                         
  -6   5  14          3.78          2.46         0.76 o                         
  -5   5  14        146.97        145.28         2.32 o                         
  -4   5  14        674.89        601.84         6.04 o                         
  -3   5  14        287.16        282.46         4.08 o                         
  -2   5  14         73.88         71.73         2.13 o                         
  -1   5  14          0.00          2.79         0.83 o                         
   0   5  14         91.76         84.02         1.85 o                         
   1   5  14        403.84        354.99         5.25 o                         
   2   5  14         66.25         70.19         1.64 o                         
   3   5  14        803.92        785.08        15.29 o                         
   4   5  14         28.95         26.97         0.91 o                         
   5   5  14        261.21        280.36         6.13 o                         
   6   5  14         34.07         38.30         1.44 o                         
   7   5  14         10.29         10.14         1.06 o                         
   8   5  14        266.99        279.00         6.19 o                         
   9   5  14          1.16          2.89         0.60 o                         
  10   5  14         78.96         74.08         3.93 o                         
 -12   6  14          3.53          3.57         0.91 o                         
 -11   6  14        165.25        187.74         4.14 o                         
 -10   6  14         25.15         19.18         0.97 o                         
  -9   6  14        393.85        396.00         4.66 o                         
  -8   6  14        198.89        217.20         3.28 o                         
  -7   6  14        149.79        116.45         2.12 o                         
  -6   6  14        455.25        421.33         5.51 o                         
  -5   6  14         82.05         67.55         1.68 o                         
  -4   6  14        798.14        813.69         8.67 o                         
  -3   6  14        515.71        544.41         8.87 o                         
  -2   6  14         17.09         21.10         1.25 o                         
  -1   6  14        245.49        249.57         4.60 o                         
   0   6  14        365.08        354.32         5.18 o                         
   1   6  14        241.81        244.45         4.44 o                         
   2   6  14          0.00          0.84         0.81 o                         
   3   6  14          3.73          5.78         0.85 o                         
   4   6  14          3.49          5.47         0.74 o                         
   5   6  14        290.27        293.28         4.23 o                         
   6   6  14         44.46         43.48         1.36 o                         
   7   6  14        180.81        190.83         6.41 o                         
   8   6  14          0.63          0.66         0.68 o                         
   9   6  14        135.88        150.57         6.92 o                         
  10   6  14        176.31        209.81         5.29 o                         
 -11   7  14         46.18         39.46         2.22 o                         
 -10   7  14        715.62        786.82        10.81 o                         
  -9   7  14         56.59         63.07         1.52 o                         
  -8   7  14         18.21         20.87         1.00 o                         
  -7   7  14        768.96        704.45         8.52 o                         
  -6   7  14         16.52         15.55         1.07 o                         
  -5   7  14        472.65        508.87         8.14 o                         
  -4   7  14         34.92         30.06         1.24 o                         
  -3   7  14         13.71         21.65         1.16 o                         
  -2   7  14        155.58        135.35         2.70 o                         
  -1   7  14         30.32         30.29         1.46 o                         
   0   7  14         59.80         55.91         1.67 o                         
   1   7  14        129.91        126.14         3.22 o                         
   2   7  14         58.49         49.17         1.54 o                         
   3   7  14        438.74        435.78         7.66 o                         
   4   7  14        381.05        373.30         5.34 o                         
   5   7  14         17.20         17.79         1.11 o                         
   6   7  14         87.67         95.93         3.92 o                         
   7   7  14          2.69          4.12         0.96 o                         
   8   7  14          0.67          1.91         0.63 o                         
   9   7  14         87.59         71.78         2.57 o                         
 -10   8  14         52.50         59.14         1.70 o                         
  -9   8  14         51.15         56.86         2.71 o                         
  -8   8  14          5.74          9.05         0.88 o                         
  -7   8  14        171.26        175.93         3.16 o                         
  -6   8  14         24.92         23.76         1.22 o                         
  -5   8  14        104.59         94.93         2.15 o                         
  -4   8  14         38.09         24.08         1.20 o                         
  -3   8  14        169.63        171.93         2.91 o                         
  -2   8  14        848.04        915.52        12.02 o                         
  -1   8  14        131.31        141.50         2.89 o                         
   0   8  14         13.88         17.07         1.54 o                         
   1   8  14          0.36          1.04         1.00 o                         
   2   8  14       2117.44       2108.03        33.81 o                         
   3   8  14        495.89        466.93         7.45 o                         
   4   8  14        183.84        202.56         3.70 o                         
   5   8  14        490.64        504.78        18.60 o                         
   6   8  14        140.91        156.60         3.97 o                         
   7   8  14          0.02          0.36         0.94 o                         
   8   8  14         86.19        100.08         2.52 o                         
  -9   9  14        293.18        317.18         5.42 o                         
  -8   9  14         59.00         52.42         1.46 o                         
  -7   9  14        163.04        178.14         6.27 o                         
  -6   9  14          0.20          0.22         0.74 o                         
  -5   9  14        296.58        317.31         6.05 o                         
  -4   9  14        295.56        307.75         4.66 o                         
  -3   9  14          4.52          8.84         1.05 o                         
  -2   9  14         94.61         91.53         1.92 o                         
  -1   9  14         88.12         85.96         1.99 o                         
   0   9  14          0.84          1.27         0.99 o                         
   1   9  14        194.83        187.26         2.72 o                         
   2   9  14         45.42         47.50         1.35 o                         
   3   9  14         47.60         53.74         1.78 o                         
   4   9  14         58.22         56.79         2.04 o                         
   5   9  14        127.67        112.73         6.86 o                         
   6   9  14        199.86        196.38         3.50 o                         
   7   9  14        222.54        192.30         4.73 o                         
  -8  10  14        150.76        156.21         4.28 o                         
  -7  10  14          4.17          2.97         0.68 o                         
  -6  10  14        462.75        483.83         8.16 o                         
  -5  10  14          8.20          8.60         1.04 o                         
  -4  10  14        122.73        137.80         2.97 o                         
  -3  10  14          1.35          1.44         0.85 o                         
  -2  10  14          0.13          0.59         0.83 o                         
  -1  10  14        248.10        256.83         3.44 o                         
   0  10  14         21.91         24.20         1.21 o                         
   1  10  14         12.82         10.74         0.83 o                         
   2  10  14         12.78         13.22         1.48 o                         
   3  10  14        119.13        131.45         2.66 o                         
   4  10  14         71.36         54.73         2.48 o                         
   5  10  14          5.59          4.87         1.14 o                         
  -5  11  14         95.62        108.57         3.91 o                         
  -4  11  14         11.45         14.76         2.00 o                         
  -3  11  14          5.83          6.24         0.78 o                         
  -2  11  14         41.28         41.78         2.44 o                         
  -1  11  14         36.72         45.96         1.48 o                         
   0  11  14          1.13          2.52         0.73 o                         
   1  11  14         48.48         47.23         1.72 o                         
   2  11  14         90.20         90.04         1.83 o                         
   3  11  14         19.66         15.78         1.28 o                         
 -13   1  15        489.40        587.86         9.97 o                         
 -12   1  15         52.07         73.28         4.57 o                         
 -11   1  15          7.79          4.98         1.01 o                         
 -10   1  15        241.32        224.27         2.85 o                         
  -9   1  15          1.92          5.33         0.85 o                         
  -8   1  15        284.54        240.47         3.97 o                         
  -7   1  15         29.09         20.60         1.29 o                         
  -6   1  15        947.97        943.02        11.07 o                         
  -5   1  15        346.83        357.70         5.11 o                         
  -4   1  15        710.69        709.28         7.99 o                         
  -3   1  15         43.61         44.90         2.84 o                         
  -2   1  15         39.50         54.51         1.46 o                         
  -1   1  15        743.83        794.49        16.76 o                         
   0   1  15        338.74        383.17        16.23 o                         
   1   1  15         26.07         43.07         2.37 o                         
   2   1  15         39.37         38.04         1.29 o                         
   3   1  15        479.76        517.42         6.18 o                         
   4   1  15       1345.87       1475.39        13.13 o                         
   5   1  15        701.83        685.13         6.22 o                         
   6   1  15       1404.65       1452.68        13.48 o                         
   7   1  15        437.30        438.63         6.08 o                         
   8   1  15         39.32         37.61         0.96 o                         
   9   1  15         73.83         89.63         1.41 o                         
  10   1  15          0.03          0.80         0.54 o                         
  11   1  15         40.77         35.07         1.16 o                         
 -13   2  15         39.06         47.13         1.67 o                         
 -12   2  15        237.60        254.76         4.01 o                         
 -11   2  15        168.10        154.22         4.83 o                         
 -10   2  15         97.81         86.23         2.50 o                         
  -9   2  15          7.85          1.34         0.83 o                         
  -8   2  15        249.98        232.34         3.72 o                         
  -7   2  15         18.68         13.29         1.00 o                         
  -6   2  15        788.32        778.84        10.71 o                         
  -5   2  15       3363.56       3311.20        28.42 o                         
  -4   2  15         60.03         65.08         1.43 o                         
  -3   2  15        643.97        602.42         8.22 o                         
  -2   2  15        346.88        309.70         5.82 o                         
  -1   2  15        529.01        495.54         7.45 o                         
   0   2  15          2.46          1.97         0.82 o                         
   1   2  15        543.64        559.93         7.56 o                         
   2   2  15        691.21        684.16        18.63 o                         
   3   2  15         61.14         50.65         1.27 o                         
   4   2  15        197.52        201.47         2.72 o                         
   5   2  15        621.49        607.02         6.75 o                         
   6   2  15        193.84        193.27         3.10 o                         
   7   2  15        319.43        306.43         7.67 o                         
   8   2  15        363.56        371.42         7.27 o                         
   9   2  15          5.08          4.06         0.58 o                         
  10   2  15        203.49        209.98         3.33 o                         
  11   2  15          6.57          5.79         0.66 o                         
 -13   3  15         29.91         33.75         1.48 o                         
 -12   3  15          5.46         10.11         0.99 o                         
 -11   3  15        169.46        176.72         6.07 o                         
 -10   3  15        101.61        105.67         2.17 o                         
  -9   3  15         59.50         43.70         1.55 o                         
  -8   3  15        158.94        182.17         3.52 o                         
  -7   3  15        950.25        910.09         8.70 o                         
  -6   3  15        209.87        175.40         2.39 o                         
  -5   3  15         31.98         34.97         1.47 o                         
  -4   3  15          0.02          0.99         0.84 o                         
  -3   3  15       2459.66       2455.43        28.22 o                         
  -2   3  15        479.38        441.97         8.91 o                         
  -1   3  15       1949.87       1939.72        19.32 o                         
   0   3  15        342.84        362.11         5.05 o                         
   1   3  15        379.71        389.60         5.27 o                         
   2   3  15       1086.85       1123.60        31.55 o                         
   3   3  15          4.84          5.96         0.72 o                         
   4   3  15        499.08        537.48         8.94 o                         
   5   3  15        755.54        731.78        10.71 o                         
   6   3  15        770.96        830.68        11.15 o                         
   7   3  15       2006.89       1995.98        56.11 o                         
   8   3  15        154.82        157.82         3.57 o                         
   9   3  15         96.83        101.22         2.83 o                         
  10   3  15        102.12        105.37         4.38 o                         
 -13   4  15          0.06          0.10         0.81 o                         
 -12   4  15         24.91         25.23         1.00 o                         
 -11   4  15        248.88        240.31         3.12 o                         
 -10   4  15         47.19         41.57         1.36 o                         
  -9   4  15          0.27          0.87         0.70 o                         
  -8   4  15        550.95        525.34        15.41 o                         
  -7   4  15        369.07        388.05         4.36 o                         
  -6   4  15         97.28         89.84         1.64 o                         
  -5   4  15       1314.16       1202.11        16.32 o                         
  -4   4  15        354.32        321.95         3.65 o                         
  -3   4  15        359.66        361.31         4.86 o                         
  -2   4  15        647.51        604.17         7.42 o                         
  -1   4  15         16.31         12.09         1.04 o                         
   0   4  15       1469.81       1339.19        13.92 o                         
   1   4  15        691.58        640.18         7.32 o                         
   2   4  15        213.78        232.44         3.37 o                         
   3   4  15         74.31        104.63         2.12 o                         
   4   4  15       1162.23       1175.17        18.12 o                         
   5   4  15        137.80        144.39         4.46 o                         
   6   4  15          0.71          2.99         0.79 o                         
   7   4  15         15.88         17.89         0.85 o                         
   8   4  15         28.64         23.73         0.88 o                         
   9   4  15       1521.58       1652.59        34.77 o                         
  10   4  15         81.15         89.89         3.58 o                         
 -12   5  15          3.87          5.45         0.71 o                         
 -11   5  15         10.73          9.79         0.85 o                         
 -10   5  15          0.94          0.64         0.80 o                         
  -9   5  15          2.44          2.42         0.83 o                         
  -8   5  15         34.29         33.62         1.43 o                         
  -7   5  15          1.73          0.84         0.73 o                         
  -6   5  15         54.95         58.18         1.55 o                         
  -5   5  15         45.48         26.68         1.23 o                         
  -4   5  15        216.96        201.05         2.73 o                         
  -3   5  15         59.76         74.06         2.22 o                         
  -2   5  15        552.87        532.52         9.03 o                         
  -1   5  15        309.74        304.91         3.80 o                         
   0   5  15        198.51        202.44         3.08 o                         
   1   5  15        354.28        333.78         5.69 o                         
   2   5  15          1.12          5.11         0.82 o                         
   3   5  15       1184.03       1142.91        23.22 o                         
   4   5  15        960.71        928.43        14.09 o                         
   5   5  15         21.53         23.64         1.15 o                         
   6   5  15         17.55         20.49         1.10 o                         
   7   5  15         85.53         93.05         2.37 o                         
   8   5  15        234.60        249.23         8.39 o                         
   9   5  15         13.28         13.33         0.65 o                         
  10   5  15          7.49         13.51         1.04 o                         
 -12   6  15          7.15          7.07         1.29 o                         
 -11   6  15        159.77        178.56         5.22 o                         
 -10   6  15          0.66          0.66         0.79 o                         
  -9   6  15        120.97        134.82         2.25 o                         
  -8   6  15        257.87        271.11         3.59 o                         
  -7   6  15         33.35         29.76         1.10 o                         
  -6   6  15        163.97        172.18         2.99 o                         
  -5   6  15          2.63          3.94         0.88 o                         
  -4   6  15         39.83         24.86         1.15 o                         
  -3   6  15        509.78        457.34         6.99 o                         
  -2   6  15        169.45        187.67         4.67 o                         
  -1   6  15          1.43          5.79         0.94 o                         
   0   6  15         87.13         86.46         1.87 o                         
   1   6  15        416.44        393.04         7.22 o                         
   2   6  15        902.41        880.38        11.69 o                         
   3   6  15       1459.28       1380.12        23.81 o                         
   4   6  15        128.17        134.59         3.24 o                         
   5   6  15          7.45          9.05         0.84 o                         
   6   6  15         11.14         12.04         1.00 o                         
   7   6  15        151.93        164.90         7.20 o                         
   8   6  15          0.67          0.55         0.53 o                         
   9   6  15         26.86         30.14         1.12 o                         
 -11   7  15        378.56        426.16         8.24 o                         
 -10   7  15        403.77        452.04        14.64 o                         
  -9   7  15        256.34        242.38         4.71 o                         
  -8   7  15         20.62         23.83         1.06 o                         
  -7   7  15         79.00         87.89         2.06 o                         
  -6   7  15          6.84          6.76         0.99 o                         
  -5   7  15        137.16        156.10         2.55 o                         
  -4   7  15          0.16          3.34         0.96 o                         
  -3   7  15         69.35         51.29         1.55 o                         
  -2   7  15         38.29         48.79         1.65 o                         
  -1   7  15        136.74        130.45         2.94 o                         
   0   7  15        388.40        377.58         5.82 o                         
   1   7  15         91.35         88.02         1.95 o                         
   2   7  15        744.71        738.79        11.22 o                         
   3   7  15          0.12          0.73         0.93 o                         
   4   7  15          0.76          0.65         0.80 o                         
   5   7  15         72.36         70.09         2.22 o                         
   6   7  15         33.64         33.40         1.15 o                         
   7   7  15        421.16        415.27        21.55 o                         
   8   7  15        182.80        203.61        30.29 o                         
 -10   8  15        347.54        345.26        10.83 o                         
  -9   8  15         30.93         39.41         1.49 o                         
  -8   8  15         62.11         74.56         2.34 o                         
  -7   8  15         81.20         66.02         2.10 o                         
  -6   8  15          0.25          0.75         0.90 o                         
  -5   8  15          0.09          1.99         0.93 o                         
  -4   8  15          0.05          0.80         0.92 o                         
  -3   8  15        204.22        214.52         3.31 o                         
  -2   8  15          0.33          0.65         1.09 o                         
  -1   8  15        348.00        368.65         5.35 o                         
   0   8  15        214.10        199.77         3.52 o                         
   1   8  15         24.09         25.36         1.44 o                         
   2   8  15         13.90         15.15         0.97 o                         
   3   8  15         14.03         13.15         1.00 o                         
   4   8  15          6.47          8.99         1.09 o                         
   5   8  15          0.47          0.63         0.66 o                         
   6   8  15          5.78          6.63         1.17 o                         
   7   8  15         27.27         19.24         1.09 o                         
  -9   9  15        369.83        362.34         9.26 o                         
  -8   9  15        292.22        277.19        13.28 o                         
  -7   9  15          0.00          0.70         0.58 o                         
  -6   9  15          5.55          2.79         0.79 o                         
  -5   9  15          6.71          6.47         1.05 o                         
  -4   9  15         31.67         28.70         1.31 o                         
  -3   9  15          3.59          2.28         0.86 o                         
  -2   9  15         59.01         61.83         1.92 o                         
  -1   9  15         29.13         38.07         1.30 o                         
   0   9  15          1.00          0.63         0.90 o                         
   1   9  15         82.21         87.49         2.16 o                         
   2   9  15         75.00         73.91         1.92 o                         
   3   9  15          3.27          4.45         0.77 o                         
   4   9  15        316.13        307.19         9.74 o                         
   5   9  15         19.69         15.88         1.42 o                         
   6   9  15          2.05          2.47         0.55 o                         
  -7  10  15        316.08        273.79        13.15 o                         
  -6  10  15        332.64        310.50         6.07 o                         
  -5  10  15         99.01        107.98         3.71 o                         
  -4  10  15        206.29        227.38         4.63 o                         
  -3  10  15        264.18        274.12         5.21 o                         
  -2  10  15          1.40          4.01         0.89 o                         
  -1  10  15          3.11          4.12         0.67 o                         
   0  10  15        121.25        117.61         3.13 o                         
   1  10  15          3.79          2.62         0.70 o                         
   2  10  15        609.55        642.35         8.34 o                         
   3  10  15        126.31        112.10         6.10 o                         
   4  10  15         20.67         16.01         1.40 o                         
  -4  11  15         19.17         15.38         1.00 o                         
  -3  11  15          6.19          5.11         0.59 o                         
  -2  11  15         27.56         19.06         1.28 o                         
  -1  11  15         16.42         13.58         0.89 o                         
   0  11  15        229.90        239.43         4.57 o                         
   1  11  15         52.45         49.41         1.67 o                         
   2  11  15         16.14          7.12         1.46 o                         
 -13   0  16        204.38        197.57         8.25 o                         
 -12   0  16         16.91         17.05         1.21 o                         
 -11   0  16         41.21         38.35         1.89 o                         
 -10   0  16        264.89        253.94         4.30 o                         
  -9   0  16        240.11        280.63         5.01 o                         
  -8   0  16        150.04        184.31         4.37 o                         
  -7   0  16        846.92        772.63        14.39 o                         
  -6   0  16       2826.05       2678.00        45.28 o                         
  -5   0  16        206.47        236.35         5.65 o                         
  -4   0  16       1250.95       1204.07        18.94 o                         
  -3   0  16        240.37        251.43         6.63 o                         
  -2   0  16         63.14         58.86         2.58 o                         
  -1   0  16        115.19        106.71         4.11 o                         
   0   0  16        138.19        146.22         3.71 o                         
   1   0  16        599.40        664.72        13.50 o                         
   2   0  16        478.14        416.01         8.16 o                         
   3   0  16        219.35        218.56         4.25 o                         
   4   0  16        762.52        664.36         9.09 o                         
   5   0  16        362.04        313.62         4.82 o                         
   6   0  16       2665.05       2708.91        37.03 o                         
   7   0  16       1631.57       1693.32        23.59 o                         
   8   0  16         18.59         20.53         1.29 o                         
   9   0  16        314.17        354.62         5.53 o                         
  10   0  16         24.53         19.54         1.60 o                         
 -13   1  16        524.99        590.94        14.16 o                         
 -12   1  16          6.31          5.37         0.94 o                         
 -11   1  16         24.97         21.21         1.20 o                         
 -10   1  16         62.71         78.17         1.54 o                         
  -9   1  16         64.28         64.50         1.91 o                         
  -8   1  16        688.88        635.98         7.59 o                         
  -7   1  16        144.47        132.87         2.74 o                         
  -6   1  16        880.65        860.82        11.45 o                         
  -5   1  16        577.14        586.48         6.89 o                         
  -4   1  16       3091.51       2981.74        25.37 o                         
  -3   1  16        594.23        603.58         7.20 o                         
  -2   1  16        252.91        273.16         8.96 o                         
  -1   1  16        104.81         85.41         4.27 o                         
   0   1  16       1413.72       1305.97        29.56 o                         
   1   1  16         22.99         29.22         1.43 o                         
   2   1  16        128.80        123.31         2.26 o                         
   3   1  16          0.21          2.14         0.80 o                         
   4   1  16         89.45         95.70         1.75 o                         
   5   1  16        638.85        577.78         6.33 o                         
   6   1  16         78.86         68.06         1.35 o                         
   7   1  16        279.50        289.91         3.88 o                         
   8   1  16        138.69        127.38         1.92 o                         
   9   1  16         37.47         44.05         1.03 o                         
  10   1  16         95.56         95.10         1.81 o                         
 -13   2  16          1.12          1.50         0.69 o                         
 -12   2  16          0.17          0.53         1.37 o                         
 -11   2  16         26.88         23.81         1.14 o                         
 -10   2  16        240.34        232.58         5.74 o                         
  -9   2  16          2.97          6.89         0.94 o                         
  -8   2  16         80.29         87.97         1.80 o                         
  -7   2  16       1953.61       1852.68        20.80 o                         
  -6   2  16         51.78         50.22         1.31 o                         
  -5   2  16         96.48        104.33         2.14 o                         
  -4   2  16        653.24        665.41         7.27 o                         
  -3   2  16        246.32        243.40         6.11 o                         
  -2   2  16         86.12         97.47         2.03 o                         
  -1   2  16       1219.05       1129.13        13.38 o                         
   0   2  16        126.21        115.19         2.64 o                         
   1   2  16        752.99        699.39        22.50 o                         
   2   2  16        429.89        451.57         6.10 o                         
   3   2  16        177.77        205.34         4.62 o                         
   4   2  16         87.73         73.97         2.42 o                         
   5   2  16        381.75        378.66         4.26 o                         
   6   2  16        250.41        249.66         3.37 o                         
   7   2  16        160.27        181.82         3.35 o                         
   8   2  16          7.33          6.84         0.82 o                         
   9   2  16         34.35         43.01         1.10 o                         
  10   2  16          1.31          0.79         0.48 o                         
 -13   3  16        341.89        397.57         7.63 o                         
 -12   3  16        397.85        423.45         5.97 o                         
 -11   3  16         22.30         20.46         1.00 o                         
 -10   3  16          1.36          1.96         0.81 o                         
  -9   3  16         18.38         23.92         1.30 o                         
  -8   3  16          9.88          5.32         0.95 o                         
  -7   3  16        310.97        269.91         4.31 o                         
  -6   3  16         64.46         52.40         1.36 o                         
  -5   3  16        350.58        314.41         3.41 o                         
  -4   3  16        100.91         93.46         2.00 o                         
  -3   3  16         20.19         23.62         1.42 o                         
  -2   3  16         21.35         15.54         1.16 o                         
  -1   3  16         29.80         22.44         1.44 o                         
   0   3  16         16.18         16.14         1.18 o                         
   1   3  16        606.26        576.26         8.65 o                         
   2   3  16         66.34         59.79         1.60 o                         
   3   3  16        723.93        631.21        12.54 o                         
   4   3  16       1089.18       1047.50        19.30 o                         
   5   3  16         35.70         50.22         1.69 o                         
   6   3  16          8.58          9.97         0.94 o                         
   7   3  16        684.91        706.13        13.13 o                         
   8   3  16        509.20        558.96         5.82 o                         
   9   3  16         40.07         33.92         1.41 o                         
  10   3  16        176.37        170.25        12.55 o                         
 -12   4  16          1.64          2.71         0.75 o                         
 -11   4  16          0.08          1.39         0.75 o                         
 -10   4  16         12.56         13.60         1.00 o                         
  -9   4  16          8.99          8.30         0.95 o                         
  -8   4  16        273.79        287.23        11.50 o                         
  -7   4  16        567.24        553.37         7.26 o                         
  -6   4  16         31.27         43.43         1.16 o                         
  -5   4  16        285.12        288.62         3.57 o                         
  -4   4  16          7.22         13.20         0.91 o                         
  -3   4  16        521.22        531.97         6.86 o                         
  -2   4  16        136.06        127.62         3.51 o                         
  -1   4  16         30.19         23.26         1.24 o                         
   0   4  16        150.66        159.34         3.00 o                         
   1   4  16        438.80        439.53         9.21 o                         
   2   4  16        702.08        637.62         6.88 o                         
   3   4  16          4.91         12.42         0.86 o                         
   4   4  16        308.60        301.07         7.40 o                         
   5   4  16         42.03         40.66         1.54 o                         
   6   4  16         13.27         14.95         1.03 o                         
   7   4  16        285.92        329.74         7.18 o                         
   8   4  16         74.18         87.33         1.61 o                         
   9   4  16         35.19         41.44         1.80 o                         
  10   4  16         20.91         15.94         1.58 o                         
 -12   5  16         30.13         34.60         2.21 o                         
 -11   5  16        330.32        360.10         4.97 o                         
 -10   5  16          7.04          5.08         0.87 o                         
  -9   5  16          5.03          4.39         0.77 o                         
  -8   5  16          0.00          0.06         0.94 o                         
  -7   5  16         35.62         29.88         1.37 o                         
  -6   5  16         24.14         30.85         1.32 o                         
  -5   5  16          0.83          1.24         0.90 o                         
  -4   5  16       1068.26       1079.82        10.16 o                         
  -3   5  16        390.93        375.34         5.60 o                         
  -2   5  16        750.31        646.89        10.03 o                         
  -1   5  16          4.49          5.47         0.84 o                         
   0   5  16          8.69         11.44         1.12 o                         
   1   5  16          1.95          1.31         0.73 o                         
   2   5  16          0.05          1.52         0.71 o                         
   3   5  16        142.30        138.79         3.66 o                         
   4   5  16        438.31        434.87        12.32 o                         
   5   5  16         28.08         35.00         2.29 o                         
   6   5  16          0.52          0.89         0.66 o                         
   7   5  16          3.57          4.15         0.69 o                         
   8   5  16        661.85        690.89        16.55 o                         
   9   5  16        309.34        300.24         6.04 o                         
 -11   6  16          2.19          2.56         0.80 o                         
 -10   6  16         41.56         39.20         1.42 o                         
  -9   6  16         29.82         25.74         1.02 o                         
  -8   6  16        111.66        110.96         2.61 o                         
  -7   6  16        376.62        355.67         5.22 o                         
  -6   6  16          1.30          1.68         0.90 o                         
  -5   6  16          8.03         10.35         1.16 o                         
  -4   6  16        286.85        243.43         3.79 o                         
  -3   6  16         37.32         25.59         1.24 o                         
  -2   6  16       1042.14        982.45        19.26 o                         
  -1   6  16        493.96        497.73         7.06 o                         
   0   6  16       1099.61       1115.92        18.80 o                         
   1   6  16          6.62          7.59         0.99 o                         
   2   6  16          1.89          3.98         0.85 o                         
   3   6  16         39.67         33.41         1.16 o                         
   4   6  16         55.71         49.20         1.44 o                         
   5   6  16         27.65         32.67         1.28 o                         
   6   6  16         12.45         11.53         0.92 o                         
   7   6  16          0.07          0.23         0.58 o                         
   8   6  16         64.17         66.96         2.56 o                         
 -10   7  16        239.17        231.46         4.58 o                         
  -9   7  16        143.08        156.05         3.28 o                         
  -8   7  16        308.38        316.64         5.92 o                         
  -7   7  16        168.40        179.96         3.48 o                         
  -6   7  16        108.94        115.31         2.36 o                         
  -5   7  16         46.10         45.68         1.96 o                         
  -4   7  16        763.52        759.45         9.59 o                         
  -3   7  16        181.78        191.18         3.22 o                         
  -2   7  16        618.29        657.30         9.13 o                         
  -1   7  16         21.78         23.95         1.38 o                         
   0   7  16         32.15         35.77         1.57 o                         
   1   7  16         10.45          8.54         1.02 o                         
   2   7  16         30.68         36.67         1.90 o                         
   3   7  16          1.17          2.13         0.72 o                         
   4   7  16        476.54        473.96        14.98 o                         
   5   7  16          3.95          3.88         0.84 o                         
   6   7  16          0.11          1.38         0.85 o                         
   7   7  16          8.63         11.99         1.05 o                         
   8   7  16        220.85        214.45         7.45 o                         
  -9   8  16          0.85          1.14         0.61 o                         
  -8   8  16        131.06        148.55         2.85 o                         
  -7   8  16         31.91         25.61         0.97 o                         
  -6   8  16          5.68          4.80         0.90 o                         
  -5   8  16         59.56         64.05         1.77 o                         
  -4   8  16         84.80         87.00         2.52 o                         
  -3   8  16         38.00         43.12         1.49 o                         
  -2   8  16        212.58        211.55         3.70 o                         
  -1   8  16        164.70        169.18         4.07 o                         
   0   8  16        296.02        316.91         5.63 o                         
   1   8  16          0.80         -0.44         1.00 o                         
   2   8  16        327.13        319.97         5.98 o                         
   3   8  16        281.83        271.97         6.10 o                         
   4   8  16          1.89          1.54         0.62 o                         
   5   8  16        256.39        261.24         6.92 o                         
   6   8  16         63.88         72.32         3.43 o                         
   7   8  16        361.76        328.10        11.54 o                         
  -8   9  16        232.77        216.81         7.07 o                         
  -7   9  16         19.35         16.26         0.85 o                         
  -6   9  16          0.17          0.12         0.63 o                         
  -5   9  16         24.02         16.54         1.30 o                         
  -4   9  16          1.78          1.20         0.86 o                         
  -3   9  16         27.84         35.31         1.27 o                         
  -2   9  16          6.29          4.66         0.79 o                         
  -1   9  16        171.70        177.89         3.32 o                         
   0   9  16         68.89         72.23         2.45 o                         
   1   9  16         18.32         18.78         0.99 o                         
   2   9  16         16.61         15.09         0.99 o                         
   3   9  16        215.70        210.54         3.00 o                         
   4   9  16          3.08          2.70         0.67 o                         
   5   9  16        198.78        207.49         7.12 o                         
  -6  10  16        150.43        127.81         6.40 o                         
  -5  10  16          2.07          0.95         0.64 o                         
  -4  10  16          0.50          1.15         1.08 o                         
  -3  10  16          4.92          4.80         0.83 o                         
  -2  10  16        187.22        194.27         3.46 o                         
  -1  10  16         52.57         55.93         1.99 o                         
   0  10  16        188.84        196.76         9.08 o                         
   1  10  16         19.31         15.81         1.10 o                         
   2  10  16         77.32         70.36         4.00 o                         
   3  10  16         62.27         64.50         3.88 o                         
  -1  11  16          6.90          3.87         0.94 o                         
 -13   1  17        136.73        157.79         4.56 o                         
 -12   1  17         22.37         29.89         1.86 o                         
 -11   1  17          5.71          6.58         0.85 o                         
 -10   1  17         20.27         19.09         0.96 o                         
  -9   1  17        184.61        163.53         2.95 o                         
  -8   1  17         66.37         47.66         1.76 o                         
  -7   1  17        110.53         94.29         2.49 o                         
  -6   1  17        433.41        412.83         5.29 o                         
  -5   1  17        169.83        171.75         2.75 o                         
  -4   1  17       1610.26       1586.07        15.30 o                         
  -3   1  17        313.09        314.31         4.52 o                         
  -2   1  17        140.47        127.47         3.08 o                         
  -1   1  17        450.75        472.73        11.55 o                         
   0   1  17          3.48          8.47         1.11 o                         
   1   1  17         26.37         19.97         1.30 o                         
   2   1  17        187.99        174.88         3.34 o                         
   3   1  17         11.29          8.44         0.87 o                         
   4   1  17          0.00          0.61         0.68 o                         
   5   1  17        383.30        353.75         3.84 o                         
   6   1  17        774.68        772.11         7.27 o                         
   7   1  17        247.46        245.85         4.17 o                         
   8   1  17        103.89        109.42         1.93 o                         
   9   1  17         11.92         14.62         0.64 o                         
  10   1  17         42.63         36.61         1.72 o                         
 -13   2  17         78.42         63.11         3.24 o                         
 -12   2  17        133.69        132.46         3.29 o                         
 -11   2  17        354.98        374.81         8.12 o                         
 -10   2  17         71.21         68.06         2.29 o                         
  -9   2  17         77.84         62.73         1.47 o                         
  -8   2  17          0.81          1.34         0.93 o                         
  -7   2  17         20.07         26.78         1.27 o                         
  -6   2  17          0.25          1.37         0.81 o                         
  -5   2  17        604.56        593.06         7.92 o                         
  -4   2  17          1.73          1.67         0.89 o                         
  -3   2  17       2278.60       2270.88        23.07 o                         
  -2   2  17        627.72        658.87        11.65 o                         
  -1   2  17         58.37         37.50         1.51 o                         
   0   2  17        214.92        177.70         3.17 o                         
   1   2  17        357.56        378.08         8.17 o                         
   2   2  17        168.17        190.49         3.14 o                         
   3   2  17        118.06        120.13         2.88 o                         
   4   2  17          0.59          3.04         0.65 o                         
   5   2  17         84.90         60.15         1.46 o                         
   6   2  17          4.39          3.99         0.72 o                         
   7   2  17         17.23         21.40         0.91 o                         
   8   2  17        268.64        279.66         3.75 o                         
   9   2  17          0.13          0.76         0.54 o                         
  10   2  17        207.08        201.09         6.23 o                         
 -12   3  17         13.06         10.38         1.15 o                         
 -11   3  17          0.85          3.16         0.77 o                         
 -10   3  17          8.57          7.37         0.83 o                         
  -9   3  17          6.31          7.86         0.91 o                         
  -8   3  17         70.74         72.89         1.90 o                         
  -7   3  17         30.09         23.97         1.21 o                         
  -6   3  17          6.51          7.62         0.93 o                         
  -5   3  17         44.06         35.14         1.14 o                         
  -4   3  17         72.98         71.90         2.03 o                         
  -3   3  17       2978.26       2856.96        29.09 o                         
  -2   3  17         68.86         89.06         2.36 o                         
  -1   3  17        388.44        376.41         6.04 o                         
   0   3  17        391.77        300.21         5.35 o                         
   1   3  17          0.61          0.14         0.84 o                         
   2   3  17         95.93        104.01         2.16 o                         
   3   3  17          4.69          6.39         0.89 o                         
   4   3  17         98.63         98.67         1.98 o                         
   5   3  17         12.63         11.94         0.83 o                         
   6   3  17        229.23        242.83         9.04 o                         
   7   3  17        194.41        197.55         5.03 o                         
   8   3  17          6.08          7.31         0.67 o                         
   9   3  17        138.35        155.86         3.03 o                         
 -12   4  17        144.92        149.73         3.14 o                         
 -11   4  17         15.45          9.81         0.91 o                         
 -10   4  17          0.35          0.75         0.70 o                         
  -9   4  17         62.44         63.06         2.73 o                         
  -8   4  17        539.89        542.95        13.56 o                         
  -7   4  17         10.47          5.38         0.92 o                         
  -6   4  17        854.10        795.74         7.70 o                         
  -5   4  17        254.98        256.88         3.15 o                         
  -4   4  17          8.82          7.16         0.97 o                         
  -3   4  17        118.48        107.38         2.18 o                         
  -2   4  17        486.46        400.70         6.79 o                         
  -1   4  17          0.82          1.06         0.88 o
[truncated: 78,085 more chars]
