# Supplementary material for: Crystal structure and Hirshfeld surface analysis of 2,2′-[(3,5-di-tert-butyl-4-hy­droxy­phen­yl)methanedi­yl]bis­(3-hy­droxy-5,5-di­methyl­cyclo­hex-2-en-1-one)
Source: Acta Crystallogr E Crystallogr Commun. 2023 Apr 14;79(Pt 5):436–40. doi: 10.1107/S2056989023003171 (PMC10162074; doi:10.1107/S2056989023003171)
Supplement: Supplementary file 3 [file e-79-00436-Isup3.cml]

<?xml version="1.0" ?>
<cml>
<molecule title="2,2&#39;-[(3,5-Di-tert-butyl-4-hydroxyphenyl)methanediyl]bis(3-hydroxy-5,5-dimethylcyclohex-2-en-1-one)" id="m1">
  <atomArray>
    <atom id="a1" elementType="C" />
    <atom id="a2" elementType="C" />
    <atom id="a3" elementType="C" />
    <atom id="a4" elementType="C" />
    <atom id="a5" elementType="C" />
    <atom id="a6" elementType="C" />
    <atom id="a7" elementType="C" />
    <atom id="a8" elementType="C" />
    <atom id="a9" elementType="C" />
    <atom id="a10" elementType="C" />
    <atom id="a11" elementType="O" />
    <atom id="a12" elementType="C" />
    <atom id="a13" elementType="C" />
    <atom id="a14" elementType="C" />
    <atom id="a15" elementType="C" />
    <atom id="a16" elementType="C" />
    <atom id="a17" elementType="C" />
    <atom id="a18" elementType="C" />
    <atom id="a19" elementType="O" />
    <atom id="a20" elementType="C" />
    <atom id="a21" elementType="C" />
    <atom id="a22" elementType="C" />
    <atom id="a23" elementType="C" />
    <atom id="a24" elementType="C" />
    <atom id="a25" elementType="C" />
    <atom id="a26" elementType="O" />
    <atom id="a27" elementType="C" />
    <atom id="a28" elementType="C" />
    <atom id="a29" elementType="O" />
    <atom id="a30" elementType="C" />
    <atom id="a31" elementType="C" />
    <atom id="a32" elementType="C" />
    <atom id="a33" elementType="C" />
    <atom id="a34" elementType="C" />
    <atom id="a35" elementType="C" />
    <atom id="a36" elementType="O" />
  </atomArray>
  <bondArray>
    <bond atomRefs2="a1 a2" order="1" />
    <bond atomRefs2="a2 a3" order="1" />
    <bond atomRefs2="a2 a4" order="1" />
    <bond atomRefs2="a2 a5" order="1" />
    <bond atomRefs2="a5 a6" order="2">
      <bondStereo>T</bondStereo>
    </bond>
    <bond atomRefs2="a6 a7" order="1" />
    <bond atomRefs2="a7 a8" order="2">
      <bondStereo>C</bondStereo>
    </bond>
    <bond atomRefs2="a8 a9" order="1" />
    <bond atomRefs2="a9 a10" order="2">
      <bondStereo>C</bondStereo>
    </bond>
    <bond atomRefs2="a5 a10" order="1" />
    <bond atomRefs2="a10 a11" order="1" />
    <bond atomRefs2="a9 a12" order="1" />
    <bond atomRefs2="a12 a13" order="1" />
    <bond atomRefs2="a12 a14" order="1" />
    <bond atomRefs2="a12 a15" order="1" />
    <bond atomRefs2="a7 a16" order="1" />
    <bond atomRefs2="a16 a17" order="1" />
    <bond atomRefs2="a17 a18" order="2">
      <bondStereo>C</bondStereo>
    </bond>
    <bond atomRefs2="a18 a19" order="1" />
    <bond atomRefs2="a18 a20" order="1" />
    <bond atomRefs2="a20 a21" order="1" />
    <bond atomRefs2="a21 a22" order="1" />
    <bond atomRefs2="a21 a23" order="1" />
    <bond atomRefs2="a21 a24" order="1" />
    <bond atomRefs2="a24 a25" order="1" />
    <bond atomRefs2="a17 a25" order="1" />
    <bond atomRefs2="a25 a26" order="2" />
    <bond atomRefs2="a16 a27" order="1" />
    <bond atomRefs2="a27 a28" order="2">
      <bondStereo>C</bondStereo>
    </bond>
    <bond atomRefs2="a28 a29" order="1" />
    <bond atomRefs2="a28 a30" order="1" />
    <bond atomRefs2="a30 a31" order="1" />
    <bond atomRefs2="a31 a32" order="1" />
    <bond atomRefs2="a31 a33" order="1" />
    <bond atomRefs2="a31 a34" order="1" />
    <bond atomRefs2="a34 a35" order="1" />
    <bond atomRefs2="a27 a35" order="1" />
    <bond atomRefs2="a35 a36" order="2" />
  </bondArray>
</molecule>
</cml>
